# Supplementary material for: Computational Analysis of the Nicotine Oxidoreductase Mechanism by the ONIOM Method
Source: ACS Omega. 2021 Aug 18;6(34):22422–8. doi: 10.1021/acsomega.1c03357 (PMC8412962; doi:10.1021/acsomega.1c03357)
Supplement: Supplementary file 2 — ao1c03357_si_002.zip [file ao1c03357_si_002.zip]

Archive with 3 entries (3 files):
- supporting gaussian files/PC-ONIOM.gjf
- supporting gaussian files/RC-ONIOM.gjf
- supporting gaussian files/TS-ONIOM.gjf
