# Supplementary material for: Computational Analysis of the Nicotine Oxidoreductase Mechanism by the ONIOM Method
Source: ACS Omega. 2021 Aug 18;6(34):22422–8. doi: 10.1021/acsomega.1c03357 (PMC8412962; doi:10.1021/acsomega.1c03357)
Supplement: Supplementary file 2 — ao1c03357_si_002.zip [file ao1c03357_si_002.zip › supporting gaussian files/PC-ONIOM.gjf]

%mem=10GB
%nprocshared=16
# opt=maxcycle=6000 oniom(m062x/6-31g(d,p):amber=hardfirst) geom=connectivity scf=maxcycle=6000

Title Card Required

0 1 0 1 0 1
 C-CT--0.366200(PDBName=CH3,ResName=ACE,ResNum=90_A)  0    1.96360700   -7.01947300  -10.86225300 L
 C-C-0.597200(PDBName=C,ResName=ACE,ResNum=90_A)     0    0.64207000   -6.58903800  -11.45351500 L
 O-O--0.567900(PDBName=O,ResName=ACE,ResNum=90_A)    0    0.27928000   -7.04598800  -12.53189200 L
 N-N--0.347900(PDBName=N,ResName=ARG,ResNum=91_A)    0   -0.08544600   -5.71220300  -10.75509400 L
 C-CT--0.263700(PDBName=CA,ResName=ARG,ResNum=91_A)  0   -1.31302400   -5.06025000  -11.25166400 L
 C-C-0.734100(PDBName=C,ResName=ARG,ResNum=91_A)     0   -1.54299300   -3.66734200  -10.65032400 L
 O-O--0.589400(PDBName=O,ResName=ARG,ResNum=91_A)    0   -1.01048200   -3.33063900   -9.59604800 L
 C-CT--0.000700(PDBName=CB,ResName=ARG,ResNum=91_A)  0   -2.57194100   -5.88181300  -10.91297400 L
 C-CT-0.039000(PDBName=CG,ResName=ARG,ResNum=91_A)   0   -2.71718300   -7.32377900  -11.41889200 L
 C-CT-0.048600(PDBName=CD,ResName=ARG,ResNum=91_A)   0   -4.19904600   -7.76719300  -11.46519900 L
 N-N2--0.529500(PDBName=NE,ResName=ARG,ResNum=91_A)  0   -5.02818300   -7.17861400  -10.38475500 L
 C-CA-0.807600(PDBName=CZ,ResName=ARG,ResNum=91_A)   0   -5.84704700   -6.14025500  -10.48007200 L
 N-N2--0.862700(PDBName=NH1,ResName=ARG,ResNum=91_A)  0   -6.23472600   -5.61808800  -11.60575800 L
 N-N2--0.862700(PDBName=NH2,ResName=ARG,ResNum=91_A)  0   -6.29252000   -5.53155400   -9.43446900 L
 N-N--0.415700(PDBName=N,ResName=THR,ResNum=92_A)    0   -2.49154900   -2.93886900  -11.23966600 L
 C-CT--0.038900(PDBName=CA,ResName=THR,ResNum=92_A)  0   -3.39107600   -1.99610700  -10.54782000 L
 C-C-0.597300(PDBName=C,ResName=THR,ResNum=92_A)     0   -4.13948600   -2.65927700   -9.37359000 L
 O-O--0.567900(PDBName=O,ResName=THR,ResNum=92_A)    0   -3.87186000   -3.80284700   -9.00474800 L
 C-CT-0.365400(PDBName=CB,ResName=THR,ResNum=92_A)   0   -4.42024200   -1.44888900  -11.55470400 L
 O-OH--0.676100(PDBName=OG1,ResName=THR,ResNum=92_A)  0   -5.10148300   -2.52419200  -12.16752700 L
 C-CT--0.243800(PDBName=CG2,ResName=THR,ResNum=92_A)  0   -3.76794900   -0.62049800  -12.65981100 L
 N-N--0.415700(PDBName=N,ResName=NME,ResNum=93_A)    0   -5.07698100   -1.95415000   -8.74068600 L
 C-CT--0.149000(PDBName=CH3,ResName=NME,ResNum=93_A)  0   -6.01111000   -2.51670400   -7.77059100 L
 C-CT--0.366200(PDBName=CH3,ResName=ACE,ResNum=102_A)  0   -9.65268400    4.49664700   -8.91986300 L
 C-C-0.597200(PDBName=C,ResName=ACE,ResNum=102_A)    0   -9.80995700    3.00848300   -8.72776200 L
 O-O--0.567900(PDBName=O,ResName=ACE,ResNum=102_A)   0  -10.73750500    2.56673900   -8.06385000 L
 N-N--0.516300(PDBName=N,ResName=GLU,ResNum=103_A)   0   -8.88972800    2.23682500   -9.30042400 L
 C-CT-0.039700(PDBName=CA,ResName=GLU,ResNum=103_A)  0   -8.82086900    0.77636200   -9.13029100 L
 C-C-0.536600(PDBName=C,ResName=GLU,ResNum=103_A)    0   -8.59108700    0.40361600   -7.64957200 L
 O-O--0.581900(PDBName=O,ResName=GLU,ResNum=103_A)   0   -7.92349800    1.12977800   -6.90249100 L
 C-CT-0.056000(PDBName=CB,ResName=GLU,ResNum=103_A)  0   -7.73232400    0.20381100  -10.06711100 L
 C-CT-0.013600(PDBName=CG,ResName=GLU,ResNum=103_A)  0   -8.19532000   -0.96457000  -10.95929500 L
 C-C-0.805400(PDBName=CD,ResName=GLU,ResNum=103_A)   0   -8.09470000   -2.33608700  -10.28137200 L
 O-O2--0.818800(PDBName=OE1,ResName=GLU,ResNum=103_A)  0   -8.80714600   -2.55930300   -9.27867000 L
 O-O2--0.818800(PDBName=OE2,ResName=GLU,ResNum=103_A)  0   -7.26501000   -3.17059400  -10.72825400 L
 N-N--0.415700(PDBName=N,ResName=PHE,ResNum=104_A)   0   -9.15418500   -0.72591700   -7.21412800 L
 C-CT--0.002400(PDBName=CA,ResName=PHE,ResNum=104_A)  0   -9.39584200   -1.12151000   -5.81810100 L
 C-C-0.597300(PDBName=C,ResName=PHE,ResNum=104_A)    0   -8.12935100   -1.61743900   -5.08605300 L
 O-O--0.567900(PDBName=O,ResName=PHE,ResNum=104_A)   0   -8.11989600   -2.66971300   -4.44517200 L
 C-CT--0.034300(PDBName=CB,ResName=PHE,ResNum=104_A)  0  -10.51205900   -2.18345100   -5.80871400 L
 C-CA-0.011800(PDBName=CG,ResName=PHE,ResNum=104_A)  0  -11.72255100   -1.83022400   -6.65623500 L
 C-CA--0.125600(PDBName=CD1,ResName=PHE,ResNum=104_A)  0  -11.99309500   -2.54688800   -7.83876200 L
 C-CA--0.125600(PDBName=CD2,ResName=PHE,ResNum=104_A)  0  -12.55202900   -0.75300100   -6.29134000 L
 C-CA--0.170400(PDBName=CE1,ResName=PHE,ResNum=104_A)  0  -13.08821800   -2.19240500   -8.64630900 L
 C-CA--0.170400(PDBName=CE2,ResName=PHE,ResNum=104_A)  0  -13.64540400   -0.39690600   -7.10042900 L
 C-CA--0.107200(PDBName=CZ,ResName=PHE,ResNum=104_A)  0  -13.91483400   -1.11694900   -8.27727600 L
 N-N--0.415700(PDBName=N,ResName=GLY,ResNum=105_A)   0   -7.04735900   -0.84065900   -5.16898900 L
 C-CT--0.025200(PDBName=CA,ResName=GLY,ResNum=105_A)  0   -5.73545100   -1.14814600   -4.61781900 L
 C-C-0.597300(PDBName=C,ResName=GLY,ResNum=105_A)    0   -4.59998800   -0.35072300   -5.26362300 L
 O-O--0.567900(PDBName=O,ResName=GLY,ResNum=105_A)   0   -4.43491700    0.83319400   -4.97530800 L
 N-N--0.415700(PDBName=N,ResName=GLY,ResNum=106_A)   0   -3.79076600   -1.00896500   -6.09874500 L
 C-CT--0.025200(PDBName=CA,ResName=GLY,ResNum=106_A)  0   -2.75113900   -0.42952300   -6.95502200 L
 C-C-0.597300(PDBName=C,ResName=GLY,ResNum=106_A)    0   -3.18793900    0.83159400   -7.69665000 L
 O-O--0.567900(PDBName=O,ResName=GLY,ResNum=106_A)   0   -3.92357200    0.75344300   -8.68023800 L
 N-N--0.415700(PDBName=N,ResName=ALA,ResNum=107_A)   0   -2.69504200    1.96928900   -7.20930000 L
 C-CT-0.033700(PDBName=CA,ResName=ALA,ResNum=107_A)  0   -2.88488600    3.31301600   -7.74929100 L
 C-C-0.597300(PDBName=C,ResName=ALA,ResNum=107_A)    0   -1.72112300    4.22450500   -7.32340500 L
 O-O--0.567900(PDBName=O,ResName=ALA,ResNum=107_A)   0   -1.11146000    4.88013000   -8.16153100 L
 C-CT--0.182500(PDBName=CB,ResName=ALA,ResNum=107_A)  0   -4.23234400    3.86574000   -7.26606500 L
 N-N--0.415700(PDBName=N,ResName=TRP,ResNum=108_A)   0   -1.41149900    4.25499700   -6.02070900 L
 C-CT--0.027500(PDBName=CA,ResName=TRP,ResNum=108_A)  0   -0.29252500    5.01722500   -5.46317700 L H-HC 64   0.0000
 C-C-0.597300(PDBName=C,ResName=TRP,ResNum=108_A)    0    1.06500500    4.41799600   -5.85533700 L
 O-O--0.567900(PDBName=O,ResName=TRP,ResNum=108_A)   0    1.36596600    3.27943900   -5.47995400 L
 C-CT--0.005000(PDBName=CB,ResName=TRP,ResNum=108_A)  0   -0.44270300    5.10191600   -3.94111200 H
 C-C*--0.141500(PDBName=CG,ResName=TRP,ResNum=108_A)  0   -1.64153300    5.84483000   -3.43772500 H
 C-CW--0.163800(PDBName=CD1,ResName=TRP,ResNum=108_A)  0   -2.12498600    7.05547800   -3.85051600 H
 C-CB-0.124300(PDBName=CD2,ResName=TRP,ResNum=108_A)  0   -2.47731300    5.43218000   -2.34423900 H
 N-NA--0.341800(PDBName=NE1,ResName=TRP,ResNum=108_A)  0   -3.24033200    7.39957200   -3.10932800 H
 C-CN-0.138000(PDBName=CE2,ResName=TRP,ResNum=108_A)  0   -3.45025700    6.43728900   -2.15503500 H
 C-CA--0.238700(PDBName=CE3,ResName=TRP,ResNum=108_A)  0   -2.46812400    4.32500500   -1.48264800 H
 C-CA--0.260100(PDBName=CZ2,ResName=TRP,ResNum=108_A)  0   -4.39973400    6.36594800   -1.13841400 H
 C-CA--0.197200(PDBName=CZ3,ResName=TRP,ResNum=108_A)  0   -3.37679600    4.27164800   -0.44356700 H
 C-CA--0.113400(PDBName=CH2,ResName=TRP,ResNum=108_A)  0   -4.34058200    5.28258200   -0.27932500 H
 N-N--0.415700(PDBName=N,ResName=VAL,ResNum=109_A)   0    1.85569500    5.17690400   -6.61691400 L
 C-CT--0.087500(PDBName=CA,ResName=VAL,ResNum=109_A)  0    3.16271200    4.82848500   -7.20354200 L
 C-C-0.597300(PDBName=C,ResName=VAL,ResNum=109_A)    0    4.05496400    6.06846000   -7.27956700 L
 O-O--0.567900(PDBName=O,ResName=VAL,ResNum=109_A)   0    3.55556800    7.18668800   -7.40847000 L
 C-CT-0.298500(PDBName=CB,ResName=VAL,ResNum=109_A)  0    3.04002800    4.21710400   -8.61825700 L
 C-CT--0.319200(PDBName=CG1,ResName=VAL,ResNum=109_A)  0    2.14824600    2.97730200   -8.63001000 L
 C-CT--0.319200(PDBName=CG2,ResName=VAL,ResNum=109_A)  0    2.48393700    5.16260900   -9.69413200 L
 N-N--0.415700(PDBName=N,ResName=HIS,ResNum=110_A)   0    5.37403500    5.89020000   -7.22603600 L
 C-CT--0.058100(PDBName=CA,ResName=HIS,ResNum=110_A)  0    6.34050200    6.99209800   -7.14657400 L
 C-C-0.597300(PDBName=C,ResName=HIS,ResNum=110_A)    0    7.63424500    6.64563700   -7.89424500 L
 O-O--0.567900(PDBName=O,ResName=HIS,ResNum=110_A)   0    7.98518400    5.47632700   -8.01659000 L
 C-CT--0.007400(PDBName=CB,ResName=HIS,ResNum=110_A)  0    6.57856600    7.26026600   -5.65644600 L
 C-CC-0.186800(PDBName=CG,ResName=HIS,ResNum=110_A)  0    7.19051100    8.58708400   -5.29871800 L
 N-NB--0.543200(PDBName=ND1,ResName=HIS,ResNum=110_A)  0    8.22365700    9.24575600   -5.96209600 L
 C-CW--0.220700(PDBName=CD2,ResName=HIS,ResNum=110_A)  0    6.81122200    9.33133800   -4.22724900 L
 C-CR-0.163500(PDBName=CE1,ResName=HIS,ResNum=110_A)  0    8.42435700   10.38554100   -5.27663300 L
 N-NA--0.279500(PDBName=NE2,ResName=HIS,ResNum=110_A)  0    7.60242700   10.45003100   -4.21814700 L
 N-N--0.415700(PDBName=N,ResName=TRP,ResNum=111_A)   0    8.35655300    7.64792700   -8.40159600 L
 C-CT--0.027500(PDBName=CA,ResName=TRP,ResNum=111_A)  0    9.66927900    7.43933000   -9.02807000 L
 C-C-0.597300(PDBName=C,ResName=TRP,ResNum=111_A)    0   10.75359500    7.04922500   -8.00970700 L
 O-O--0.567900(PDBName=O,ResName=TRP,ResNum=111_A)   0   11.72094400    6.38005300   -8.36623000 L
 C-CT--0.005000(PDBName=CB,ResName=TRP,ResNum=111_A)  0   10.07773500    8.66842000   -9.85139300 L
 C-C*--0.141500(PDBName=CG,ResName=TRP,ResNum=111_A)  0   10.45564800    9.89699300   -9.07936100 L
 C-CW--0.163800(PDBName=CD1,ResName=TRP,ResNum=111_A)  0   11.71070000   10.20510400   -8.68063100 L
 C-CB-0.124300(PDBName=CD2,ResName=TRP,ResNum=111_A)  0    9.60214400   10.98034500   -8.59683000 L
 N-NA--0.341800(PDBName=NE1,ResName=TRP,ResNum=111_A)  0   11.69525900   11.40236600   -7.99038200 L
 C-CN-0.138000(PDBName=CE2,ResName=TRP,ResNum=111_A)  0   10.41987400   11.91602300   -7.89493300 L
 C-CA--0.238700(PDBName=CE3,ResName=TRP,ResNum=111_A)  0    8.21971500   11.26031800   -8.66206400 L
 C-CA--0.260100(PDBName=CZ2,ResName=TRP,ResNum=111_A)  0    9.89543300   13.05949700   -7.27337900 L
 C-CA--0.197200(PDBName=CZ3,ResName=TRP,ResNum=111_A)  0    7.68010600   12.39862400   -8.03235100 L
 C-CA--0.113400(PDBName=CH2,ResName=TRP,ResNum=111_A)  0    8.51098400   13.29433200   -7.33532300 L
 N-N--0.415700(PDBName=N,ResName=LEU,ResNum=112_A)   0   10.60418200    7.44253000   -6.73929800 L
 C-CT--0.051800(PDBName=CA,ResName=LEU,ResNum=112_A)  0   11.46767100    7.02891200   -5.62776300 L
 C-C-0.597300(PDBName=C,ResName=LEU,ResNum=112_A)    0   11.11173100    5.61183200   -5.12603400 L
 O-O--0.567900(PDBName=O,ResName=LEU,ResNum=112_A)   0   10.88940400    5.40904800   -3.93287900 L
 C-CT--0.110200(PDBName=CB,ResName=LEU,ResNum=112_A)  0   11.37747600    8.08021900   -4.49827800 L
 C-CT-0.353100(PDBName=CG,ResName=LEU,ResNum=112_A)  0   11.81302400    9.50506400   -4.88358600 L
 C-CT--0.412100(PDBName=CD1,ResName=LEU,ResNum=112_A)  0   11.63925600   10.43864900   -3.68451500 L
 C-CT--0.412100(PDBName=CD2,ResName=LEU,ResNum=112_A)  0   13.27855700    9.57492000   -5.32224400 L
 N-N--0.415700(PDBName=N,ResName=GLN,ResNum=113_A)   0   11.08333400    4.62345400   -6.02719400 L
 C-CT--0.003100(PDBName=CA,ResName=GLN,ResNum=113_A)  0   10.80809000    3.21910600   -5.69667400 L
 C-C-0.597300(PDBName=C,ResName=GLN,ResNum=113_A)    0   11.91340100    2.27761200   -6.20534600 L
 O-O--0.567900(PDBName=O,ResName=GLN,ResNum=113_A)   0   12.89698600    2.08733400   -5.48387800 L
 C-CT--0.003600(PDBName=CB,ResName=GLN,ResNum=113_A)  0    9.37024000    2.80759600   -6.07554600 L
 C-CT--0.064500(PDBName=CG,ResName=GLN,ResNum=113_A)  0    8.34526700    3.56233400   -5.21460100 L
 C-C-0.695100(PDBName=CD,ResName=GLN,ResNum=113_A)   0    6.94335500    2.96661400   -5.27358800 L
 O-O--0.608600(PDBName=OE1,ResName=GLN,ResNum=113_A)  0    6.14770800    3.20505000   -6.17454900 L
 N-N--0.940700(PDBName=NE2,ResName=GLN,ResNum=113_A)  0    6.55542300    2.19664600   -4.28077900 L
 N-N--0.415700(PDBName=N,ResName=NME,ResNum=114_A)   0   11.77539200    1.66610900   -7.38513000 L
 C-CT--0.149000(PDBName=CH3,ResName=NME,ResNum=114_A)  0   12.73277700    0.72947000   -7.96452200 L
 C-CT--0.366200(PDBName=CH3,ResName=ACE,ResNum=131_A)  0   -3.35886000   11.34715700   -2.90140800 L
 C-C-0.597200(PDBName=C,ResName=ACE,ResNum=131_A)    0   -3.66526800   11.65274600   -1.45645400 L
 O-O--0.567900(PDBName=O,ResName=ACE,ResNum=131_A)   0   -4.76940700   11.35828900   -0.99655300 L
 N-N--0.415700(PDBName=N,ResName=LEU,ResNum=132_A)   0   -2.68882000   12.22508600   -0.75207400 L
 C-CT--0.051800(PDBName=CA,ResName=LEU,ResNum=132_A)  0   -2.70708300   12.50496900    0.68974800 L
 C-C-0.597300(PDBName=C,ResName=LEU,ResNum=132_A)    0   -2.70419000   14.01511400    0.97268000 L
 O-O--0.567900(PDBName=O,ResName=LEU,ResNum=132_A)   0   -3.62683700   14.52231900    1.60546700 L
 C-CT--0.110200(PDBName=CB,ResName=LEU,ResNum=132_A)  0   -1.51227500   11.78281400    1.35046400 L
 C-CT-0.353100(PDBName=CG,ResName=LEU,ResNum=132_A)  0   -1.37718100   12.00035100    2.86977900 L
 C-CT--0.412100(PDBName=CD1,ResName=LEU,ResNum=132_A)  0   -2.54513700   11.39201400    3.64421600 L
 C-CT--0.412100(PDBName=CD2,ResName=LEU,ResNum=132_A)  0   -0.08954700   11.35263200    3.37866400 L
 N-N--0.415700(PDBName=N,ResName=NME,ResNum=133_A)   0   -1.66041400   14.72320500    0.52530800 L
 C-CT--0.149000(PDBName=CH3,ResName=NME,ResNum=133_A)  0   -1.46380900   16.15193000    0.75293600 L
 C-CT--0.366200(PDBName=CH3,ResName=ACE,ResNum=162_A)  0    5.84624500    4.20477200    9.08551700 L
 C-C-0.597200(PDBName=C,ResName=ACE,ResNum=162_A)    0    6.08322900    2.78573900    9.54743300 L
 O-O--0.567900(PDBName=O,ResName=ACE,ResNum=162_A)   0    5.19367400    2.17774900   10.13883300 L
 N-N--0.415700(PDBName=N,ResName=PHE,ResNum=163_A)   0    7.28666700    2.27371700    9.28792400 L
 C-CT--0.002400(PDBName=CA,ResName=PHE,ResNum=163_A)  0    7.72110200    0.92108200    9.66344400 L
 C-C-0.597300(PDBName=C,ResName=PHE,ResNum=163_A)    0    9.04718000    0.96264800   10.44342900 L
 O-O--0.567900(PDBName=O,ResName=PHE,ResNum=163_A)   0    9.01404500    0.90298800   11.67016900 L
 C-CT--0.034300(PDBName=CB,ResName=PHE,ResNum=163_A)  0    7.73903500    0.00513300    8.42359300 L
 C-CA-0.011800(PDBName=CG,ResName=PHE,ResNum=163_A)  0    7.75498500   -1.50236000    8.64900000 L
 C-CA--0.125600(PDBName=CD1,ResName=PHE,ResNum=163_A)  0    7.49566900   -2.34504400    7.54972300 L
 C-CA--0.125600(PDBName=CD2,ResName=PHE,ResNum=163_A)  0    8.02470100   -2.08375300    9.90791800 L
 C-CA--0.170400(PDBName=CE1,ResName=PHE,ResNum=163_A)  0    7.48970300   -3.74234900    7.70707200 L
 C-CA--0.170400(PDBName=CE2,ResName=PHE,ResNum=163_A)  0    8.03520000   -3.48100300   10.05878300 L
 C-CA--0.107200(PDBName=CZ,ResName=PHE,ResNum=163_A)  0    7.75622500   -4.31140300    8.96143300 L
 N-N--0.415700(PDBName=N,ResName=NME,ResNum=164_A)   0   10.19954200    1.05843800    9.76703200 L
 C-CT--0.149000(PDBName=CH3,ResName=NME,ResNum=164_A)  0   11.51853500    1.12617000   10.39028400 L
 C-CT--0.366200(PDBName=CH3,ResName=ACE,ResNum=212_A)  0    5.79784300   -0.15026100   13.00460100 L
 C-C-0.597200(PDBName=C,ResName=ACE,ResNum=212_A)    0    4.34590000   -0.11738200   12.59170900 L
 O-O--0.567900(PDBName=O,ResName=ACE,ResNum=212_A)   0    3.79185800   -1.14885300   12.22180700 L
 N-N--0.415700(PDBName=N,ResName=SER,ResNum=213_A)   0    3.73837400    1.06811000   12.64092200 L
 C-CT--0.024900(PDBName=CA,ResName=SER,ResNum=213_A)  0    2.32421300    1.35309800   12.33545400 L
 C-C-0.597300(PDBName=C,ResName=SER,ResNum=213_A)    0    1.81363700    0.67026300   11.06304200 L
 O-O--0.567900(PDBName=O,ResName=SER,ResNum=213_A)   0    0.69903000    0.14700300   11.04810900 L
 C-CT-0.211700(PDBName=CB,ResName=SER,ResNum=213_A)  0    2.10822300    2.86494800   12.22653000 L
 O-OH--0.654600(PDBName=OG,ResName=SER,ResNum=213_A)  0    2.64257800    3.51916500   13.36332800 L
 N-N--0.415700(PDBName=N,ResName=TYR,ResNum=214_A)   0    2.65832900    0.62752300   10.02630200 L
 C-CT--0.001400(PDBName=CA,ResName=TYR,ResNum=214_A)  0    2.51480300   -0.14729300    8.78834400 L
 C-C-0.597300(PDBName=C,ResName=TYR,ResNum=214_A)    0    1.79008700   -1.48922400    8.95659900 L
 O-O--0.567900(PDBName=O,ResName=TYR,ResNum=214_A)   0    0.90623400   -1.79956600    8.15795200 L
 C-CT--0.015200(PDBName=CB,ResName=TYR,ResNum=214_A)  0    3.90947400   -0.35780500    8.17032900 L
 C-CA--0.001100(PDBName=CG,ResName=TYR,ResNum=214_A)  0    4.27487300    0.62542900    7.07421700 L
 C-CA--0.190600(PDBName=CD1,ResName=TYR,ResNum=214_A)  0    3.95213900    1.99402600    7.18638900 L
 C-CA--0.190600(PDBName=CD2,ResName=TYR,ResNum=214_A)  0    4.91041600    0.15057600    5.91023200 L
 C-CA--0.234100(PDBName=CE1,ResName=TYR,ResNum=214_A)  0    4.22543400    2.87563200    6.12477700 L
 C-CA--0.234100(PDBName=CE2,ResName=TYR,ResNum=214_A)  0    5.17902500    1.02834100    4.84659300 L
 C-C-0.322600(PDBName=CZ,ResName=TYR,ResNum=214_A)   0    4.81755100    2.38699800    4.94494400 L
 O-OH--0.557900(PDBName=OH,ResName=TYR,ResNum=214_A)  0    5.00242500    3.21647900    3.89381100 L
 N-N--0.415700(PDBName=N,ResName=MET,ResNum=215_A)   0    2.14725400   -2.27703100    9.97821100 L
 C-CT--0.023700(PDBName=CA,ResName=MET,ResNum=215_A)  0    1.54019200   -3.57657500   10.29514500 L
 C-C-0.597300(PDBName=C,ResName=MET,ResNum=215_A)    0    0.00778900   -3.56526000   10.19715500 L
 O-O--0.567900(PDBName=O,ResName=MET,ResNum=215_A)   0   -0.56315700   -4.41113600    9.51401500 L
 C-CT-0.034200(PDBName=CB,ResName=MET,ResNum=215_A)  0    1.97427700   -4.03608000   11.69689900 L
 C-CT-0.001800(PDBName=CG,ResName=MET,ResNum=215_A)  0    3.46040500   -4.39464000   11.79290600 L
 S-S--0.273700(PDBName=SD,ResName=MET,ResNum=215_A)  0    3.95497300   -5.86573400   10.85655500 L
 C-CT--0.053600(PDBName=CE,ResName=MET,ResNum=215_A)  0    5.66472600   -5.99345900   11.43881200 L
 N-N--0.415700(PDBName=N,ResName=ALA,ResNum=216_A)   0   -0.66258400   -2.61694200   10.85908600 L
 C-CT-0.033700(PDBName=CA,ResName=ALA,ResNum=216_A)  0   -2.12505200   -2.55089300   10.92651000 L
 C-C-0.597300(PDBName=C,ResName=ALA,ResNum=216_A)    0   -2.81739300   -2.34960700    9.55738800 L
 O-O--0.567900(PDBName=O,ResName=ALA,ResNum=216_A)   0   -3.97970500   -2.73490400    9.40264500 L
 C-CT--0.182500(PDBName=CB,ResName=ALA,ResNum=216_A)  0   -2.51492900   -1.48602700   11.95662800 L
 N-N--0.415700(PDBName=N,ResName=LEU,ResNum=217_A)   0   -2.11110800   -1.79909700    8.55932800 L
 C-CT--0.051800(PDBName=CA,ResName=LEU,ResNum=217_A)  0   -2.52975900   -1.83218900    7.15468300 L
 C-C-0.597300(PDBName=C,ResName=LEU,ResNum=217_A)    0   -2.03166100   -3.11273500    6.46840300 L
 O-O--0.567900(PDBName=O,ResName=LEU,ResNum=217_A)   0   -2.82991000   -3.99706500    6.15969900 L
 C-CT--0.110200(PDBName=CB,ResName=LEU,ResNum=217_A)  0   -2.12047000   -0.52627600    6.44064200 L H-HC 192   0.0000
 C-CT-0.353100(PDBName=CG,ResName=LEU,ResNum=217_A)  0   -2.56001400   -0.35380400    4.96274400 H
 C-CT--0.412100(PDBName=CD1,ResName=LEU,ResNum=217_A)  0   -1.50712600   -0.85224600    3.97539600 H
 C-CT--0.412100(PDBName=CD2,ResName=LEU,ResNum=217_A)  0   -3.90883400   -0.95985500    4.57581400 H
 N-N--0.415700(PDBName=N,ResName=TYR,ResNum=218_A)   0   -0.72459800   -3.21612500    6.21952600 L
 C-CT--0.001400(PDBName=CA,ResName=TYR,ResNum=218_A)  0   -0.12973400   -4.18357500    5.29102700 L H-HC 199   0.0000
 C-C-0.597300(PDBName=C,ResName=TYR,ResNum=218_A)    0   -0.23887300   -5.65899800    5.71691200 L
 O-O--0.567900(PDBName=O,ResName=TYR,ResNum=218_A)   0   -0.21493500   -6.53289100    4.84960300 L
 C-CT--0.015200(PDBName=CB,ResName=TYR,ResNum=218_A)  0    1.32387600   -3.80043500    4.99194100 H
 C-CA--0.001100(PDBName=CG,ResName=TYR,ResNum=218_A)  0    1.52128500   -2.47786100    4.28975200 H
 C-CA--0.190600(PDBName=CD1,ResName=TYR,ResNum=218_A)  0    1.29174400   -2.33846600    2.91612400 H
 C-CA--0.190600(PDBName=CD2,ResName=TYR,ResNum=218_A)  0    1.93261800   -1.35090500    5.00028000 H
 C-CA--0.234100(PDBName=CE1,ResName=TYR,ResNum=218_A)  0    1.46085000   -1.11019700    2.28194500 H
 C-CA--0.234100(PDBName=CE2,ResName=TYR,ResNum=218_A)  0    2.08309700   -0.11552700    4.38122500 H
 C-C-0.322600(PDBName=CZ,ResName=TYR,ResNum=218_A)   0    1.85748900    0.00384800    3.01719000 H
 O-OH--0.557900(PDBName=OH,ResName=TYR,ResNum=218_A)  0    1.98083600    1.22984100    2.39758000 H
 N-N--0.415700(PDBName=N,ResName=ALA,ResNum=219_A)   0   -0.37547400   -5.96935000    7.01149100 L
 C-CT-0.033700(PDBName=CA,ResName=ALA,ResNum=219_A)  0   -0.64154000   -7.33907900    7.46869100 L
 C-C-0.597300(PDBName=C,ResName=ALA,ResNum=219_A)    0   -2.08152300   -7.82010700    7.17176500 L
 O-O--0.567900(PDBName=O,ResName=ALA,ResNum=219_A)   0   -2.33677800   -9.02426100    7.16580300 L
 C-CT--0.182500(PDBName=CB,ResName=ALA,ResNum=219_A)  0   -0.31783300   -7.45827700    8.96280400 L
 N-N--0.415700(PDBName=N,ResName=NME,ResNum=220_A)   0   -3.03161300   -6.90062300    6.94779600 L
 C-CT--0.149000(PDBName=CH3,ResName=NME,ResNum=220_A)  0   -4.43585600   -7.20644000    6.70094000 L
 C-CT--0.366200(PDBName=CH3,ResName=ACE,ResNum=225_A)  0    4.35489600   -9.59598500   10.72827200 L
 C-C-0.597200(PDBName=C,ResName=ACE,ResNum=225_A)    0    4.81147900   -9.47982800    9.29364300 L
 O-O--0.567900(PDBName=O,ResName=ACE,ResNum=225_A)   0    5.14106700  -10.48223700    8.67438000 L
 N-N--0.415700(PDBName=N,ResName=PHE,ResNum=226_A)   0    4.84436400   -8.25154300    8.77904400 L
 C-CT--0.002400(PDBName=CA,ResName=PHE,ResNum=226_A)  0    5.14453200   -7.87667200    7.38680400 L
 C-C-0.597300(PDBName=C,ResName=PHE,ResNum=226_A)    0    6.64958900   -8.00110700    7.02663700 L
 O-O--0.567900(PDBName=O,ResName=PHE,ResNum=226_A)   0    7.28345600   -7.07217100    6.51717400 L
 C-CT--0.034300(PDBName=CB,ResName=PHE,ResNum=226_A)  0    4.57679000   -6.45424700    7.20114400 L
 C-CA-0.011800(PDBName=CG,ResName=PHE,ResNum=226_A)  0    4.51162000   -5.87429900    5.79727800 L
 C-CA--0.125600(PDBName=CD1,ResName=PHE,ResNum=226_A)  0    4.16179400   -6.66741600    4.68453700 L
 C-CA--0.125600(PDBName=CD2,ResName=PHE,ResNum=226_A)  0    4.70042600   -4.48905300    5.62700800 L
 C-CA--0.170400(PDBName=CE1,ResName=PHE,ResNum=226_A)  0    4.00532000   -6.07639600    3.41604400 L
 C-CA--0.170400(PDBName=CE2,ResName=PHE,ResNum=226_A)  0    4.55646700   -3.90266200    4.35930900 L
 C-CA--0.107200(PDBName=CZ,ResName=PHE,ResNum=226_A)  0    4.20060300   -4.69381500    3.25607300 L
 N-N--0.415700(PDBName=N,ResName=NME,ResNum=227_A)   0    7.23654900   -9.17058500    7.30655200 L
 C-CT--0.149000(PDBName=CH3,ResName=NME,ResNum=227_A)  0    8.64066200   -9.52637400    7.12571500 L
 C-CT--0.366200(PDBName=CH3,ResName=ACE,ResNum=230_A)  0    7.85170900   -4.59281200    4.02664800 L
 C-C-0.597200(PDBName=C,ResName=ACE,ResNum=230_A)    0    9.21136100   -4.43814000    4.65531400 L
 O-O--0.567900(PDBName=O,ResName=ACE,ResNum=230_A)   0    9.88777800   -3.45369600    4.37768800 L
 N-N--0.415700(PDBName=N,ResName=VAL,ResNum=231_A)   0    9.63839100   -5.40930400    5.46946500 L
 C-CT--0.087500(PDBName=CA,ResName=VAL,ResNum=231_A)  0   10.97892000   -5.41675300    6.09826000 L
 C-C-0.597300(PDBName=C,ResName=VAL,ResNum=231_A)    0   12.09267600   -5.15869100    5.08043100 L
 O-O--0.567900(PDBName=O,ResName=VAL,ResNum=231_A)   0   12.87059500   -4.22639700    5.25754800 L
 C-CT-0.298500(PDBName=CB,ResName=VAL,ResNum=231_A)  0   11.24140200   -6.69463100    6.92181400 L
 C-CT--0.319200(PDBName=CG1,ResName=VAL,ResNum=231_A)  0   12.69733900   -6.82500300    7.39132900 L
 C-CT--0.319200(PDBName=CG2,ResName=VAL,ResNum=231_A)  0   10.37357600   -6.69388000    8.18533100 L
 N-N--0.415700(PDBName=N,ResName=LEU,ResNum=232_A)   0   12.16555500   -5.94439800    4.00049600 L
 C-CT--0.051800(PDBName=CA,ResName=LEU,ResNum=232_A)  0   13.19052000   -5.81318400    2.95244700 L
 C-C-0.597300(PDBName=C,ResName=LEU,ResNum=232_A)    0   12.87736000   -4.66378000    1.96276200 L
 O-O--0.567900(PDBName=O,ResName=LEU,ResNum=232_A)   0   12.94232400   -4.84975300    0.74708300 L
 C-CT--0.110200(PDBName=CB,ResName=LEU,ResNum=232_A)  0   13.35904200   -7.17254000    2.23617000 L
 C-CT-0.353100(PDBName=CG,ResName=LEU,ResNum=232_A)  0   13.65968700   -8.37865400    3.14666000 L
 C-CT--0.412100(PDBName=CD1,ResName=LEU,ResNum=232_A)  0   13.70279900   -9.65559100    2.30827900 L
 C-CT--0.412100(PDBName=CD2,ResName=LEU,ResNum=232_A)  0   14.99542200   -8.23441800    3.87755700 L
 N-N--0.347900(PDBName=N,ResName=LYS,ResNum=233_A)   0   12.52521800   -3.48460200    2.49527500 L
 C-CT--0.240000(PDBName=CA,ResName=LYS,ResNum=233_A)  0   12.26664100   -2.20924200    1.79572300 L
 C-C-0.734100(PDBName=C,ResName=LYS,ResNum=233_A)    0   12.26082600   -1.02561100    2.77101200 L
 O-O--0.589400(PDBName=O,ResName=LYS,ResNum=233_A)   0   13.02401500   -0.08414800    2.60187900 L
 C-CT--0.009400(PDBName=CB,ResName=LYS,ResNum=233_A)  0   10.92904000   -2.25844000    1.01931900 L
 C-CT-0.018700(PDBName=CG,ResName=LYS,ResNum=233_A)  0   11.06349900   -1.78906400   -0.44302500 L
 C-CT--0.047900(PDBName=CD,ResName=LYS,ResNum=233_A)  0   11.76575300   -2.79286500   -1.37150200 L
 C-CT--0.014300(PDBName=CE,ResName=LYS,ResNum=233_A)  0   11.00960400   -4.12928500   -1.42196500 L
 N-N3--0.385400(PDBName=NZ,ResName=LYS,ResNum=233_A)  0   11.70194800   -5.13216800   -2.25594900 L
 N-N--0.415700(PDBName=N,ResName=LEU,ResNum=234_A)   0   11.38043600   -1.08433400    3.77439800 L
 C-CT--0.051800(PDBName=CA,ResName=LEU,ResNum=234_A)  0   11.01234600    0.01714400    4.67621200 L
 C-C-0.597300(PDBName=C,ResName=LEU,ResNum=234_A)    0   11.03642300   -0.35923200    6.17133500 L
 O-O--0.567900(PDBName=O,ResName=LEU,ResNum=234_A)   0   11.06278200    0.53183400    7.02018600 L
 C-CT--0.110200(PDBName=CB,ResName=LEU,ResNum=234_A)  0    9.61757600    0.54105600    4.27240900 L
 C-CT-0.353100(PDBName=CG,ResName=LEU,ResNum=234_A)  0    9.55048900    1.33235900    2.94994900 L
 C-CT--0.412100(PDBName=CD1,ResName=LEU,ResNum=234_A)  0    8.09784300    1.73460300    2.69771600 L
 C-CT--0.412100(PDBName=CD2,ResName=LEU,ResNum=234_A)  0   10.38937300    2.61186100    2.97577700 L
 N-N--0.415700(PDBName=N,ResName=NME,ResNum=235_A)   0   11.01040000   -1.65408700    6.51111600 L
 C-CT--0.149000(PDBName=CH3,ResName=NME,ResNum=235_A)  0   11.09999300   -2.17343600    7.87652800 L
 C-CT--0.366200(PDBName=CH3,ResName=ACE,ResNum=244_A)  0    9.32674900    8.01340300    1.41720800 L
 C-C-0.597200(PDBName=C,ResName=ACE,ResNum=244_A)    0    8.18111600    7.57655200    2.29704800 L
 O-O--0.567900(PDBName=O,ResName=ACE,ResNum=244_A)   0    7.38705000    8.40650500    2.72962500 L
 N-N--0.415700(PDBName=N,ResName=PHE,ResNum=245_A)   0    8.10584900    6.27345700    2.57104300 L
 C-CT--0.002400(PDBName=CA,ResName=PHE,ResNum=245_A)  0    6.98580300    5.60385100    3.24710900 L
 C-C-0.597300(PDBName=C,ResName=PHE,ResNum=245_A)    0    5.62693300    6.05582200    2.66974000 L
 O-O--0.567900(PDBName=O,ResName=PHE,ResNum=245_A)   0    5.27675500    5.69906800    1.54307500 L
 C-CT--0.034300(PDBName=CB,ResName=PHE,ResNum=245_A)  0    7.09472800    5.77482700    4.77918600 L
 C-CA-0.011800(PDBName=CG,ResName=PHE,ResNum=245_A)  0    8.30896900    5.15427800    5.44008900 L
 C-CA--0.125600(PDBName=CD1,ResName=PHE,ResNum=245_A)  0    8.21486400    3.88163100    6.03353300 L
 C-CA--0.125600(PDBName=CD2,ResName=PHE,ResNum=245_A)  0    9.52000300    5.86920400    5.51085500 L
 C-CA--0.170400(PDBName=CE1,ResName=PHE,ResNum=245_A)  0    9.32676500    3.33130100    6.69348900 L
 C-CA--0.170400(PDBName=CE2,ResName=PHE,ResNum=245_A)  0   10.63586500    5.30892900    6.15835800 L
 C-CA--0.107200(PDBName=CZ,ResName=PHE,ResNum=245_A)  0   10.53937400    4.03756700    6.74964000 L
 N-N--0.415700(PDBName=N,ResName=MET,ResNum=246_A)   0    4.89741800    6.89558600    3.40933600 L
 C-CT--0.023700(PDBName=CA,ResName=MET,ResNum=246_A)  0    3.65384500    7.55264400    3.01585800 L
 C-C-0.597300(PDBName=C,ResName=MET,ResNum=246_A)    0    3.74865000    8.21805500    1.63850300 L
 O-O--0.567900(PDBName=O,ResName=MET,ResNum=246_A)   0    2.84418600    8.04204500    0.82758000 L
 C-CT-0.034200(PDBName=CB,ResName=MET,ResNum=246_A)  0    3.24468000    8.59214200    4.07212600 L
 C-CT-0.001800(PDBName=CG,ResName=MET,ResNum=246_A)  0    2.76697100    7.98465400    5.39897300 L
 S-S--0.273700(PDBName=SD,ResName=MET,ResNum=246_A)  0    3.97750500    7.09913200    6.43269100 L
 C-CT--0.053600(PDBName=CE,ResName=MET,ResNum=246_A)  0    5.13723000    8.43891800    6.82147600 L
 N-N--0.516300(PDBName=N,ResName=ASP,ResNum=247_A)   0    4.80803000    8.97259200    1.34683000 L
 C-CT-0.038100(PDBName=CA,ResName=ASP,ResNum=247_A)  0    4.93469800    9.68230100    0.06767800 L
 C-C-0.536600(PDBName=C,ResName=ASP,ResNum=247_A)    0    4.87615800    8.70803700   -1.12731800 L
 O-O--0.581900(PDBName=O,ResName=ASP,ResNum=247_A)   0    4.05961100    8.85865500   -2.03895200 L
 C-CT--0.030300(PDBName=CB,ResName=ASP,ResNum=247_A)  0    6.21241300   10.53585900    0.07621700 L
 C-C-0.799400(PDBName=CG,ResName=ASP,ResNum=247_A)   0    6.15074300   11.63288900   -0.98654500 L
 O-O2--0.801400(PDBName=OD1,ResName=ASP,ResNum=247_A)  0    5.16304000   12.40158100   -0.95438100 L
 O-O2--0.801400(PDBName=OD2,ResName=ASP,ResNum=247_A)  0    7.06771900   11.69465100   -1.83243100 L
 N-N--0.415700(PDBName=N,ResName=THR,ResNum=248_A)   0    5.70977500    7.66359100   -1.06812900 L
 C-CT--0.038900(PDBName=CA,ResName=THR,ResNum=248_A)  0    5.84344300    6.54584100   -2.02298900 L
 C-C-0.597300(PDBName=C,ResName=THR,ResNum=248_A)    0    4.63632100    5.60491300   -2.12982100 L
 O-O--0.567900(PDBName=O,ResName=THR,ResNum=248_A)   0    4.52000200    4.86897400   -3.11244500 L
 C-CT-0.365400(PDBName=CB,ResName=THR,ResNum=248_A)  0    7.09940600    5.71429600   -1.69750300 L
 O-OH--0.676100(PDBName=OG1,ResName=THR,ResNum=248_A)  0    7.27508700    5.53547700   -0.30533600 L
 C-CT--0.243800(PDBName=CG2,ResName=THR,ResNum=248_A)  0    8.36312300    6.42473800   -2.17526300 L
 N-N--0.516300(PDBName=N,ResName=GLU,ResNum=249_A)   0    3.75684000    5.57232300   -1.12480000 L
 C-CT-0.039700(PDBName=CA,ResName=GLU,ResNum=249_A)  0    2.72774200    4.52771300   -0.98603600 L
 C-C-0.536600(PDBName=C,ResName=GLU,ResNum=249_A)    0    1.30665900    5.02585400   -0.69140600 L
 O-O--0.581900(PDBName=O,ResName=GLU,ResNum=249_A)   0    0.38770300    4.21773200   -0.72306500 L
 C-CT-0.056000(PDBName=CB,ResName=GLU,ResNum=249_A)  0    3.15305600    3.52122600    0.09103600 L
 C-CT-0.013600(PDBName=CG,ResName=GLU,ResNum=249_A)  0    4.42944500    2.75376400   -0.27710400 L
 C-C-0.805400(PDBName=CD,ResName=GLU,ResNum=249_A)   0    4.61589200    1.54499800    0.64084500 L
 O-O2--0.818800(PDBName=OE1,ResName=GLU,ResNum=249_A)  0    4.83740500    0.41947100    0.14234900 L
 O-O2--0.818800(PDBName=OE2,ResName=GLU,ResNum=249_A)  0    4.48899700    1.69973200    1.87644800 L
 N-N--0.415700(PDBName=N,ResName=THR,ResNum=250_A)   0    1.10151900    6.31641100   -0.41358000 L
 C-CT--0.038900(PDBName=CA,ResName=THR,ResNum=250_A)  0   -0.20148100    6.91078300   -0.02946400 L
 C-C-0.597300(PDBName=C,ResName=THR,ResNum=250_A)    0   -0.49448900    8.26687500   -0.68108100 L
 O-O--0.567900(PDBName=O,ResName=THR,ResNum=250_A)   0   -1.63269100    8.73683200   -0.63256600 L
 C-CT-0.365400(PDBName=CB,ResName=THR,ResNum=250_A)  0   -0.36478600    7.04306300    1.49630400 L
 O-OH--0.676100(PDBName=OG1,ResName=THR,ResNum=250_A)  0    0.51471600    7.98662200    2.05335000 L
 C-CT--0.243800(PDBName=CG2,ResName=THR,ResNum=250_A)  0   -0.14641100    5.72876600    2.23780600 L
 N-N--0.415700(PDBName=N,ResName=HIS,ResNum=251_A)   0    0.50855900    8.91186400   -1.29105600 L
 C-CT--0.058100(PDBName=CA,ResName=HIS,ResNum=251_A)  0    0.39718200   10.26100100   -1.85482400 L
 C-C-0.597300(PDBName=C,ResName=HIS,ResNum=251_A)    0    0.54858700   10.27716600   -3.37771900 L
 O-O--0.567900(PDBName=O,ResName=HIS,ResNum=251_A)   0   -0.43838900   10.49903400   -4.07987900 L
 C-CT--0.007400(PDBName=CB,ResName=HIS,ResNum=251_A)  0    1.38148500   11.20604300   -1.15647000 L
 C-CC-0.186800(PDBName=CG,ResName=HIS,ResNum=251_A)  0    1.23717500   12.63092800   -1.62511300 L
 N-NB--0.543200(PDBName=ND1,ResName=HIS,ResNum=251_A)  0    0.05533600   13.37631500   -1.62590100 L
 C-CW--0.220700(PDBName=CD2,ResName=HIS,ResNum=251_A)  0    2.23384800   13.37760400   -2.17527400 L
 C-CR-0.163500(PDBName=CE1,ResName=HIS,ResNum=251_A)  0    0.37062000   14.55372700   -2.18910500 L
 N-NA--0.279500(PDBName=NE2,ResName=HIS,ResNum=251_A)  0    1.67400500   14.58561900   -2.52014600 L
 N-N--0.415700(PDBName=N,ResName=TYR,ResNum=252_A)   0    1.75928000   10.06356000   -3.90074000 L
 C-CT--0.001400(PDBName=CA,ResName=TYR,ResNum=252_A)  0    1.98528600   10.02857500   -5.34810300 L
 C-C-0.597300(PDBName=C,ResName=TYR,ResNum=252_A)    0    1.28845800    8.82649900   -6.00558500 L
 O-O--0.567900(PDBName=O,ResName=TYR,ResNum=252_A)   0    1.15212500    7.76031700   -5.40694900 L
 C-CT--0.015200(PDBName=CB,ResName=TYR,ResNum=252_A)  0    3.48764800   10.06491800   -5.65443100 L
 C-CA--0.001100(PDBName=CG,ResName=TYR,ResNum=252_A)  0    4.07097300   11.46251000   -5.56149900 L
 C-CA--0.190600(PDBName=CD1,ResName=TYR,ResNum=252_A)  0    3.98790300   12.32765100   -6.67114100 L
 C-CA--0.190600(PDBName=CD2,ResName=TYR,ResNum=252_A)  0    4.66877900   11.91201300   -4.37012000 L
 C-CA--0.234100(PDBName=CE1,ResName=TYR,ResNum=252_A)  0    4.50406200   13.63594100   -6.59219700 L
 C-CA--0.234100(PDBName=CE2,ResName=TYR,ResNum=252_A)  0    5.19975700   13.21323100   -4.29025600 L
 C-C-0.322600(PDBName=CZ,ResName=TYR,ResNum=252_A)   0    5.11767800   14.07837000   -5.39941100 L
 O-OH--0.557900(PDBName=OH,ResName=TYR,ResNum=252_A)  0    5.61957500   15.33931500   -5.32479400 L
 N-N--0.415700(PDBName=N,ResName=NME,ResNum=253_A)   0    0.81466400    9.01621200   -7.24348500 L
 C-CT--0.149000(PDBName=CH3,ResName=NME,ResNum=253_A)  0    0.10580400    8.01592100   -8.03676700 L
 C-CT--0.366200(PDBName=CH3,ResName=ACE,ResNum=333_A)  0    2.59298200  -14.41269400    0.70525800 L
 C-C-0.597200(PDBName=C,ResName=ACE,ResNum=333_A)    0    1.80315700  -13.32247500    0.02278700 L
 O-O--0.567900(PDBName=O,ResName=ACE,ResNum=333_A)   0    2.37962200  -12.48419200   -0.65580300 L
 N-N--0.415700(PDBName=N,ResName=GLN,ResNum=334_A)   0    0.48483000  -13.32991800    0.20880700 L
 C-CT--0.003100(PDBName=CA,ResName=GLN,ResNum=334_A)  0   -0.46107100  -12.31654800   -0.27617400 L
 C-C-0.597300(PDBName=C,ResName=GLN,ResNum=334_A)    0   -1.57771300  -12.17717200    0.76736500 L
 O-O--0.567900(PDBName=O,ResName=GLN,ResNum=334_A)   0   -2.19716700  -13.17721800    1.12952300 L
 C-CT--0.003600(PDBName=CB,ResName=GLN,ResNum=334_A)  0   -1.00474500  -12.74975600   -1.65407600 L
 C-CT--0.064500(PDBName=CG,ResName=GLN,ResNum=334_A)  0   -1.70669000  -11.64102800   -2.45876300 L
 C-C-0.695100(PDBName=CD,ResName=GLN,ResNum=334_A)   0   -2.96664600  -11.07167100   -1.81236200 L
 O-O--0.608600(PDBName=OE1,ResName=GLN,ResNum=334_A)  0   -3.05280200   -9.90858700   -1.45506500 L
 N-N--0.940700(PDBName=NE2,ResName=GLN,ResNum=334_A)  0   -4.00826600  -11.84864200   -1.62400800 L
 N-N--0.415700(PDBName=N,ResName=LEU,ResNum=335_A)   0   -1.81865700  -10.96744000    1.28234900 L
 C-CT--0.051800(PDBName=CA,ResName=LEU,ResNum=335_A)  0   -2.61619400  -10.76071600    2.50829400 L
 C-C-0.597300(PDBName=C,ResName=LEU,ResNum=335_A)    0   -3.94369500  -10.01813200    2.28131500 L
 O-O--0.567900(PDBName=O,ResName=LEU,ResNum=335_A)   0   -4.80221200   -9.97652500    3.16516000 L
 C-CT--0.110200(PDBName=CB,ResName=LEU,ResNum=335_A)  0   -1.74058300  -10.07231700    3.57627400 L
 C-CT-0.353100(PDBName=CG,ResName=LEU,ResNum=335_A)  0   -0.47389900  -10.86481000    3.96451400 L
 C-CT--0.412100(PDBName=CD1,ResName=LEU,ResNum=335_A)  0    0.34950000  -10.08815900    4.98833200 L
 C-CT--0.412100(PDBName=CD2,ResName=LEU,ResNum=335_A)  0   -0.78926100  -12.23393400    4.57269000 L
 N-N--0.415700(PDBName=N,ResName=SER,ResNum=336_A)   0   -4.16775000   -9.48295000    1.08506900 L
 C-CT--0.024900(PDBName=CA,ResName=SER,ResNum=336_A)  0   -5.24126100   -8.53911100    0.76055800 L
 C-C-0.597300(PDBName=C,ResName=SER,ResNum=336_A)    0   -6.27134100   -9.07751500   -0.23902400 L
 O-O--0.567900(PDBName=O,ResName=SER,ResNum=336_A)   0   -6.24384300  -10.25217100   -0.61668100 L
 C-CT-0.211700(PDBName=CB,ResName=SER,ResNum=336_A)  0   -4.60524000   -7.23842900    0.28201100 L
 O-OH--0.654600(PDBName=OG,ResName=SER,ResNum=336_A)  0   -4.03679200   -7.39999600   -0.99989400 L
 N-N--0.347900(PDBName=N,ResName=LYS,ResNum=337_A)   0   -7.24952600   -8.22611900   -0.56648400 L
 C-CT--0.240000(PDBName=CA,ResName=LYS,ResNum=337_A)  0   -8.42766000   -8.43389500   -1.42235800 L
 C-C-0.734100(PDBName=C,ResName=LYS,ResNum=337_A)    0   -8.77110400   -7.08557300   -2.07119900 L
 O-O--0.589400(PDBName=O,ResName=LYS,ResNum=337_A)   0   -8.36935100   -6.05398200   -1.54034700 L
 C-CT--0.009400(PDBName=CB,ResName=LYS,ResNum=337_A)  0   -9.63569900   -8.93749200   -0.59625900 L
 C-CT-0.018700(PDBName=CG,ResName=LYS,ResNum=337_A)  0   -9.41284700  -10.26283600    0.16029900 L
 C-CT--0.047900(PDBName=CD,ResName=LYS,ResNum=337_A)  0   -8.85293900  -10.07806100    1.58562300 L
 C-CT--0.014300(PDBName=CE,ResName=LYS,ResNum=337_A)  0   -8.12461200  -11.34417100    2.05780700 L
 N-N3--0.385400(PDBName=NZ,ResName=LYS,ResNum=337_A)  0   -7.36600700  -11.10301900    3.31056000 L
 N-N--0.415700(PDBName=N,ResName=GLY,ResNum=338_A)   0   -9.50469700   -7.07015200   -3.18166200 L
 C-CT--0.025200(PDBName=CA,ResName=GLY,ResNum=338_A)  0   -9.87044600   -5.85690800   -3.92636600 L
 C-C-0.597300(PDBName=C,ResName=GLY,ResNum=338_A)    0  -10.90317900   -4.99130900   -3.20202200 L
 O-O--0.567900(PDBName=O,ResName=GLY,ResNum=338_A)   0  -12.06142700   -4.94784200   -3.60166400 L
 N-N--0.415700(PDBName=N,ResName=ALA,ResNum=339_A)   0  -10.48268000   -4.31148100   -2.13465200 L
 C-CT-0.033700(PDBName=CA,ResName=ALA,ResNum=339_A)  0  -11.31993700   -3.48213100   -1.27577000 L
 C-C-0.597300(PDBName=C,ResName=ALA,ResNum=339_A)    0  -10.57224900   -2.20036400   -0.86599400 L
 O-O--0.567900(PDBName=O,ResName=ALA,ResNum=339_A)   0   -9.92841300   -2.11853200    0.18392900 L
 C-CT--0.182500(PDBName=CB,ResName=ALA,ResNum=339_A)  0  -11.78654300   -4.32484200   -0.08185800 L
 N-N--0.347900(PDBName=N,ResName=LYS,ResNum=340_A)   0  -10.67113400   -1.17931600   -1.72127000 L
 C-CT--0.240000(PDBName=CA,ResName=LYS,ResNum=340_A)  0  -10.13583900    0.16846800   -1.50261900 L
 C-C-0.734100(PDBName=C,ResName=LYS,ResNum=340_A)    0  -11.05587400    1.20321500   -2.15392700 L
 O-O--0.589400(PDBName=O,ResName=LYS,ResNum=340_A)   0  -11.62427700    0.93515300   -3.20893800 L
 C-CT--0.009400(PDBName=CB,ResName=LYS,ResNum=340_A)  0   -8.70552100    0.23887300   -2.05808000 L
 C-CT-0.018700(PDBName=CG,ResName=LYS,ResNum=340_A)  0   -7.94680000    1.51025400   -1.64872800 L
 C-CT--0.047900(PDBName=CD,ResName=LYS,ResNum=340_A)  0   -6.55151800    1.49351400   -2.27553600 L
 C-CT--0.014300(PDBName=CE,ResName=LYS,ResNum=340_A)  0   -5.83192200    2.82291900   -2.05992900 L
 N-N3--0.385400(PDBName=NZ,ResName=LYS,ResNum=340_A)  0   -4.66876500    2.94632500   -2.96978500 L
 N-N--0.415700(PDBName=N,ResName=LEU,ResNum=341_A)   0  -11.19666100    2.36328000   -1.52269500 L
 C-CT--0.051800(PDBName=CA,ResName=LEU,ResNum=341_A)  0  -12.05214000    3.48552600   -1.91902100 L
 C-C-0.597300(PDBName=C,ResName=LEU,ResNum=341_A)    0  -11.23798400    4.79094700   -1.91190400 L
 O-O--0.567900(PDBName=O,ResName=LEU,ResNum=341_A)   0  -10.19436400    4.86179800   -1.26303300 L
 C-CT--0.110200(PDBName=CB,ResName=LEU,ResNum=341_A)  0  -13.25292600    3.50911200   -0.94887700 L
 C-CT-0.353100(PDBName=CG,ResName=LEU,ResNum=341_A)  0  -14.32519700    4.58663200   -1.20037100 L
 C-CT--0.412100(PDBName=CD1,ResName=LEU,ResNum=341_A)  0  -14.99076100    4.43348400   -2.56948800 L
 C-CT--0.412100(PDBName=CD2,ResName=LEU,ResNum=341_A)  0  -15.40906900    4.48437200   -0.12758800 L
 N-N--0.415700(PDBName=N,ResName=TYR,ResNum=342_A)   0  -11.70741100    5.82398000   -2.61224500 L
 C-CT--0.001400(PDBName=CA,ResName=TYR,ResNum=342_A)  0  -11.04352300    7.12389800   -2.77277500 L
 C-C-0.597300(PDBName=C,ResName=TYR,ResNum=342_A)    0  -12.04239100    8.27321300   -2.57670400 L
 O-O--0.567900(PDBName=O,ResName=TYR,ResNum=342_A)   0  -13.23972800    8.09506600   -2.79974100 L
 C-CT--0.015200(PDBName=CB,ResName=TYR,ResNum=342_A)  0  -10.39148500    7.20468000   -4.16066600 L
 C-CA--0.001100(PDBName=CG,ResName=TYR,ResNum=342_A)  0   -9.40665400    6.08896000   -4.45676600 L
 C-CA--0.190600(PDBName=CD1,ResName=TYR,ResNum=342_A)  0   -8.05148400    6.22234700   -4.09483700 L
 C-CA--0.190600(PDBName=CD2,ResName=TYR,ResNum=342_A)  0   -9.85270100    4.91262200   -5.09106700 L
 C-CA--0.234100(PDBName=CE1,ResName=TYR,ResNum=342_A)  0   -7.14118800    5.18733700   -4.38340700 L
 C-CA--0.234100(PDBName=CE2,ResName=TYR,ResNum=342_A)  0   -8.95122200    3.86919200   -5.36156000 L
 C-C-0.322600(PDBName=CZ,ResName=TYR,ResNum=342_A)   0   -7.59053200    4.00978900   -5.02072500 L
 O-OH--0.557900(PDBName=OH,ResName=TYR,ResNum=342_A)  0   -6.71600800    3.01161000   -5.30824900 L
 N-N--0.415700(PDBName=N,ResName=NME,ResNum=343_A)   0  -11.55094500    9.44484900   -2.16054500 L
 C-CT--0.149000(PDBName=CH3,ResName=NME,ResNum=343_A)  0  -12.35063200   10.64357700   -1.92262500 L
 C-CT--0.366200(PDBName=CH3,ResName=ACE,ResNum=352_A)  0   -7.68830300   11.79936900    8.91329100 L
 C-C-0.597200(PDBName=C,ResName=ACE,ResNum=352_A)    0   -6.45224300   11.10742700    8.39012400 L
 O-O--0.567900(PDBName=O,ResName=ACE,ResNum=352_A)   0   -6.07589900   11.31766800    7.24381800 L
 N-N--0.415700(PDBName=N,ResName=PHE,ResNum=353_A)   0   -5.82901800   10.29072300    9.23521700 L
 C-CT--0.002400(PDBName=CA,ResName=PHE,ResNum=353_A)  0   -4.64812500    9.47623800    8.92871900 L
 C-C-0.597300(PDBName=C,ResName=PHE,ResNum=353_A)    0   -4.56029800    8.32130500    9.94157200 L
 O-O--0.567900(PDBName=O,ResName=PHE,ResNum=353_A)   0   -4.29117000    8.56285400   11.11896000 L
 C-CT--0.034300(PDBName=CB,ResName=PHE,ResNum=353_A)  0   -3.40436600   10.38036800    8.99472600 L
 C-CA-0.011800(PDBName=CG,ResName=PHE,ResNum=353_A)  0   -2.08854300    9.68972600    8.69631800 L
 C-CA--0.125600(PDBName=CD1,ResName=PHE,ResNum=353_A)  0   -1.60476200    9.63647600    7.37622600 L
 C-CA--0.125600(PDBName=CD2,ResName=PHE,ResNum=353_A)  0   -1.32616700    9.13574900    9.74226000 L
 C-CA--0.170400(PDBName=CE1,ResName=PHE,ResNum=353_A)  0   -0.35902200    9.04498200    7.10455300 L
 C-CA--0.170400(PDBName=CE2,ResName=PHE,ResNum=353_A)  0   -0.08732800    8.52996900    9.46944800 L
 C-CA--0.107200(PDBName=CZ,ResName=PHE,ResNum=353_A)  0    0.39630000    8.48343500    8.15038400 L
 N-N--0.415700(PDBName=N,ResName=ALA,ResNum=354_A)   0   -4.84638100    7.08284900    9.52793100 L
 C-CT-0.033700(PDBName=CA,ResName=ALA,ResNum=354_A)  0   -4.93429200    5.93551900   10.43559100 L
 C-C-0.597300(PDBName=C,ResName=ALA,ResNum=354_A)    0   -4.59552600    4.59244400    9.76313100 L
 O-O--0.567900(PDBName=O,ResName=ALA,ResNum=354_A)   0   -5.31549000    4.12500200    8.87973200 L
 C-CT--0.182500(PDBName=CB,ResName=ALA,ResNum=354_A)  0   -6.34670900    5.89357000   11.03783300 L
 N-N--0.415700(PDBName=N,ResName=PHE,ResNum=355_A)   0   -3.53611200    3.93627200   10.24683300 L
 C-CT--0.002400(PDBName=CA,ResName=PHE,ResNum=355_A)  0   -3.29577600    2.50124300   10.06045600 L
 C-C-0.597300(PDBName=C,ResName=PHE,ResNum=355_A)    0   -4.22783500    1.70001300   10.98853600 L
 O-O--0.567900(PDBName=O,ResName=PHE,ResNum=355_A)   0   -4.29732000    1.98721600   12.18314100 L
 C-CT--0.034300(PDBName=CB,ResName=PHE,ResNum=355_A)  0   -1.82572300    2.16592100   10.37150900 L
 C-CA-0.011800(PDBName=CG,ResName=PHE,ResNum=355_A)  0   -0.77865300    2.90667800    9.55736900 L
 C-CA--0.125600(PDBName=CD1,ResName=PHE,ResNum=355_A)  0   -0.25806300    4.13540400   10.00992300 L
 C-CA--0.125600(PDBName=CD2,ResName=PHE,ResNum=355_A)  0   -0.30581500    2.35684300    8.35089300 L
 C-CA--0.170400(PDBName=CE1,ResName=PHE,ResNum=355_A)  0    0.71695600    4.81218900    9.25417100 L
 C-CA--0.170400(PDBName=CE2,ResName=PHE,ResNum=355_A)  0    0.65938400    3.03882700    7.58881900 L
 C-CA--0.107200(PDBName=CZ,ResName=PHE,ResNum=355_A)  0    1.16999000    4.26813600    8.03988800 L
 N-N--0.415700(PDBName=N,ResName=NME,ResNum=356_A)   0   -4.93564700    0.70288800   10.44828900 L
 C-CT--0.149000(PDBName=CH3,ResName=NME,ResNum=356_A)  0   -5.92224100   -0.12267100   11.14459400 L
 C-CT--0.366200(PDBName=CH3,ResName=ACE,ResNum=361_A)  0  -13.31338300   -3.43015600   10.04069000 L
 C-C-0.597200(PDBName=C,ResName=ACE,ResNum=361_A)    0  -12.61308900   -2.77468300    8.87423400 L
 O-O--0.567900(PDBName=O,ResName=ACE,ResNum=361_A)   0  -12.94316900   -3.05018000    7.72803500 L
 N-N--0.415700(PDBName=N,ResName=LEU,ResNum=362_A)   0  -11.63596100   -1.92122900    9.17532100 L
 C-CT--0.051800(PDBName=CA,ResName=LEU,ResNum=362_A)  0  -10.81332100   -1.18444100    8.20938900 L
 C-C-0.597300(PDBName=C,ResName=LEU,ResNum=362_A)    0   -9.32212800   -1.40543600    8.50273700 L
 O-O--0.567900(PDBName=O,ResName=LEU,ResNum=362_A)   0   -8.94063100   -1.69315900    9.63615600 L
 C-CT--0.110200(PDBName=CB,ResName=LEU,ResNum=362_A)  0  -11.13988000    0.32426200    8.26225500 L
 C-CT-0.353100(PDBName=CG,ResName=LEU,ResNum=362_A)  0  -12.60805400    0.72266300    8.01618400 L
 C-CT--0.412100(PDBName=CD1,ResName=LEU,ResNum=362_A)  0  -12.74566100    2.24132600    8.13296100 L
 C-CT--0.412100(PDBName=CD2,ResName=LEU,ResNum=362_A)  0  -13.10264000    0.31655700    6.62951500 L
 N-N--0.415700(PDBName=N,ResName=ASN,ResNum=363_A)   0   -8.47641600   -1.22412600    7.48837100 L
 C-CT-0.014300(PDBName=CA,ResName=ASN,ResNum=363_A)  0   -7.01754700   -1.34355300    7.58177500 L
 C-C-0.597300(PDBName=C,ResName=ASN,ResNum=363_A)    0   -6.28980000   -0.02581200    7.26927500 L
 O-O--0.567900(PDBName=O,ResName=ASN,ResNum=363_A)   0   -5.15286200    0.15544900    7.69837900 L
 C-CT--0.204100(PDBName=CB,ResName=ASN,ResNum=363_A)  0   -6.55829300   -2.50420200    6.68413300 L
 C-C-0.713000(PDBName=CG,ResName=ASN,ResNum=363_A)   0   -6.88007900   -3.84572400    7.30021100 L
 O-O--0.593100(PDBName=OD1,ResName=ASN,ResNum=363_A)  0   -7.77844400   -4.54865000    6.86406600 L
 N-N--0.919100(PDBName=ND2,ResName=ASN,ResNum=363_A)  0   -6.15140500   -4.25794900    8.30906900 L
 N-N--0.415700(PDBName=N,ResName=TRP,ResNum=364_A)   0   -6.91821300    0.89835200    6.54067100 L
 C-CT--0.027500(PDBName=CA,ResName=TRP,ResNum=364_A)  0   -6.38416400    2.23586000    6.27719700 L H-HC 474   0.0000
 C-C-0.597300(PDBName=C,ResName=TRP,ResNum=364_A)    0   -7.49246400    3.27610900    6.13441200 L
 O-O--0.567900(PDBName=O,ResName=TRP,ResNum=364_A)   0   -8.54131500    2.96803900    5.56609000 L
 C-CT--0.005000(PDBName=CB,ResName=TRP,ResNum=364_A)  0   -5.56913200    2.20661500    4.98415400 H
 C-C*--0.141500(PDBName=CG,ResName=TRP,ResNum=364_A)  0   -4.93923300    3.48180900    4.55120300 H
 C-CW--0.163800(PDBName=CD1,ResName=TRP,ResNum=364_A)  0   -5.15358100    4.14222100    3.37231700 H
 C-CB-0.124300(PDBName=CD2,ResName=TRP,ResNum=364_A)  0   -3.91227100    4.20473000    5.24858200 H
 N-NA--0.341800(PDBName=NE1,ResName=TRP,ResNum=364_A)  0   -4.30738800    5.22640700    3.29914800 H
 C-CN-0.138000(PDBName=CE2,ResName=TRP,ResNum=364_A)  0   -3.54471500    5.29866900    4.43507900 H
 C-CA--0.238700(PDBName=CE3,ResName=TRP,ResNum=364_A)  0   -3.25655500    4.01078200    6.47167700 H
 C-CA--0.260100(PDBName=CZ2,ResName=TRP,ResNum=364_A)  0   -2.56726600    6.21999000    4.82148600 H
 C-CA--0.197200(PDBName=CZ3,ResName=TRP,ResNum=364_A)  0   -2.29261100    4.92013000    6.86053600 H
 C-CA--0.113400(PDBName=CH2,ResName=TRP,ResNum=364_A)  0   -1.95018700    6.01169300    6.04070500 H
 N-N--0.415700(PDBName=N,ResName=VAL,ResNum=365_A)   0   -7.23444900    4.50196500    6.59652000 L
 C-CT--0.087500(PDBName=CA,ResName=VAL,ResNum=365_A)  0   -8.02894400    5.71241000    6.33201900 L
 C-C-0.597300(PDBName=C,ResName=VAL,ResNum=365_A)    0   -7.08905700    6.91244300    6.17162100 L
 O-O--0.567900(PDBName=O,ResName=VAL,ResNum=365_A)   0   -6.26358300    7.16574300    7.04889500 L
 C-CT-0.298500(PDBName=CB,ResName=VAL,ResNum=365_A)  0   -9.03270500    5.99823500    7.47361400 L
 C-CT--0.319200(PDBName=CG1,ResName=VAL,ResNum=365_A)  0   -9.88341000    7.24356300    7.17878900 L
 C-CT--0.319200(PDBName=CG2,ResName=VAL,ResNum=365_A)  0  -10.00230400    4.83445600    7.72194500 L
 N-N--0.415700(PDBName=N,ResName=GLN,ResNum=366_A)   0   -7.25569700    7.69069400    5.10032700 L
 C-CT--0.003100(PDBName=CA,ResName=GLN,ResNum=366_A)  0   -6.64164300    9.01098600    4.92113400 L
 C-C-0.597300(PDBName=C,ResName=GLN,ResNum=366_A)    0   -7.65065700   10.03906500    4.38447500 L
 O-O--0.567900(PDBName=O,ResName=GLN,ResNum=366_A)   0   -8.54208800    9.69322700    3.60652200 L
 C-CT--0.003600(PDBName=CB,ResName=GLN,ResNum=366_A)  0   -5.38928500    8.92368400    4.03025100 L
 C-CT--0.064500(PDBName=CG,ResName=GLN,ResNum=366_A)  0   -5.68813400    8.73636600    2.53244800 L
 C-C-0.695100(PDBName=CD,ResName=GLN,ResNum=366_A)   0   -4.42865500    8.47384600    1.71885600 L
 O-O--0.608600(PDBName=OE1,ResName=GLN,ResNum=366_A)  0   -3.75804800    7.48106800    1.90269400 L
 N-N--0.940700(PDBName=NE2,ResName=GLN,ResNum=366_A)  0   -4.06320200    9.29162100    0.76687300 L
 N-N--0.415700(PDBName=N,ResName=NME,ResNum=367_A)   0   -7.49190000   11.30862200    4.76856700 L
 C-CT--0.149000(PDBName=CH3,ResName=NME,ResNum=367_A)  0   -8.30326200   12.43367700    4.31167200 L
 C-CT--0.366200(PDBName=CH3,ResName=ACE,ResNum=378_A)  0   -8.77630100   10.82640000    0.65873400 L
 C-C-0.597200(PDBName=C,ResName=ACE,ResNum=378_A)    0   -8.79880300    9.42119200    0.10854300 L
 O-O--0.567900(PDBName=O,ResName=ACE,ResNum=378_A)   0   -8.86239500    9.25103200   -1.10689800 L
 N-N--0.415700(PDBName=N,ResName=SER,ResNum=379_A)   0   -8.73711500    8.41794400    0.98333000 L
 C-CT--0.024900(PDBName=CA,ResName=SER,ResNum=379_A)  0   -8.84989800    6.98810000    0.64786200 L
 C-C-0.597300(PDBName=C,ResName=SER,ResNum=379_A)    0   -9.08421800    6.11205000    1.88784800 L
 O-O--0.567900(PDBName=O,ResName=SER,ResNum=379_A)   0   -8.77617800    6.51251100    3.00870800 L
 C-CT-0.211700(PDBName=CB,ResName=SER,ResNum=379_A)  0   -7.59074400    6.52203700   -0.09728500 L
 O-OH--0.654600(PDBName=OG,ResName=SER,ResNum=379_A)  0   -7.67294900    5.17802400   -0.53587600 L
 N-N--0.415700(PDBName=N,ResName=ILE,ResNum=380_A)   0   -9.64025200    4.91325900    1.68983600 L
 C-CT--0.059700(PDBName=CA,ResName=ILE,ResNum=380_A)  0   -9.90440500    3.89102500    2.71583200 L
 C-C-0.597300(PDBName=C,ResName=ILE,ResNum=380_A)    0   -9.52597900    2.51555500    2.14627700 L
 O-O--0.567900(PDBName=O,ResName=ILE,ResNum=380_A)   0   -9.88084800    2.22524800    1.00434700 L
 C-CT-0.130300(PDBName=CB,ResName=ILE,ResNum=380_A)  0  -11.39190700    3.93222000    3.15887300 L
 C-CT--0.043000(PDBName=CG1,ResName=ILE,ResNum=380_A)  0  -11.74482900    5.30270300    3.78704000 L
 C-CT--0.320400(PDBName=CG2,ResName=ILE,ResNum=380_A)  0  -11.71303200    2.78896200    4.14190700 L
 C-CT--0.066000(PDBName=CD1,ResName=ILE,ResNum=380_A)  0  -13.20441500    5.46252700    4.23185200 L
 N-N--0.415700(PDBName=N,ResName=THR,ResNum=381_A)   0   -8.85973700    1.65817100    2.92794900 L
 C-CT--0.038900(PDBName=CA,ResName=THR,ResNum=381_A)  0   -8.36467600    0.32684100    2.49943100 L H-H1 523   0.0000
 C-C-0.597300(PDBName=C,ResName=THR,ResNum=381_A)    0   -8.79100600   -0.76830000    3.48435500 L
 O-O--0.567900(PDBName=O,ResName=THR,ResNum=381_A)   0   -8.77598800   -0.55399600    4.69973400 L
 C-CT-0.365400(PDBName=CB,ResName=THR,ResNum=381_A)  0   -6.82253100    0.27913700    2.36512300 H
 O-OH--0.676100(PDBName=OG1,ResName=THR,ResNum=381_A)  0   -6.35270500    1.50313100    1.83625200 H
 C-CT--0.243800(PDBName=CG2,ResName=THR,ResNum=381_A)  0   -6.35914100   -0.86823700    1.47158300 H
 N-N--0.415700(PDBName=N,ResName=ILE,ResNum=382_A)   0   -9.13723000   -1.95994700    2.98217500 L
 C-CT--0.059700(PDBName=CA,ResName=ILE,ResNum=382_A)  0   -9.57896400   -3.12605200    3.76750800 L
 C-C-0.597300(PDBName=C,ResName=ILE,ResNum=382_A)    0   -8.87493100   -4.39861800    3.26283700 L
 O-O--0.567900(PDBName=O,ResName=ILE,ResNum=382_A)   0   -8.76281100   -4.62721500    2.06079100 L
 C-CT-0.130300(PDBName=CB,ResName=ILE,ResNum=382_A)  0  -11.12064600   -3.28884100    3.70599000 L
 C-CT--0.043000(PDBName=CG1,ResName=ILE,ResNum=382_A)  0  -11.86889700   -1.95758400    3.96530600 L
 C-CT--0.320400(PDBName=CG2,ResName=ILE,ResNum=382_A)  0  -11.56062400   -4.36555500    4.71843900 L
 C-CT--0.066000(PDBName=CD1,ResName=ILE,ResNum=382_A)  0  -13.39777400   -2.04876700    3.87514400 L
 N-N--0.415700(PDBName=N,ResName=ALA,ResNum=383_A)   0   -8.39424200   -5.23996100    4.18118800 L
 C-CT-0.033700(PDBName=CA,ResName=ALA,ResNum=383_A)  0   -7.70397700   -6.49714900    3.87775500 L
 C-C-0.597300(PDBName=C,ResName=ALA,ResNum=383_A)    0   -7.97659300   -7.61475400    4.90456400 L
 O-O--0.567900(PDBName=O,ResName=ALA,ResNum=383_A)   0   -8.20222400   -8.76185800    4.50965700 L
 C-CT--0.182500(PDBName=CB,ResName=ALA,ResNum=383_A)  0   -6.20645700   -6.20389800    3.73602400 L
 N-N--0.415700(PDBName=N,ResName=NME,ResNum=384_A)   0   -7.93788700   -7.31098500    6.20620100 L
 C-CT--0.149000(PDBName=CH3,ResName=NME,ResNum=384_A)  0   -8.15280200   -8.25431600    7.30069300 L
 C-CT--0.366200(PDBName=CH3,ResName=ACE,ResNum=416_A)  0  -11.88735900   -9.79840100   -5.85127600 L
 C-C-0.597200(PDBName=C,ResName=ACE,ResNum=416_A)    0  -10.40792200   -9.69775500   -5.57207700 L
 O-O--0.567900(PDBName=O,ResName=ACE,ResNum=416_A)   0  -10.01530100   -9.55121400   -4.41884600 L
 N-N--0.415700(PDBName=N,ResName=TRP,ResNum=417_A)   0   -9.60520600   -9.76282000   -6.63518500 L
 C-CT--0.027500(PDBName=CA,ResName=TRP,ResNum=417_A)  0   -8.13930000   -9.58327500   -6.71475800 L
 C-C-0.597300(PDBName=C,ResName=TRP,ResNum=417_A)    0   -7.25762400  -10.55987400   -5.90823700 L
 O-O--0.567900(PDBName=O,ResName=TRP,ResNum=417_A)   0   -6.26963200  -11.05396100   -6.44664300 L
 C-CT--0.005000(PDBName=CB,ResName=TRP,ResNum=417_A)  0   -7.76759300   -8.10980800   -6.48805600 L
 C-C*--0.141500(PDBName=CG,ResName=TRP,ResNum=417_A)  0   -8.42172100   -7.07306400   -7.36559600 L
 C-CW--0.163800(PDBName=CD1,ResName=TRP,ResNum=417_A)  0   -8.41524400   -5.74608200   -7.08861600 L
 C-CB-0.124300(PDBName=CD2,ResName=TRP,ResNum=417_A)  0   -9.08695700   -7.20097300   -8.67412700 L
 N-NA--0.341800(PDBName=NE1,ResName=TRP,ResNum=417_A)  0   -9.04544800   -5.05505800   -8.10455800 L
 C-CN-0.138000(PDBName=CE2,ResName=TRP,ResNum=417_A)  0   -9.48403400   -5.89604700   -9.09635100 L
 C-CA--0.238700(PDBName=CE3,ResName=TRP,ResNum=417_A)  0   -9.36870000   -8.25569500   -9.57968400 L
 C-CA--0.260100(PDBName=CZ2,ResName=TRP,ResNum=417_A)  0  -10.12243500   -5.64634400  -10.31793200 L
 C-CA--0.197200(PDBName=CZ3,ResName=TRP,ResNum=417_A)  0  -10.02333400   -8.02061500  -10.80532200 L
 C-CA--0.113400(PDBName=CH2,ResName=TRP,ResNum=417_A)  0  -10.40356300   -6.71982600  -11.17609800 L
 N-N--0.415700(PDBName=N,ResName=NME,ResNum=418_A)   0   -7.57806400  -10.83907500   -4.64108300 L
 C-CT--0.149000(PDBName=CH3,ResName=NME,ResNum=418_A)  0   -6.86212200  -11.76525700   -3.76743900 L
 C-CT--0.366200(PDBName=CH3,ResName=ACE,ResNum=425_A)  0   -3.54627000  -10.19252100   -8.30589400 L
 C-C-0.597200(PDBName=C,ResName=ACE,ResNum=425_A)    0   -3.76913100   -9.06272600   -7.32973700 L
 O-O--0.567900(PDBName=O,ResName=ACE,ResNum=425_A)   0   -4.29207400   -8.02092200   -7.71707400 L
 N-N--0.415700(PDBName=N,ResName=ALA,ResNum=426_A)   0   -3.34805100   -9.26819300   -6.08492000 L
 C-CT-0.033700(PDBName=CA,ResName=ALA,ResNum=426_A)  0   -3.43552400   -8.33969100   -4.95233700 L
 C-C-0.597300(PDBName=C,ResName=ALA,ResNum=426_A)    0   -2.09381900   -8.27788300   -4.18159200 L
 O-O--0.567900(PDBName=O,ResName=ALA,ResNum=426_A)   0   -1.12130100   -8.90505600   -4.61005800 L
 C-CT--0.182500(PDBName=CB,ResName=ALA,ResNum=426_A)  0   -4.63586200   -8.76296000   -4.09987500 L
 N-N--0.415700(PDBName=N,ResName=TRP,ResNum=427_A)   0   -1.98932400   -7.47981600   -3.10775400 L
 C-CT--0.027500(PDBName=CA,ResName=TRP,ResNum=427_A)  0   -0.68584800   -7.12521200   -2.52616400 L H-HC 572   0.0000
 C-C-0.597300(PDBName=C,ResName=TRP,ResNum=427_A)    0    0.08331800   -8.30815600   -1.91327100 L
 O-O--0.567900(PDBName=O,ResName=TRP,ResNum=427_A)   0   -0.33595800   -8.94034200   -0.93748500 L
 C-CT--0.005000(PDBName=CB,ResName=TRP,ResNum=427_A)  0   -0.75851400   -5.88999200   -1.60913900 H
 C-C*--0.141500(PDBName=CG,ResName=TRP,ResNum=427_A)  0   -0.98502500   -5.96258900   -0.12632500 H
 C-CW--0.163800(PDBName=CD1,ResName=TRP,ResNum=427_A)  0   -0.22521800   -6.55742700    0.84620900 H
 C-CB-0.124300(PDBName=CD2,ResName=TRP,ResNum=427_A)  0   -2.01961700   -5.24445600    0.57084800 H
 N-NA--0.341800(PDBName=NE1,ResName=TRP,ResNum=427_A)  0   -0.75540700   -6.29251400    2.09287100 H
 C-CN-0.138000(PDBName=CE2,ResName=TRP,ResNum=427_A)  0   -1.85436600   -5.48322600    1.95380100 H
 C-CA--0.238700(PDBName=CE3,ResName=TRP,ResNum=427_A)  0   -3.08570400   -4.44227700    0.14102000 H
 C-CA--0.260100(PDBName=CZ2,ResName=TRP,ResNum=427_A)  0   -2.73815600   -4.96691000    2.90780500 H
 C-CA--0.197200(PDBName=CZ3,ResName=TRP,ResNum=427_A)  0   -3.94091000   -3.89738500    1.08387500 H
 C-CA--0.113400(PDBName=CH2,ResName=TRP,ResNum=427_A)  0   -3.76390900   -4.15572600    2.45648300 H
 N-N--0.415700(PDBName=N,ResName=ALA,ResNum=428_A)   0    1.23705600   -8.60861400   -2.51344100 L
 C-CT-0.033700(PDBName=CA,ResName=ALA,ResNum=428_A)  0    2.20654000   -9.55703800   -1.98316200 L
 C-C-0.597300(PDBName=C,ResName=ALA,ResNum=428_A)    0    2.85424900   -9.03120900   -0.68612200 L
 O-O--0.567900(PDBName=O,ResName=ALA,ResNum=428_A)   0    2.88253600   -7.82729900   -0.42725700 L
 C-CT--0.182500(PDBName=CB,ResName=ALA,ResNum=428_A)  0    3.24281400   -9.86296600   -3.07080900 L
 N-N--0.415700(PDBName=N,ResName=ALA,ResNum=429_A)   0    3.36543600   -9.93162500    0.15159900 L
 C-CT-0.033700(PDBName=CA,ResName=ALA,ResNum=429_A)  0    3.89680500   -9.59529200    1.46793900 L
 C-C-0.597300(PDBName=C,ResName=ALA,ResNum=429_A)    0    5.06403200  -10.49876300    1.88191100 L
 O-O--0.567900(PDBName=O,ResName=ALA,ResNum=429_A)   0    5.02695800  -11.71502500    1.69988000 L
 C-CT--0.182500(PDBName=CB,ResName=ALA,ResNum=429_A)  0    2.75334300   -9.70071900    2.48257600 L
 N-N--0.415700(PDBName=N,ResName=TYR,ResNum=430_A)   0    6.08322300   -9.90025500    2.50034600 L
 C-CT--0.001400(PDBName=CA,ResName=TYR,ResNum=430_A)  0    7.01019300  -10.63423400    3.36113600 L
 C-C-0.597300(PDBName=C,ResName=TYR,ResNum=430_A)    0    6.29524700  -11.03134900    4.66389800 L
 O-O--0.567900(PDBName=O,ResName=TYR,ResNum=430_A)   0    5.43532900  -10.29111200    5.14248700 L
 C-CT--0.015200(PDBName=CB,ResName=TYR,ResNum=430_A)  0    8.24353600   -9.76638300    3.65839700 L
 C-CA--0.001100(PDBName=CG,ResName=TYR,ResNum=430_A)  0    8.97492800   -9.25093700    2.43106500 L
 C-CA--0.190600(PDBName=CD1,ResName=TYR,ResNum=430_A)  0    9.40246000  -10.14900800    1.43244400 L
 C-CA--0.190600(PDBName=CD2,ResName=TYR,ResNum=430_A)  0    9.20442200   -7.86914100    2.27528700 L
 C-CA--0.234100(PDBName=CE1,ResName=TYR,ResNum=430_A)  0   10.00925500   -9.66504800    0.25847800 L
 C-CA--0.234100(PDBName=CE2,ResName=TYR,ResNum=430_A)  0    9.82978200   -7.38462800    1.11031400 L
 C-C-0.322600(PDBName=CZ,ResName=TYR,ResNum=430_A)   0   10.20771500   -8.28068300    0.08561800 L
 O-OH--0.557900(PDBName=OH,ResName=TYR,ResNum=430_A)  0   10.72422900   -7.81253100   -1.07942600 L
 N-N--0.415700(PDBName=N,ResName=NME,ResNum=431_A)   0    6.66239300  -12.18162800    5.24107100 L
 C-CT--0.149000(PDBName=CH3,ResName=NME,ResNum=431_A)  0    6.09784900  -12.69897200    6.48746700 L
 C-CT--0.366200(PDBName=CH3,ResName=ACE,ResNum=452_A)  0   10.98462400   -6.89932400   -5.99026700 L
 C-C-0.597200(PDBName=C,ResName=ACE,ResNum=452_A)    0    9.96835300   -7.30283800   -4.94991000 L
 O-O--0.567900(PDBName=O,ResName=ACE,ResNum=452_A)   0   10.09355900   -6.91563800   -3.78767000 L
 N-N--0.415700(PDBName=N,ResName=ALA,ResNum=453_A)   0    8.99164000   -8.09316600   -5.38951900 L
 C-CT-0.033700(PDBName=CA,ResName=ALA,ResNum=453_A)  0    7.82298000   -8.58377900   -4.65958300 L
 C-C-0.597300(PDBName=C,ResName=ALA,ResNum=453_A)    0    8.09178500   -9.15989800   -3.24548100 L
 O-O--0.567900(PDBName=O,ResName=ALA,ResNum=453_A)   0    9.20390900   -9.56238500   -2.89012600 L
 C-CT--0.182500(PDBName=CB,ResName=ALA,ResNum=453_A)  0    7.11522100   -9.61236000   -5.55193500 L
 N-N--0.415700(PDBName=N,ResName=NME,ResNum=454_A)   0    7.02813000   -9.22059000   -2.43385900 L
 C-CT--0.149000(PDBName=CH3,ResName=NME,ResNum=454_A)  0    6.98661600   -9.83483500   -1.10990600 L
 C-CT--0.366200(PDBName=CH3,ResName=ACE,ResNum=458_A)  0   11.85588500   -3.21532100   -7.03476200 L
 C-C-0.597200(PDBName=C,ResName=ACE,ResNum=458_A)    0   11.16512400   -3.42724100   -5.71035500 L
 O-O--0.567900(PDBName=O,ResName=ACE,ResNum=458_A)   0   11.76600100   -3.96853000   -4.78261900 L
 N-N--0.415700(PDBName=N,ResName=TRP,ResNum=459_A)   0    9.91181600   -2.99816300   -5.61058300 L
 C-CT--0.027500(PDBName=CA,ResName=TRP,ResNum=459_A)  0    9.11401300   -2.97747300   -4.38021800 L
 C-C-0.597300(PDBName=C,ResName=TRP,ResNum=459_A)    0    8.14513800   -4.15999800   -4.23065900 L
 O-O--0.567900(PDBName=O,ResName=TRP,ResNum=459_A)   0    7.85506800   -4.90125100   -5.16376000 L
 C-CT--0.005000(PDBName=CB,ResName=TRP,ResNum=459_A)  0    8.42826800   -1.61817200   -4.22144900 L
 C-C*--0.141500(PDBName=CG,ResName=TRP,ResNum=459_A)  0    9.32849200   -0.52591200   -3.73513500 L
 C-CW--0.163800(PDBName=CD1,ResName=TRP,ResNum=459_A)  0   10.53305400   -0.20190600   -4.25728800 L
 C-CB-0.124300(PDBName=CD2,ResName=TRP,ResNum=459_A)  0    9.08358800    0.44125400   -2.67092400 L
 N-NA--0.341800(PDBName=NE1,ResName=TRP,ResNum=459_A)  0   11.08180900    0.84156400   -3.54284700 L
 C-CN-0.138000(PDBName=CE2,ResName=TRP,ResNum=459_A)  0   10.19901800    1.32831900   -2.60542700 L
 C-CA--0.238700(PDBName=CE3,ResName=TRP,ResNum=459_A)  0    8.00704100    0.69432300   -1.79369900 L
 C-CA--0.260100(PDBName=CZ2,ResName=TRP,ResNum=459_A)  0   10.22741100    2.44039700   -1.75366300 L
 C-CA--0.197200(PDBName=CZ3,ResName=TRP,ResNum=459_A)  0    8.02950300    1.80469700   -0.93122300 L
 C-CA--0.113400(PDBName=CH2,ResName=TRP,ResNum=459_A)  0    9.12741900    2.68272600   -0.91571200 L
 N-N--0.415700(PDBName=N,ResName=HIS,ResNum=460_A)   0    7.69362200   -4.37624700   -2.99569800 L
 C-CT--0.058100(PDBName=CA,ResName=HIS,ResNum=460_A)  0    7.26487300   -5.67298300   -2.46159000 L
 C-C-0.597300(PDBName=C,ResName=HIS,ResNum=460_A)    0    5.75759400   -5.91593900   -2.52656500 L
 O-O--0.567900(PDBName=O,ResName=HIS,ResNum=460_A)   0    5.32871900   -6.98878100   -2.94552000 L
 C-CT--0.007400(PDBName=CB,ResName=HIS,ResNum=460_A)  0    7.78754500   -5.81871800   -1.02613600 L
 C-CC-0.186800(PDBName=CG,ResName=HIS,ResNum=460_A)  0    7.48668700   -4.62232900   -0.16386000 L
 N-NB--0.543200(PDBName=ND1,ResName=HIS,ResNum=460_A)  0    8.12962400   -3.39494100   -0.28580300 L
 C-CW--0.220700(PDBName=CD2,ResName=HIS,ResNum=460_A)  0    6.42286000   -4.48955400    0.67361900 L
 C-CR-0.163500(PDBName=CE1,ResName=HIS,ResNum=460_A)  0    7.42497200   -2.52841200    0.45456800 L
 N-NA--0.279500(PDBName=NE2,ResName=HIS,ResNum=460_A)  0    6.40614700   -3.16389500    1.05222200 L
 N-N--0.415700(PDBName=N,ResName=ALA,ResNum=461_A)   0    4.95794900   -4.94754000   -2.09012400 L
 C-CT-0.033700(PDBName=CA,ResName=ALA,ResNum=461_A)  0    3.49846800   -5.01330800   -2.05262700 L
 C-C-0.597300(PDBName=C,ResName=ALA,ResNum=461_A)    0    2.86322700   -4.16972200   -3.17385400 L
 O-O--0.567900(PDBName=O,ResName=ALA,ResNum=461_A)   0    1.66094900   -3.91995900   -3.16402800 L
 C-CT--0.182500(PDBName=CB,ResName=ALA,ResNum=461_A)  0    3.06213900   -4.55317000   -0.65445600 L
 N-N--0.415700(PDBName=N,ResName=ASN,ResNum=462_A)   0    3.66366100   -3.73263400   -4.14723800 L
 C-CT-0.014300(PDBName=CA,ResName=ASN,ResNum=462_A)  0    3.42712100   -2.52735700   -4.93584400 L
 C-C-0.597300(PDBName=C,ResName=ASN,ResNum=462_A)    0    3.35576800   -2.82989800   -6.44610100 L
 O-O--0.567900(PDBName=O,ResName=ASN,ResNum=462_A)   0    3.60742600   -3.95353200   -6.88624900 L
 C-CT--0.204100(PDBName=CB,ResName=ASN,ResNum=462_A)  0    4.53233400   -1.50250300   -4.59535000 L
 C-C-0.713000(PDBName=CG,ResName=ASN,ResNum=462_A)   0    4.74189000   -1.26794200   -3.10506500 L
 O-O--0.593100(PDBName=OD1,ResName=ASN,ResNum=462_A)  0    5.31533700   -2.09548400   -2.41027400 L
 N-N--0.919100(PDBName=ND2,ResName=ASN,ResNum=462_A)  0    4.31505400   -0.14675900   -2.57645800 L
 N-N--0.415700(PDBName=N,ResName=ILE,ResNum=463_A)   0    2.98620800   -1.83623400   -7.25373300 L
 C-CT--0.059700(PDBName=CA,ResName=ILE,ResNum=463_A)  0    3.04812300   -1.90301000   -8.72243400 L
 C-C-0.597300(PDBName=C,ResName=ILE,ResNum=463_A)    0    4.50120800   -2.09591800   -9.17948100 L
 O-O--0.567900(PDBName=O,ResName=ILE,ResNum=463_A)   0    4.78876300   -3.08008400   -9.85451800 L
 C-CT-0.130300(PDBName=CB,ResName=ILE,ResNum=463_A)  0    2.36182400   -0.65859100   -9.33204300 L
 C-CT--0.043000(PDBName=CG1,ResName=ILE,ResNum=463_A)  0    0.83005700   -0.83928200   -9.23978500 L
 C-CT--0.320400(PDBName=CG2,ResName=ILE,ResNum=463_A)  0    2.75411700   -0.42033000  -10.80322700 L
 C-CT--0.066000(PDBName=CD1,ResName=ILE,ResNum=463_A)  0    0.01827500    0.45826800   -9.26240300 L
 N-N--0.516300(PDBName=N,ResName=ASP,ResNum=464_A)   0    5.39123300   -1.18782600   -8.76722000 L
 C-CT-0.038100(PDBName=CA,ResName=ASP,ResNum=464_A)  0    6.82065000   -1.08257900   -9.10816300 L
 C-C-0.536600(PDBName=C,ResName=ASP,ResNum=464_A)    0    7.55360800   -2.42958200   -9.30402300 L
 O-O--0.581900(PDBName=O,ResName=ASP,ResNum=464_A)   0    8.03470600   -2.71070200  -10.40016500 L
 C-CT--0.030300(PDBName=CB,ResName=ASP,ResNum=464_A)  0    7.45985600   -0.18376100   -8.03972900 L
 C-C-0.799400(PDBName=CG,ResName=ASP,ResNum=464_A)   0    8.98161100   -0.12118400   -8.12175000 L
 O-O2--0.801400(PDBName=OD1,ResName=ASP,ResNum=464_A)  0    9.49662500    0.80517000   -8.77970500 L
 O-O2--0.801400(PDBName=OD2,ResName=ASP,ResNum=464_A)  0    9.62134600   -0.97024600   -7.46175100 L
 N-N--0.415700(PDBName=N,ResName=GLY,ResNum=465_A)   0    7.61462200   -3.27925100   -8.27112400 L
 C-CT--0.025200(PDBName=CA,ResName=GLY,ResNum=465_A)  0    8.27308900   -4.59376200   -8.32485800 L
 C-C-0.597300(PDBName=C,ResName=GLY,ResNum=465_A)    0    7.32316200   -5.79023400   -8.20921800 L
 O-O--0.567900(PDBName=O,ResName=GLY,ResNum=465_A)   0    7.75843900   -6.88600400   -7.84297100 L
 N-N--0.415700(PDBName=N,ResName=NME,ResNum=466_A)   0    6.03937900   -5.60059400   -8.53892900 L
 C-CT--0.149000(PDBName=CH3,ResName=NME,ResNum=466_A)  0    4.98997100   -6.60677300   -8.42598300 L
 N-NC--0.724818(PDBName=N1,ResName=NCT,ResNum=501_A)  0   -3.41888800    1.44601300    1.91429200 H
 C-CA-0.514339(PDBName=C1,ResName=NCT,ResNum=501_A)  0   -2.92524800    0.69534500    0.93354500 H
 C-CA--0.435687(PDBName=C2,ResName=NCT,ResNum=501_A)  0   -1.58573200    0.71548400    0.52414700 H
 C-CA-0.388323(PDBName=C3,ResName=NCT,ResNum=501_A)  0   -0.71680600    1.58653600    1.19107200 H
 C-CA--0.658390(PDBName=C4,ResName=NCT,ResNum=501_A)  0   -1.21351200    2.32537200    2.25389600 H
 C-CA-0.512659(PDBName=C5,ResName=NCT,ResNum=501_A)  0   -2.56071700    2.24200000    2.57569700 H
 N-N3--0.272789(PDBName=N2,ResName=NCT,ResNum=501_A)  0   -0.03724000   -0.23975300   -1.18317000 H
 C-CT-0.088282(PDBName=C6,ResName=NCT,ResNum=501_A)  0   -1.07217100   -0.34541000   -0.35615400 H
 C-CT-0.025321(PDBName=C7,ResName=NCT,ResNum=501_A)  0   -1.29969600   -1.78533900    0.01653100 H
 C-CT--0.126669(PDBName=C8,ResName=NCT,ResNum=501_A)  0   -0.39626900   -2.56443800   -0.94771100 H
 C-CT-0.004528(PDBName=C9,ResName=NCT,ResNum=501_A)  0    0.62032700   -1.53041000   -1.44402400 H
 C-CT--0.424176(PDBName=C10,ResName=NCT,ResNum=501_A)  0    0.70458000    0.96040500   -1.52491700 H
 N-NC--0.728872(PDBName=N1,ResName=FAD,ResNum=502_A)  0   -0.02488100   -1.32735500   -4.95580300 H
 C-C-1.019357(PDBName=C2,ResName=FAD,ResNum=502_A)   0    0.53984100   -0.08295800   -5.09345400 H
 O-O--0.624959(PDBName=O2,ResName=FAD,ResNum=502_A)  0    1.61915000    0.11322500   -5.62502300 H
 N-NA--0.834287(PDBName=N3,ResName=FAD,ResNum=502_A)  0   -0.23453800    1.01701900   -4.66214000 H
 C-C-0.756593(PDBName=C4,ResName=FAD,ResNum=502_A)   0   -1.28862700    0.94005700   -3.75993200 H
 O-O--0.568320(PDBName=O4,ResName=FAD,ResNum=502_A)  0   -1.84679300    1.94401600   -3.30533100 H
 C-CM-0.231775(PDBName=C4X,ResName=FAD,ResNum=502_A)  0   -1.66554800   -0.40888200   -3.43260800 H
 N-NC--0.572749(PDBName=N5,ResName=FAD,ResNum=502_A)  0   -2.73821200   -0.57543300   -2.55799700 H
 C-CA-0.566385(PDBName=C5X,ResName=FAD,ResNum=502_A)  0   -3.34178200   -1.84702400   -2.53836600 H
 C-CM--0.425619(PDBName=C6,ResName=FAD,ResNum=502_A)  0   -4.50405300   -2.06355400   -1.78759400 H
 C-CM-0.162009(PDBName=C7,ResName=FAD,ResNum=502_A)  0   -5.29848200   -3.19578100   -1.95703500 H
 C-CT--0.355239(PDBName=C7M,ResName=FAD,ResNum=502_A)  0   -6.58214600   -3.37273100   -1.19470900 H
 C-CA-0.186223(PDBName=C8,ResName=FAD,ResNum=502_A)  0   -4.90799500   -4.15346300   -2.90733200 H
 C-CT--0.417075(PDBName=C8M,ResName=FAD,ResNum=502_A)  0   -5.78003500   -5.33356800   -3.22339900 H
 C-CA--0.329233(PDBName=C9,ResName=FAD,ResNum=502_A)  0   -3.71331900   -3.97989300   -3.59206000 H
 C-CA--0.303777(PDBName=C9A,ResName=FAD,ResNum=502_A)  0   -2.90890500   -2.84953000   -3.42280100 H
 N-N*-0.279331(PDBName=N10,ResName=FAD,ResNum=502_A)  0   -1.70120600   -2.70178900   -4.12642700 H
 C-CM-0.311483(PDBName=C10,ResName=FAD,ResNum=502_A)  0   -1.08504000   -1.45799000   -4.18086300 H
 C-CT--0.393892(PDBName=C1P,ResName=FAD,ResNum=502_A)  0   -1.12434900   -3.80904800   -4.86590500 H
 C-CT-0.249489(PDBName=C2P,ResName=FAD,ResNum=502_A)  0   -1.43154400   -3.89039600   -6.37220600 L H-H1 708   0.0000
 O-OH--0.703231(PDBName=O2P,ResName=FAD,ResNum=502_A)  0   -2.83534600   -3.83521500   -6.56714900 L
 C-CT-0.179928(PDBName=C3P,ResName=FAD,ResNum=502_A)  0   -0.82845700   -5.17036000   -7.00830300 L
 O-OH--0.698891(PDBName=O3P,ResName=FAD,ResNum=502_A)  0   -1.41673100   -6.35560500   -6.45246400 L
 C-CT-0.490250(PDBName=C4P,ResName=FAD,ResNum=502_A)  0    0.72806800   -5.10537400   -6.91635700 L
 O-OH--0.731982(PDBName=O4P,ResName=FAD,ResNum=502_A)  0    1.35184300   -5.43817000   -8.12696000 L
 C-CT--0.369711(PDBName=C5P,ResName=FAD,ResNum=502_A)  0    1.35081900   -6.06682500   -5.90217500 L
 O-OW--0.834000(PDBName=O,ResName=HOH,ResNum=604_A)  0    3.38941400   13.13244900    0.80976600 L
 O-OW--0.834000(PDBName=O,ResName=HOH,ResNum=607_A)  0   -6.22283800    9.30315000   -2.22403000 L
 O-OW--0.834000(PDBName=O,ResName=HOH,ResNum=609_A)  0    4.54172100    1.09922000   -6.92183500 L
 O-OW--0.834000(PDBName=O,ResName=HOH,ResNum=615_A)  0   -5.04029400   -5.64257700   -6.77108900 L
 O-OW--0.834000(PDBName=O,ResName=HOH,ResNum=619_A)  0    3.61664500    2.36617700   -4.14191400 L
 O-OW--0.834000(PDBName=O,ResName=HOH,ResNum=625_A)  0    4.69343500   -1.25088700    2.16706500 L
 H-HC-0.032700(PDBName=1HB,ResName=ARG,ResNum=91_A)  0   -3.41076900   -5.32500100  -11.32785400 L
 H-HC-0.032700(PDBName=2HB,ResName=ARG,ResNum=91_A)  0   -2.68134300   -5.90630500   -9.82742600 L
 H-HC-0.028500(PDBName=1HG,ResName=ARG,ResNum=91_A)  0   -2.30763400   -7.40466500  -12.42576900 L
 H-HC-0.028500(PDBName=2HG,ResName=ARG,ResNum=91_A)  0   -2.15664700   -7.98609500  -10.75797500 L
 H-H1-0.068700(PDBName=1HD,ResName=ARG,ResNum=91_A)  0   -4.23975700   -8.85584800  -11.40430000 L
 H-H1-0.068700(PDBName=2HD,ResName=ARG,ResNum=91_A)  0   -4.60644900   -7.48302900  -12.43601100 L
 H-H-0.345600(PDBName=HE,ResName=ARG,ResNum=91_A)    0   -4.82600400   -7.45816900   -9.43066400 L
 H-H-0.447800(PDBName=1HH1,ResName=ARG,ResNum=91_A)  0   -5.93807500   -5.97653100  -12.48725500 L
 H-H-0.447800(PDBName=2HH1,ResName=ARG,ResNum=91_A)  0   -6.77717800   -4.75697300  -11.52349500 L
 H-H-0.447800(PDBName=1HH2,ResName=ARG,ResNum=91_A)  0   -5.97305800   -5.72987300   -8.49435600 L
 H-H-0.447800(PDBName=2HH2,ResName=ARG,ResNum=91_A)  0   -6.86049400   -4.70558800   -9.60705600 L
 H-H1-0.156000(PDBName=HA,ResName=ARG,ResNum=91_A)   0   -1.23564200   -4.95008800  -12.33457400 L
 H-H-0.274700(PDBName=H,ResName=ARG,ResNum=91_A)     0    0.32283900   -5.39932500   -9.87747600 L
 H-H1-0.004300(PDBName=HB,ResName=THR,ResNum=92_A)   0   -5.13858100   -0.80968200  -11.04328500 L
 H-HC-0.064200(PDBName=1HG2,ResName=THR,ResNum=92_A)  0   -3.21597600    0.20986000  -12.21903000 L
 H-HC-0.064200(PDBName=2HG2,ResName=THR,ResNum=92_A)  0   -4.54361800   -0.22229300  -13.31401800 L
 H-HC-0.064200(PDBName=3HG2,ResName=THR,ResNum=92_A)  0   -3.09020900   -1.23442500  -13.25249400 L
 H-HO-0.410200(PDBName=HG1,ResName=THR,ResNum=92_A)  0   -5.90249000   -2.72101600  -11.63477400 L
 H-H1-0.100700(PDBName=HA,ResName=THR,ResNum=92_A)   0   -2.80901700   -1.16496700  -10.15336900 L
 H-H-0.271900(PDBName=H,ResName=THR,ResNum=92_A)     0   -2.87670700   -3.31353900  -12.09310200 L
 H-HC--0.017300(PDBName=1HB,ResName=GLU,ResNum=103_A)  0   -7.40336600    0.99545800  -10.74314200 L
 H-HC--0.017300(PDBName=2HB,ResName=GLU,ResNum=103_A)  0   -6.85860000   -0.08936800   -9.48800100 L
 H-HC--0.042500(PDBName=1HG,ResName=GLU,ResNum=103_A)  0   -9.21925900   -0.78782000  -11.29469400 L
 H-HC--0.042500(PDBName=2HG,ResName=GLU,ResNum=103_A)  0   -7.56389400   -0.97189300  -11.85029700 L
 H-H1-0.110500(PDBName=HA,ResName=GLU,ResNum=103_A)  0   -9.78994400    0.36472400   -9.41990600 L
 H-H-0.293600(PDBName=H,ResName=GLU,ResNum=103_A)    0   -8.15173100    2.69821400   -9.80466800 L
 H-HC-0.029500(PDBName=1HB,ResName=PHE,ResNum=104_A)  0  -10.84348900   -2.33585900   -4.78089400 L
 H-HC-0.029500(PDBName=2HB,ResName=PHE,ResNum=104_A)  0  -10.10195300   -3.12919500   -6.16518100 L
 H-HA-0.133000(PDBName=HD2,ResName=PHE,ResNum=104_A)  0  -12.34449100   -0.18250800   -5.39817900 L
 H-HA-0.133000(PDBName=HD1,ResName=PHE,ResNum=104_A)  0  -11.35560300   -3.36517300   -8.14042200 L
 H-HA-0.143000(PDBName=HE2,ResName=PHE,ResNum=104_A)  0  -14.27022700    0.43953900   -6.82141700 L
 H-HA-0.143000(PDBName=HE1,ResName=PHE,ResNum=104_A)  0  -13.28870000   -2.74245100   -9.55451500 L
 H-HA-0.129700(PDBName=HZ,ResName=PHE,ResNum=104_A)  0  -14.75216700   -0.83787000   -8.90105900 L
 H-H1-0.097800(PDBName=HA,ResName=PHE,ResNum=104_A)  0   -9.76635600   -0.24806800   -5.27946700 L
 H-H-0.271900(PDBName=H,ResName=PHE,ResNum=104_A)    0   -9.53701700   -1.33588000   -7.93369100 L
 H-H1-0.069800(PDBName=1HA,ResName=GLY,ResNum=105_A)  0   -5.76399000   -0.89852600   -3.56382900 L
 H-H1-0.069800(PDBName=2HA,ResName=GLY,ResNum=105_A)  0   -5.53657700   -2.21364900   -4.72422800 L
 H-H-0.271900(PDBName=H,ResName=GLY,ResNum=105_A)    0   -7.15978400    0.00240400   -5.72214100 L
 H-H1-0.069800(PDBName=1HA,ResName=GLY,ResNum=106_A)  0   -1.87775600   -0.18968000   -6.36319100 L
 H-H1-0.069800(PDBName=2HA,ResName=GLY,ResNum=106_A)  0   -2.44472400   -1.16847600   -7.69425500 L
 H-H-0.271900(PDBName=H,ResName=GLY,ResNum=106_A)    0   -3.94338400   -2.00550300   -6.20742400 L
 H-HC-0.060300(PDBName=1HB,ResName=ALA,ResNum=107_A)  0   -5.04160200    3.22277600   -7.61515500 L
 H-HC-0.060300(PDBName=2HB,ResName=ALA,ResNum=107_A)  0   -4.38164400    4.86802200   -7.66970600 L
 H-HC-0.060300(PDBName=3HB,ResName=ALA,ResNum=107_A)  0   -4.25463300    3.91362500   -6.17751800 L
 H-H1-0.082300(PDBName=HA,ResName=ALA,ResNum=107_A)  0   -2.89213700    3.26776900   -8.84010400 L
 H-H-0.271900(PDBName=H,ResName=ALA,ResNum=107_A)    0   -2.09346100    1.87945600   -6.40615400 L
 H-HC-0.033900(PDBName=1HB,ResName=TRP,ResNum=108_A)  0   -0.48380200    4.07721500   -3.55568400 H
 H-HC-0.033900(PDBName=2HB,ResName=TRP,ResNum=108_A)  0    0.47334900    5.56083700   -3.54739900 H
 H-H4-0.206200(PDBName=HD1,ResName=TRP,ResNum=108_A)  0   -1.73896200    7.73689600   -4.59968400 H
 H-H-0.341200(PDBName=HE1,ResName=TRP,ResNum=108_A)  0   -3.68977600    8.30322800   -3.11213700 H
 H-HA-0.170000(PDBName=HE3,ResName=TRP,ResNum=108_A)  0   -1.73062400    3.53855200   -1.60983600 H
 H-HA-0.144700(PDBName=HZ3,ResName=TRP,ResNum=108_A)  0   -3.33770900    3.45938300    0.27493100 H
 H-HA-0.157200(PDBName=HZ2,ResName=TRP,ResNum=108_A)  0   -5.10469100    7.17943400   -1.00038000 H
 H-HA-0.141700(PDBName=HH2,ResName=TRP,ResNum=108_A)  0   -5.04813100    5.21267400    0.54211200 H
 H-H1-0.112300(PDBName=HA,ResName=TRP,ResNum=108_A)  0   -0.34586600    6.02590100   -5.86382800 L
 H-H-0.271900(PDBName=H,ResName=TRP,ResNum=108_A)    0   -1.97495600    3.73540400   -5.36867100 L
 H-HC--0.029700(PDBName=HB,ResName=VAL,ResNum=109_A)  0    4.03821500    3.90766700   -8.92973100 L
 H-HC-0.079100(PDBName=1HG1,ResName=VAL,ResNum=109_A)  0    2.43284800    2.31119900   -7.81917600 L
 H-HC-0.079100(PDBName=2HG1,ResName=VAL,ResNum=109_A)  0    1.10428400    3.26145200   -8.50494000 L
 H-HC-0.079100(PDBName=3HG1,ResName=VAL,ResNum=109_A)  0    2.26929800    2.46009900   -9.58052500 L
 H-HC-0.079100(PDBName=1HG2,ResName=VAL,ResNum=109_A)  0    3.10621700    6.05229300   -9.78197700 L
 H-HC-0.079100(PDBName=2HG2,ResName=VAL,ResNum=109_A)  0    1.46414400    5.45393200   -9.44702400 L
 H-HC-0.079100(PDBName=3HG2,ResName=VAL,ResNum=109_A)  0    2.48084700    4.65514300  -10.65865100 L
 H-H1-0.096900(PDBName=HA,ResName=VAL,ResNum=109_A)  0    3.65771700    4.10222400   -6.55897700 L
 H-H-0.271900(PDBName=H,ResName=VAL,ResNum=109_A)    0    1.57321000    6.14573200   -6.72399200 L
 H-HC-0.036700(PDBName=1HB,ResName=HIS,ResNum=110_A)  0    5.61077800    7.21890200   -5.15477500 L
 H-HC-0.036700(PDBName=2HB,ResName=HIS,ResNum=110_A)  0    7.19547600    6.46824600   -5.24186400 L
 H-H4-0.186200(PDBName=HD2,ResName=HIS,ResNum=110_A)  0    6.02784100    9.10388900   -3.52561000 L
 H-H-0.333900(PDBName=HE2,ResName=HIS,ResNum=110_A)  0    7.54693200   11.18055200   -3.49681300 L
 H-H5-0.143500(PDBName=HE1,ResName=HIS,ResNum=110_A)  0    9.15359300   11.14203900   -5.52804700 L
 H-H1-0.136000(PDBName=HA,ResName=HIS,ResNum=110_A)  0    5.91421100    7.88885000   -7.59787200 L
 H-H-0.271900(PDBName=H,ResName=HIS,ResNum=110_A)    0    5.74072500    4.94563600   -7.13042800 L
 H-HC-0.033900(PDBName=1HB,ResName=TRP,ResNum=111_A)  0    9.26212600    8.92216300  -10.52971300 L
 H-HC-0.033900(PDBName=2HB,ResName=TRP,ResNum=111_A)  0   10.92989200    8.38634700  -10.47161000 L
 H-H4-0.206200(PDBName=HD1,ResName=TRP,ResNum=111_A)  0   12.58227200    9.58920300   -8.87313500 L
 H-H-0.341200(PDBName=HE1,ResName=TRP,ResNum=111_A)  0   12.51515500   11.82603500   -7.58241500 L
 H-HA-0.170000(PDBName=HE3,ResName=TRP,ResNum=111_A)  0    7.56791700   10.57440300   -9.18057100 L
 H-HA-0.144700(PDBName=HZ3,ResName=TRP,ResNum=111_A)  0    6.61450500   12.57191600   -8.06597600 L
 H-HA-0.157200(PDBName=HZ2,ResName=TRP,ResNum=111_A)  0   10.54267700   13.73703800   -6.73781500 L
 H-HA-0.141700(PDBName=HH2,ResName=TRP,ResNum=111_A)  0    8.08111500   14.15256600   -6.83657100 L
 H-H1-0.112300(PDBName=HA,ResName=TRP,ResNum=111_A)  0    9.58425900    6.59635500   -9.71642600 L
 H-H-0.271900(PDBName=H,ResName=TRP,ResNum=111_A)    0    8.09047100    8.58583600   -8.13065400 L
 H-HC-0.045700(PDBName=1HB,ResName=LEU,ResNum=112_A)  0   10.34552800    8.11702000   -4.14452200 L
 H-HC-0.045700(PDBName=2HB,ResName=LEU,ResNum=112_A)  0   12.00009800    7.74875800   -3.66593800 L
 H-HC--0.036100(PDBName=HG,ResName=LEU,ResNum=112_A)  0   11.18746500    9.87185700   -5.69378200 L
 H-HC-0.100000(PDBName=1HD1,ResName=LEU,ResNum=112_A)  0   10.60425300   10.40754900   -3.34160600 L
 H-HC-0.100000(PDBName=2HD1,ResName=LEU,ResNum=112_A)  0   11.87954600   11.46148900   -3.97161500 L
 H-HC-0.100000(PDBName=3HD1,ResName=LEU,ResNum=112_A)  0   12.28979800   10.12631800   -2.86777500 L
 H-HC-0.100000(PDBName=1HD2,ResName=LEU,ResNum=112_A)  0   13.91885300    9.15245400   -4.54780500 L
 H-HC-0.100000(PDBName=2HD2,ResName=LEU,ResNum=112_A)  0   13.56178100   10.61120800   -5.49902800 L
 H-HC-0.100000(PDBName=3HD2,ResName=LEU,ResNum=112_A)  0   13.41258600    9.01572400   -6.24731200 L
 H-H1-0.092200(PDBName=HA,ResName=LEU,ResNum=112_A)  0   12.49966800    6.98000800   -5.97491100 L
 H-H-0.271900(PDBName=H,ResName=LEU,ResNum=112_A)    0    9.78717900    8.00517100   -6.52711200 L
 H-HC-0.017100(PDBName=1HB,ResName=GLN,ResNum=113_A)  0    9.25238100    1.73964900   -5.89252900 L
 H-HC-0.017100(PDBName=2HB,ResName=GLN,ResNum=113_A)  0    9.18339400    3.00667700   -7.13172400 L
 H-HC-0.035200(PDBName=1HG,ResName=GLN,ResNum=113_A)  0    8.67437200    3.56076500   -4.17494900 L
 H-HC-0.035200(PDBName=2HG,ResName=GLN,ResNum=113_A)  0    8.30311900    4.59481900   -5.54714900 L
 H-H-0.425100(PDBName=1HE2,ResName=GLN,ResNum=113_A)  0    5.57866200    1.94235200   -4.28395200 L
 H-H-0.425100(PDBName=2HE2,ResName=GLN,ResNum=113_A)  0    7.17127800    1.99462700   -3.50779700 L
 H-H1-0.085000(PDBName=HA,ResName=GLN,ResNum=113_A)  0   10.86556300    3.13092000   -4.61499400 L
 H-H-0.271900(PDBName=H,ResName=GLN,ResNum=113_A)    0   11.28121200    4.87274500   -6.98920500 L
 H-HC-0.045700(PDBName=1HB,ResName=LEU,ResNum=132_A)  0   -1.58833600   10.71294800    1.15631300 L
 H-HC-0.045700(PDBName=2HB,ResName=LEU,ResNum=132_A)  0   -0.59742500   12.14074300    0.88204300 L
 H-HC--0.036100(PDBName=HG,ResName=LEU,ResNum=132_A)  0   -1.32631400   13.06710500    3.08564500 L
 H-HC-0.100000(PDBName=1HD2,ResName=LEU,ResNum=132_A)  0    0.02514800   11.54319300    4.44505000 L
 H-HC-0.100000(PDBName=2HD2,ResName=LEU,ResNum=132_A)  0   -0.11980900   10.27730300    3.20423100 L
 H-HC-0.100000(PDBName=3HD2,ResName=LEU,ResNum=132_A)  0    0.76838600   11.77406200    2.85275700 L
 H-HC-0.100000(PDBName=1HD1,ResName=LEU,ResNum=132_A)  0   -3.47725000   11.87271700    3.35076200 L
 H-HC-0.100000(PDBName=2HD1,ResName=LEU,ResNum=132_A)  0   -2.39876100   11.55542000    4.71071700 L
 H-HC-0.100000(PDBName=3HD1,ResName=LEU,ResNum=132_A)  0   -2.59929000   10.32184700    3.44176300 L
 H-H1-0.092200(PDBName=HA,ResName=LEU,ResNum=132_A)  0   -3.62744000   12.10698000    1.11614700 L
 H-H-0.271900(PDBName=H,ResName=LEU,ResNum=132_A)    0   -1.82977000   12.42436200   -1.25135900 L
 H-HC-0.029500(PDBName=1HB,ResName=PHE,ResNum=163_A)  0    6.84671900    0.22620000    7.84424100 L
 H-HC-0.029500(PDBName=2HB,ResName=PHE,ResNum=163_A)  0    8.58204000    0.26274700    7.78775600 L
 H-HA-0.133000(PDBName=HD1,ResName=PHE,ResNum=163_A)  0    7.30355700   -1.91600700    6.57625100 L
 H-HA-0.133000(PDBName=HD2,ResName=PHE,ResNum=163_A)  0    8.23117400   -1.48524500   10.78118800 L
 H-HA-0.143000(PDBName=HE1,ResName=PHE,ResNum=163_A)  0    7.28059800   -4.38580600    6.86569500 L
 H-HA-0.143000(PDBName=HE2,ResName=PHE,ResNum=163_A)  0    8.25430200   -3.91213200   11.02537300 L
 H-HA-0.129700(PDBName=HZ,ResName=PHE,ResNum=163_A)  0    7.74655600   -5.38546200    9.07759600 L
 H-H1-0.097800(PDBName=HA,ResName=PHE,ResNum=163_A)  0    6.97979100    0.50858500   10.34774300 L
 H-H-0.271900(PDBName=H,ResName=PHE,ResNum=163_A)    0    7.93519400    2.87497300    8.80244500 L
 H-H1-0.035200(PDBName=1HB,ResName=SER,ResNum=213_A)  0    2.60079900    3.24184100   11.32810000 L
 H-H1-0.035200(PDBName=2HB,ResName=SER,ResNum=213_A)  0    1.03885000    3.06661500   12.16143500 L
 H-HO-0.427500(PDBName=HG,ResName=SER,ResNum=213_A)  0    2.45701600    4.46057100   13.29799700 L
 H-H1-0.084300(PDBName=HA,ResName=SER,ResNum=213_A)  0    1.71970500    0.98933500   13.16614500 L
 H-H-0.271900(PDBName=H,ResName=SER,ResNum=213_A)    0    4.28234900    1.85870700   12.95466700 L
 H-HC-0.029500(PDBName=1HB,ResName=TYR,ResNum=214_A)  0    4.67263500   -0.32493100    8.94939100 L
 H-HC-0.029500(PDBName=2HB,ResName=TYR,ResNum=214_A)  0    3.95012700   -1.36050100    7.74184500 L
 H-HA-0.169900(PDBName=HD1,ResName=TYR,ResNum=214_A)  0    3.47158600    2.37606000    8.07561400 L
 H-HA-0.169900(PDBName=HD2,ResName=TYR,ResNum=214_A)  0    5.15463900   -0.89601600    5.80282200 L
 H-HA-0.165600(PDBName=HE1,ResName=TYR,ResNum=214_A)  0    3.95553300    3.91992800    6.17520200 L
 H-HA-0.165600(PDBName=HE2,ResName=TYR,ResNum=214_A)  0    5.62074200    0.66309100    3.93096700 L
 H-HO-0.399200(PDBName=HH,ResName=TYR,ResNum=214_A)  0    4.88358000    2.68697800    3.06962600 L
 H-H1-0.087600(PDBName=HA,ResName=TYR,ResNum=214_A)  0    1.91215700    0.43241400    8.08854000 L
 H-H-0.271900(PDBName=H,ResName=TYR,ResNum=214_A)    0    3.54613100    1.10182400   10.16712200 L
 H-HC-0.024100(PDBName=1HB,ResName=MET,ResNum=215_A)  0    1.75628800   -3.24527700   12.41669200 L
 H-HC-0.024100(PDBName=2HB,ResName=MET,ResNum=215_A)  0    1.39548900   -4.91727700   11.97790700 L
 H-H1-0.044000(PDBName=1HG,ResName=MET,ResNum=215_A)  0    4.06048600   -3.55030200   11.45472500 L
 H-H1-0.044000(PDBName=2HG,ResName=MET,ResNum=215_A)  0    3.69342200   -4.56786800   12.84389900 L
 H-H1-0.068400(PDBName=1HE,ResName=MET,ResNum=215_A)  0    5.67190000   -6.21821700   12.50576400 L
 H-H1-0.068400(PDBName=2HE,ResName=MET,ResNum=215_A)  0    6.17232200   -5.04518300   11.27096100 L
 H-H1-0.068400(PDBName=3HE,ResName=MET,ResNum=215_A)  0    6.18458700   -6.78401500   10.89820400 L
 H-H1-0.088000(PDBName=HA,ResName=MET,ResNum=215_A)  0    1.89361900   -4.30769300    9.56736500 L
 H-H-0.271900(PDBName=H,ResName=MET,ResNum=215_A)    0    2.83777800   -1.90122600   10.62218800 L
 H-HC-0.060300(PDBName=1HB,ResName=ALA,ResNum=216_A)  0   -3.59815100   -1.46482700   12.06968900 L
 H-HC-0.060300(PDBName=2HB,ResName=ALA,ResNum=216_A)  0   -2.16672000   -0.50553300   11.64119600 L
 H-HC-0.060300(PDBName=3HB,ResName=ALA,ResNum=216_A)  0   -2.06985800   -1.72466400   12.92311800 L
 H-H1-0.082300(PDBName=HA,ResName=ALA,ResNum=216_A)  0   -2.48144500   -3.51082800   11.30312100 L
 H-H-0.271900(PDBName=H,ResName=ALA,ResNum=216_A)    0   -0.12721100   -1.87783700   11.29962700 L
 H-HC-0.045700(PDBName=1HB,ResName=LEU,ResNum=217_A)  0   -2.57068000    0.29470000    6.99960500 L
 H-HC-0.045700(PDBName=2HB,ResName=LEU,ResNum=217_A)  0   -1.03924200   -0.39905600    6.50483400 L
 H-HC--0.036100(PDBName=HG,ResName=LEU,ResNum=217_A)  0   -2.62948100    0.73516000    4.82223100 H
 H-HC-0.100000(PDBName=1HD1,ResName=LEU,ResNum=217_A)  0   -1.76576300   -0.50874100    2.96735000 H
 H-HC-0.100000(PDBName=2HD1,ResName=LEU,ResNum=217_A)  0   -1.47555900   -1.94547700    3.92292100 H
 H-HC-0.100000(PDBName=3HD1,ResName=LEU,ResNum=217_A)  0   -0.50356800   -0.48255000    4.19260500 H
 H-HC-0.100000(PDBName=1HD2,ResName=LEU,ResNum=217_A)  0   -4.73231300   -0.64107900    5.21140800 H
 H-HC-0.100000(PDBName=2HD2,ResName=LEU,ResNum=217_A)  0   -4.14398600   -0.64478000    3.55188300 H
 H-HC-0.100000(PDBName=3HD2,ResName=LEU,ResNum=217_A)  0   -3.87162700   -2.05366300    4.57537100 H
 H-H1-0.092200(PDBName=HA,ResName=LEU,ResNum=217_A)  0   -3.61255700   -1.86800100    7.13570900 L
 H-H-0.271900(PDBName=H,ResName=LEU,ResNum=217_A)    0   -1.14927800   -1.55626200    8.76062400 L
 H-HC-0.029500(PDBName=1HB,ResName=TYR,ResNum=218_A)  0    1.87395300   -3.81651000    5.93637200 H
 H-HC-0.029500(PDBName=2HB,ResName=TYR,ResNum=218_A)  0    1.73307200   -4.60040700    4.36765500 H
 H-HA-0.169900(PDBName=HD1,ResName=TYR,ResNum=218_A)  0    0.98504200   -3.20350900    2.32959300 H
 H-HA-0.169900(PDBName=HD2,ResName=TYR,ResNum=218_A)  0    2.14341300   -1.43836200    6.05765400 H
 H-HA-0.165600(PDBName=HE1,ResName=TYR,ResNum=218_A)  0    1.30505300   -0.99342200    1.21173300 H
 H-HA-0.165600(PDBName=HE2,ResName=TYR,ResNum=218_A)  0    2.37549800    0.77003800    4.93583900 H
 H-HO-0.399200(PDBName=HH,ResName=TYR,ResNum=218_A)  0    2.93823500    1.45171200    2.29089200 H
 H-H1-0.087600(PDBName=HA,ResName=TYR,ResNum=218_A)  0   -0.66551900   -4.10268100    4.34714100 L
 H-H-0.271900(PDBName=H,ResName=TYR,ResNum=218_A)    0   -0.13044600   -2.48280700    6.58917700 L
 H-HC-0.060300(PDBName=1HB,ResName=ALA,ResNum=219_A)  0   -0.35267600   -8.50798000    9.25665200 L
 H-HC-0.060300(PDBName=2HB,ResName=ALA,ResNum=219_A)  0   -1.05367500   -6.90909300    9.55029100 L
 H-HC-0.060300(PDBName=3HB,ResName=ALA,ResNum=219_A)  0    0.68007100   -7.06637100    9.16308600 L
 H-H1-0.082300(PDBName=HA,ResName=ALA,ResNum=219_A)  0    0.03492200   -8.00748200    6.93715500 L
 H-H-0.271900(PDBName=H,ResName=ALA,ResNum=219_A)    0   -0.40461500   -5.22199700    7.69736400 L
 H-HC-0.029500(PDBName=1HB,ResName=PHE,ResNum=226_A)  0    3.55329600   -6.44577100    7.58051300 L
 H-HC-0.029500(PDBName=2HB,ResName=PHE,ResNum=226_A)  0    5.15482200   -5.77662200    7.83154700 L
 H-HA-0.133000(PDBName=HD2,ResName=PHE,ResNum=226_A)  0    4.92668600   -3.86136400    6.47626000 L
 H-HA-0.133000(PDBName=HD1,ResName=PHE,ResNum=226_A)  0    3.97608800   -7.72416700    4.80204400 L
 H-HA-0.143000(PDBName=HE2,ResName=PHE,ResNum=226_A)  0    4.67831900   -2.83589800    4.23372300 L
 H-HA-0.143000(PDBName=HE1,ResName=PHE,ResNum=226_A)  0    3.69480700   -6.66872900    2.56764600 L
 H-HA-0.129700(PDBName=HZ,ResName=PHE,ResNum=226_A)  0    4.03886600   -4.22113500    2.29723700 L
 H-H1-0.097800(PDBName=HA,ResName=PHE,ResNum=226_A)  0    4.59753700   -8.55661300    6.73477900 L
 H-H-0.271900(PDBName=H,ResName=PHE,ResNum=226_A)    0    4.53979000   -7.51006200    9.39292500 L
 H-HC--0.029700(PDBName=HB,ResName=VAL,ResNum=231_A)  0   10.99781400   -7.56816600    6.31654600 L
 H-HC-0.079100(PDBName=1HG1,ResName=VAL,ResNum=231_A)  0   12.80483700   -7.69420200    8.04074700 L
 H-HC-0.079100(PDBName=2HG1,ResName=VAL,ResNum=231_A)  0   12.99699000   -5.93045900    7.93960800 L
 H-HC-0.079100(PDBName=3HG1,ResName=VAL,ResNum=231_A)  0   13.36415000   -6.96187700    6.54042800 L
 H-HC-0.079100(PDBName=1HG2,ResName=VAL,ResNum=231_A)  0   10.55781500   -7.59616400    8.76787000 L
 H-HC-0.079100(PDBName=2HG2,ResName=VAL,ResNum=231_A)  0   10.60407500   -5.82193900    8.79893600 L
 H-HC-0.079100(PDBName=3HG2,ResName=VAL,ResNum=231_A)  0    9.32253400   -6.66539600    7.91521700 L
 H-H1-0.096900(PDBName=HA,ResName=VAL,ResNum=231_A)  0   11.01961900   -4.58197900    6.79266600 L
 H-H-0.271900(PDBName=H,ResName=VAL,ResNum=231_A)    0    8.95673200   -6.11791100    5.72442900 L
 H-HC-0.045700(PDBName=1HB,ResName=LEU,ResNum=232_A)  0   12.44759300   -7.38380100    1.68109400 L
 H-HC-0.045700(PDBName=2HB,ResName=LEU,ResNum=232_A)  0   14.16802900   -7.08155800    1.50940200 L
 H-HC--0.036100(PDBName=HG,ResName=LEU,ResNum=232_A)  0   12.86482500   -8.49047700    3.88471500 L
 H-HC-0.100000(PDBName=1HD2,ResName=LEU,ResNum=232_A)  0   15.18762900   -9.12622300    4.47385200 L
 H-HC-0.100000(PDBName=2HD2,ResName=LEU,ResNum=232_A)  0   14.96798600   -7.37397800    4.54475200 L
 H-HC-0.100000(PDBName=3HD2,ResName=LEU,ResNum=232_A)  0   15.80385200   -8.10530100    3.15727900 L
 H-HC-0.100000(PDBName=1HD1,ResName=LEU,ResNum=232_A)  0   13.88853800  -10.51533100    2.95160500 L
 H-HC-0.100000(PDBName=2HD1,ResName=LEU,ResNum=232_A)  0   12.74660500   -9.79591500    1.80304900 L
 H-HC-0.100000(PDBName=3HD1,ResName=LEU,ResNum=232_A)  0   14.49451400   -9.58783600    1.56147600 L
 H-H1-0.092200(PDBName=HA,ResName=LEU,ResNum=232_A)  0   14.14271300   -5.55973000    3.42132100 L
 H-H-0.271900(PDBName=H,ResName=LEU,ResNum=232_A)    0   11.46221900   -6.65825500    3.89512600 L
 H-HC-0.036200(PDBName=1HB,ResName=LYS,ResNum=233_A)  0   10.19345200   -1.61235100    1.49870000 L
 H-HC-0.036200(PDBName=2HB,ResName=LYS,ResNum=233_A)  0   10.50774000   -3.26143200    1.05836400 L
 H-HC-0.010300(PDBName=1HG,ResName=LYS,ResNum=233_A)  0   10.06786700   -1.59673400   -0.84071400 L
 H-HC-0.010300(PDBName=2HG,ResName=LYS,ResNum=233_A)  0   11.60698400   -0.84328100   -0.46474200 L
 H-HC-0.062100(PDBName=1HD,ResName=LYS,ResNum=233_A)  0   12.78740100   -2.95166400   -1.02641200 L
 H-HC-0.062100(PDBName=2HD,ResName=LYS,ResNum=233_A)  0   11.80921700   -2.36239500   -2.37377100 L
 H-HP-0.113500(PDBName=1HE,ResName=LYS,ResNum=233_A)  0   10.91267800   -4.52175200   -0.40839300 L
 H-HP-0.113500(PDBName=2HE,ResName=LYS,ResNum=233_A)  0   10.00310400   -3.94933000   -1.80237800 L
 H-H-0.340000(PDBName=1HZ,ResName=LYS,ResNum=233_A)  0   11.12508500   -5.96295700   -2.38667100 L
 H-H-0.340000(PDBName=2HZ,ResName=LYS,ResNum=233_A)  0   12.57383800   -5.40022100   -1.82458400 L
 H-H-0.340000(PDBName=3HZ,ResName=LYS,ResNum=233_A)  0   11.87159100   -4.75720100   -3.18882800 L
 H-H1-0.142600(PDBName=HA,ResName=LYS,ResNum=233_A)  0   13.08480900   -2.02408800    1.09847300 L
 H-H-0.274700(PDBName=H,ResName=LYS,ResNum=233_A)    0   12.54443300   -3.47470200    3.51060500 L
 H-HC-0.045700(PDBName=1HB,ResName=LEU,ResNum=234_A)  0    8.93287400   -0.30653600    4.20992200 L
 H-HC-0.045700(PDBName=2HB,ResName=LEU,ResNum=234_A)  0    9.25005100    1.18918500    5.06438500 L
 H-HC--0.036100(PDBName=HG,ResName=LEU,ResNum=234_A)  0    9.88658300    0.70586100    2.12456100 L
 H-HC-0.100000(PDBName=1HD1,ResName=LEU,ResNum=234_A)  0    8.03582300    2.38121400    1.82536700 L
 H-HC-0.100000(PDBName=2HD1,ResName=LEU,ResNum=234_A)  0    7.69838600    2.27058000    3.55717300 L
 H-HC-0.100000(PDBName=3HD1,ResName=LEU,ResNum=234_A)  0    7.49556800    0.84628200    2.50750900 L
 H-HC-0.100000(PDBName=1HD2,ResName=LEU,ResNum=234_A)  0   10.24573300    3.16274200    2.04684400 L
 H-HC-0.100000(PDBName=2HD2,ResName=LEU,ResNum=234_A)  0   10.09907000    3.23895600    3.81763900 L
 H-HC-0.100000(PDBName=3HD2,ResName=LEU,ResNum=234_A)  0   11.44723800    2.36370100    3.05207800 L
 H-H1-0.092200(PDBName=HA,ResName=LEU,ResNum=234_A)  0   11.73606400    0.82593400    4.57119100 L
 H-H-0.271900(PDBName=H,ResName=LEU,ResNum=234_A)    0   10.80647900   -1.91916600    3.78815100 L
 H-HC-0.029500(PDBName=1HB,ResName=PHE,ResNum=245_A)  0    6.20857100    5.33504300    5.23786900 L
 H-HC-0.029500(PDBName=2HB,ResName=PHE,ResNum=245_A)  0    7.08810500    6.83828900    5.02158100 L
 H-HA-0.133000(PDBName=HD1,ResName=PHE,ResNum=245_A)  0    7.29128000    3.32333700    5.97496000 L
 H-HA-0.133000(PDBName=HD2,ResName=PHE,ResNum=245_A)  0    9.59457300    6.85076400    5.06424700 L
 H-HA-0.143000(PDBName=HE1,ResName=PHE,ResNum=245_A)  0    9.26557600    2.34889600    7.13035000 L
 H-HA-0.143000(PDBName=HE2,ResName=PHE,ResNum=245_A)  0   11.56875600    5.85380100    6.19780400 L
 H-HA-0.129700(PDBName=HZ,ResName=PHE,ResNum=245_A)  0   11.39898100    3.59533100    7.23530900 L
 H-H1-0.097800(PDBName=HA,ResName=PHE,ResNum=245_A)  0    7.06024400    4.53871200    3.03122400 L
 H-H-0.271900(PDBName=H,ResName=PHE,ResNum=245_A)    0    8.78373400    5.68932800    2.10696500 L
 H-HC-0.024100(PDBName=1HB,ResName=MET,ResNum=246_A)  0    4.07177300    9.27872100    4.25446600 L
 H-HC-0.024100(PDBName=2HB,ResName=MET,ResNum=246_A)  0    2.41791300    9.17990000    3.67096200 L
 H-H1-0.044000(PDBName=1HG,ResName=MET,ResNum=246_A)  0    2.36500900    8.80158900    5.99704800 L
 H-H1-0.044000(PDBName=2HG,ResName=MET,ResNum=246_A)  0    1.94337100    7.30303100    5.18111100 L
 H-H1-0.068400(PDBName=1HE,ResName=MET,ResNum=246_A)  0    5.90635500    8.06699800    7.49864200 L
 H-H1-0.068400(PDBName=2HE,ResName=MET,ResNum=246_A)  0    4.60303900    9.26022800    7.30000200 L
 H-H1-0.068400(PDBName=3HE,ResName=MET,ResNum=246_A)  0    5.61339400    8.79935800    5.90928200 L
 H-H1-0.088000(PDBName=HA,ResName=MET,ResNum=246_A)  0    2.86998800    6.79639500    2.95418500 L
 H-H-0.271900(PDBName=H,ResName=MET,ResNum=246_A)    0    5.27792500    7.13178100    4.31159800 L
 H-HC--0.012200(PDBName=1HB,ResName=ASP,ResNum=247_A)  0    6.31523400   11.01720800    1.05062800 L
 H-HC--0.012200(PDBName=2HB,ResName=ASP,ResNum=247_A)  0    7.08506200    9.89966500   -0.08175100 L
 H-H1-0.088000(PDBName=HA,ResName=ASP,ResNum=247_A)  0    4.08255700   10.35636400   -0.01473000 L
 H-H-0.293600(PDBName=H,ResName=ASP,ResNum=247_A)    0    5.56823300    9.03643600    2.01617500 L
 H-H1-0.004300(PDBName=HB,ResName=THR,ResNum=248_A)  0    7.04008300    4.74067900   -2.18600600 L
 H-HC-0.064200(PDBName=1HG2,ResName=THR,ResNum=248_A)  0    8.35866700    6.50360700   -3.26013300 L
 H-HC-0.064200(PDBName=2HG2,ResName=THR,ResNum=248_A)  0    8.42814300    7.42353600   -1.74444000 L
 H-HC-0.064200(PDBName=3HG2,ResName=THR,ResNum=248_A)  0    9.23806300    5.84699000   -1.87702500 L
 H-HO-0.410200(PDBName=HG1,ResName=THR,ResNum=248_A)  0    6.41561300    5.35046000    0.10843100 L
 H-H1-0.100700(PDBName=HA,ResName=THR,ResNum=248_A)  0    5.97472000    6.95887200   -3.01583500 L
 H-H-0.271900(PDBName=H,ResName=THR,ResNum=248_A)    0    6.31903900    7.63317700   -0.26215000 L
 H-HC--0.017300(PDBName=1HB,ResName=GLU,ResNum=249_A)  0    2.35207400    2.79802000    0.21788600 L
 H-HC--0.017300(PDBName=2HB,ResName=GLU,ResNum=249_A)  0    3.28730900    4.03579000    1.04291500 L
 H-HC--0.042500(PDBName=1HG,ResName=GLU,ResNum=249_A)  0    5.29250700    3.41614800   -0.19143300 L
 H-HC--0.042500(PDBName=2HG,ResName=GLU,ResNum=249_A)  0    4.35626500    2.41538900   -1.31224700 L
 H-H1-0.110500(PDBName=HA,ResName=GLU,ResNum=249_A)  0    2.63838200    3.97502900   -1.92139400 L
 H-H-0.293600(PDBName=H,ResName=GLU,ResNum=249_A)    0    3.95888400    6.16475200   -0.32909100 L
 H-H1-0.004300(PDBName=HB,ResName=THR,ResNum=250_A)  0   -1.37531500    7.37899600    1.70530600 L
 H-HC-0.064200(PDBName=1HG2,ResName=THR,ResNum=250_A)  0   -0.31519900    5.87583400    3.30251100 L
 H-HC-0.064200(PDBName=2HG2,ResName=THR,ResNum=250_A)  0   -0.85928100    5.00018600    1.85646200 L
 H-HC-0.064200(PDBName=3HG2,ResName=THR,ResNum=250_A)  0    0.86901900    5.36241300    2.09300800 L
 H-HO-0.410200(PDBName=HG1,ResName=THR,ResNum=250_A)  0    1.33855900    7.95964000    1.53589200 L
 H-H1-0.100700(PDBName=HA,ResName=THR,ResNum=250_A)  0   -0.99476700    6.24538700   -0.35753700 L
 H-H-0.271900(PDBName=H,ResName=THR,ResNum=250_A)    0    1.93255700    6.89204900   -0.35376600 L
 H-HC-0.036700(PDBName=1HB,ResName=HIS,ResNum=251_A)  0    1.22294700   11.16905200   -0.07926100 L
 H-HC-0.036700(PDBName=2HB,ResName=HIS,ResNum=251_A)  0    2.40021500   10.87609000   -1.35250000 L
 H-H4-0.186200(PDBName=HD2,ResName=HIS,ResNum=251_A)  0    3.25905200   13.05937100   -2.32365500 L
 H-H-0.333900(PDBName=HE2,ResName=HIS,ResNum=251_A)  0    2.16450300   15.34729600   -2.96860900 L
 H-H5-0.143500(PDBName=HE1,ResName=HIS,ResNum=251_A)  0   -0.33020700   15.36192000   -2.35448500 L
 H-H1-0.136000(PDBName=HA,ResName=HIS,ResNum=251_A)  0   -0.60179100   10.64586100   -1.65877100 L
 H-H-0.271900(PDBName=H,ResName=HIS,ResNum=251_A)    0    1.41715300    8.47048800   -1.30103400 L
 H-HC-0.029500(PDBName=1HB,ResName=TYR,ResNum=252_A)  0    3.65113400    9.70851100   -6.67144500 L
 H-HC-0.029500(PDBName=2HB,ResName=TYR,ResNum=252_A)  0    4.01636700    9.38659300   -4.98387000 L
 H-HA-0.169900(PDBName=HD1,ResName=TYR,ResNum=252_A)  0    3.52958100   11.98126800   -7.58603900 L
 H-HA-0.169900(PDBName=HD2,ResName=TYR,ResNum=252_A)  0    4.74014000   11.26065000   -3.50865900 L
 H-HA-0.165600(PDBName=HE1,ResName=TYR,ResNum=252_A)  0    4.43834400   14.29346100   -7.44407200 L
 H-HA-0.165600(PDBName=HE2,ResName=TYR,ResNum=252_A)  0    5.67785300   13.54300200   -3.37659000 L
 H-HO-0.399200(PDBName=HH,ResName=TYR,ResNum=252_A)  0    5.58028600   15.78040800   -6.17207800 L
 H-H1-0.087600(PDBName=HA,ResName=TYR,ResNum=252_A)  0    1.53942900   10.92695000   -5.77580300 L
 H-H-0.271900(PDBName=H,ResName=TYR,ResNum=252_A)    0    2.52769600    9.82804500   -3.28307300 L
 H-HC-0.017100(PDBName=1HB,ResName=GLN,ResNum=334_A)  0   -1.68318000  -13.59522400   -1.53070400 L
 H-HC-0.017100(PDBName=2HB,ResName=GLN,ResNum=334_A)  0   -0.16361800  -13.09237200   -2.25919900 L
 H-HC-0.035200(PDBName=1HG,ResName=GLN,ResNum=334_A)  0   -0.99875900  -10.83298100   -2.63086500 L
 H-HC-0.035200(PDBName=2HG,ResName=GLN,ResNum=334_A)  0   -1.98032200  -12.04182200   -3.43456800 L
 H-H-0.425100(PDBName=1HE2,ResName=GLN,ResNum=334_A)  0   -4.81950400  -11.37602300   -1.23591900 L
 H-H-0.425100(PDBName=2HE2,ResName=GLN,ResNum=334_A)  0   -3.99423200  -12.82559300   -1.85058200 L
 H-H1-0.085000(PDBName=HA,ResName=GLN,ResNum=334_A)  0    0.05749800  -11.36309400   -0.37717500 L
 H-H-0.271900(PDBName=H,ResName=GLN,ResNum=334_A)    0    0.10018900  -14.06756100    0.77985500 L
 H-HC-0.045700(PDBName=1HB,ResName=LEU,ResNum=335_A)  0   -2.33925800   -9.91630000    4.47529900 L
 H-HC-0.045700(PDBName=2HB,ResName=LEU,ResNum=335_A)  0   -1.44131900   -9.09129600    3.20351000 L
 H-HC--0.036100(PDBName=HG,ResName=LEU,ResNum=335_A)  0    0.14172800  -11.01367300    3.07914100 L
 H-HC-0.100000(PDBName=1HD1,ResName=LEU,ResNum=335_A)  0   -0.20743900  -10.00965000    5.92076000 L
 H-HC-0.100000(PDBName=2HD1,ResName=LEU,ResNum=335_A)  0    1.29040100  -10.60460700    5.17785700 L
 H-HC-0.100000(PDBName=3HD1,ResName=LEU,ResNum=335_A)  0    0.56626400   -9.08933100    4.61054800 L
 H-HC-0.100000(PDBName=1HD2,ResName=LEU,ResNum=335_A)  0   -1.45271200  -12.11413800    5.43000700 L
 H-HC-0.100000(PDBName=2HD2,ResName=LEU,ResNum=335_A)  0    0.13421900  -12.71109000    4.90044800 L
 H-HC-0.100000(PDBName=3HD2,ResName=LEU,ResNum=335_A)  0   -1.26012500  -12.87827200    3.83210700 L
 H-H1-0.092200(PDBName=HA,ResName=LEU,ResNum=335_A)  0   -2.90973300  -11.72912100    2.91274700 L
 H-H-0.271900(PDBName=H,ResName=LEU,ResNum=335_A)    0   -1.29643200  -10.18881200    0.89206600 L
 H-H1-0.035200(PDBName=1HB,ResName=SER,ResNum=336_A)  0   -5.35209800   -6.44410600    0.24836200 L
 H-H1-0.035200(PDBName=2HB,ResName=SER,ResNum=336_A)  0   -3.83809500   -6.96081700    0.99971600 L
 H-HO-0.427500(PDBName=HG,ResName=SER,ResNum=336_A)  0   -3.48647500   -8.20781100   -1.01586400 L
 H-H1-0.084300(PDBName=HA,ResName=SER,ResNum=336_A)  0   -5.78596700   -8.30178100    1.67215100 L
 H-H-0.271900(PDBName=H,ResName=SER,ResNum=336_A)    0   -3.46911100   -9.65874200    0.37069600 L
 H-HC-0.036200(PDBName=1HB,ResName=LYS,ResNum=337_A)  0  -10.46327400   -9.09280700   -1.29095600 L
 H-HC-0.036200(PDBName=2HB,ResName=LYS,ResNum=337_A)  0   -9.94724500   -8.16545800    0.11073600 L
 H-HC-0.010300(PDBName=1HG,ResName=LYS,ResNum=337_A)  0  -10.36973800  -10.77975500    0.24503400 L
 H-HC-0.010300(PDBName=2HG,ResName=LYS,ResNum=337_A)  0   -8.75449200  -10.89971800   -0.43086100 L
 H-HC-0.062100(PDBName=1HD,ResName=LYS,ResNum=337_A)  0   -9.67652600   -9.84957000    2.26483300 L
 H-HC-0.062100(PDBName=2HD,ResName=LYS,ResNum=337_A)  0   -8.16577700   -9.23678000    1.62057000 L
 H-HP-0.113500(PDBName=1HE,ResName=LYS,ResNum=337_A)  0   -8.86926900  -12.13025500    2.21001700 L
 H-HP-0.113500(PDBName=2HE,ResName=LYS,ResNum=337_A)  0   -7.43710400  -11.67033900    1.27013800 L
 H-H-0.340000(PDBName=1HZ,ResName=LYS,ResNum=337_A)  0   -7.12087500  -11.95886500    3.78413100 L
 H-H-0.340000(PDBName=2HZ,ResName=LYS,ResNum=337_A)  0   -7.88735300  -10.49382600    3.94089100 L
 H-H-0.340000(PDBName=3HZ,ResName=LYS,ResNum=337_A)  0   -6.49709300  -10.60045500    3.12853800 L
 H-H1-0.142600(PDBName=HA,ResName=LYS,ResNum=337_A)  0   -8.19297600   -9.14936400   -2.21195300 L
 H-H-0.274700(PDBName=H,ResName=LYS,ResNum=337_A)    0   -7.14570200   -7.26977000   -0.24416300 L
 H-H1-0.069800(PDBName=1HA,ResName=GLY,ResNum=338_A)  0   -8.98364900   -5.25072400   -4.10788100 L
 H-H1-0.069800(PDBName=2HA,ResName=GLY,ResNum=338_A)  0  -10.28776000   -6.14255900   -4.89243300 L
 H-H-0.271900(PDBName=H,ResName=GLY,ResNum=338_A)    0   -9.80859600   -7.96310800   -3.55062800 L
 H-HC-0.060300(PDBName=1HB,ResName=ALA,ResNum=339_A)  0  -12.42596900   -3.72096000    0.56211400 L
 H-HC-0.060300(PDBName=2HB,ResName=ALA,ResNum=339_A)  0  -10.92455300   -4.67553600    0.48662600 L
 H-HC-0.060300(PDBName=3HB,ResName=ALA,ResNum=339_A)  0  -12.35534000   -5.18442500   -0.43803700 L
 H-H1-0.082300(PDBName=HA,ResName=ALA,ResNum=339_A)  0  -12.21044200   -3.17909500   -1.82997400 L
 H-H-0.271900(PDBName=H,ResName=ALA,ResNum=339_A)    0   -9.52596400   -4.48077100   -1.84351900 L
 H-HC-0.036200(PDBName=1HB,ResName=LYS,ResNum=340_A)  0   -8.75846400    0.19620800   -3.14431300 L
 H-HC-0.036200(PDBName=2HB,ResName=LYS,ResNum=340_A)  0   -8.14295900   -0.62701400   -1.70462100 L
 H-HC-0.010300(PDBName=1HG,ResName=LYS,ResNum=340_A)  0   -8.48348700    2.38962700   -2.00616000 L
 H-HC-0.010300(PDBName=2HG,ResName=LYS,ResNum=340_A)  0   -7.85566600    1.55759300   -0.56418200 L
 H-HC-0.062100(PDBName=1HD,ResName=LYS,ResNum=340_A)  0   -6.66181500    1.31936800   -3.34430900 L
 H-HC-0.062100(PDBName=2HD,ResName=LYS,ResNum=340_A)  0   -5.96106100    0.68778500   -1.84023400 L
 H-HP-0.113500(PDBName=1HE,ResName=LYS,ResNum=340_A)  0   -6.53316600    3.64091500   -2.25294800 L
 H-HP-0.113500(PDBName=2HE,ResName=LYS,ResNum=340_A)  0   -5.51901800    2.90104900   -1.01418800 L
 H-H-0.340000(PDBName=1HZ,ResName=LYS,ResNum=340_A)  0   -4.18953100    3.82402000   -2.79838900 L
 H-H-0.340000(PDBName=2HZ,ResName=LYS,ResNum=340_A)  0   -4.96844300    2.88205300   -3.93865800 L
 H-H-0.340000(PDBName=3HZ,ResName=LYS,ResNum=340_A)  0   -3.97950500    2.21719000   -2.81710000 L
 H-H1-0.142600(PDBName=HA,ResName=LYS,ResNum=340_A)  0  -10.11014500    0.35681800   -0.43118000 L
 H-H-0.274700(PDBName=H,ResName=LYS,ResNum=340_A)    0  -11.21669100   -1.32346600   -2.56164500 L
 H-HC-0.045700(PDBName=1HB,ResName=LEU,ResNum=341_A)  0  -13.73862100    2.53230700   -0.98404100 L
 H-HC-0.045700(PDBName=2HB,ResName=LEU,ResNum=341_A)  0  -12.86620800    3.64742800    0.06123900 L
 H-HC--0.036100(PDBName=HG,ResName=LEU,ResNum=341_A)  0  -13.87688000    5.57568000   -1.12734900 L
 H-HC-0.100000(PDBName=1HD1,ResName=LEU,ResNum=341_A)  0  -15.76335300    5.19447000   -2.68533300 L
 H-HC-0.100000(PDBName=2HD1,ResName=LEU,ResNum=341_A)  0  -15.44518200    3.44627100   -2.65778400 L
 H-HC-0.100000(PDBName=3HD1,ResName=LEU,ResNum=341_A)  0  -14.26494900    4.56642500   -3.36901800 L
 H-HC-0.100000(PDBName=1HD2,ResName=LEU,ResNum=341_A)  0  -16.15229300    5.26689100   -0.28273200 L
 H-HC-0.100000(PDBName=2HD2,ResName=LEU,ResNum=341_A)  0  -15.89758900    3.51087600   -0.17511400 L
 H-HC-0.100000(PDBName=3HD2,ResName=LEU,ResNum=341_A)  0  -14.96543200    4.61849000    0.85896900 L
 H-H1-0.092200(PDBName=HA,ResName=LEU,ResNum=341_A)  0  -12.41100700    3.31586800   -2.93547200 L
 H-H-0.271900(PDBName=H,ResName=LEU,ResNum=341_A)    0  -10.65369800    2.46737600   -0.67142200 L
 H-HC-0.029500(PDBName=1HB,ResName=TYR,ResNum=342_A)  0  -11.17496500    7.19287300   -4.92032400 L
 H-HC-0.029500(PDBName=2HB,ResName=TYR,ResNum=342_A)  0   -9.87054100    8.15942600   -4.24718800 L
 H-HA-0.169900(PDBName=HD1,ResName=TYR,ResNum=342_A)  0   -7.70167900    7.12636600   -3.61040300 L
 H-HA-0.169900(PDBName=HD2,ResName=TYR,ResNum=342_A)  0  -10.89014800    4.80282400   -5.37715900 L
 H-HA-0.165600(PDBName=HE1,ResName=TYR,ResNum=342_A)  0   -6.09895700    5.30874500   -4.13382200 L
 H-HA-0.165600(PDBName=HE2,ResName=TYR,ResNum=342_A)  0   -9.30905400    2.97021200   -5.84179300 L
 H-HO-0.399200(PDBName=HH,ResName=TYR,ResNum=342_A)  0   -7.13584000    2.38941800   -5.93070300 L
 H-H1-0.087600(PDBName=HA,ResName=TYR,ResNum=342_A)  0  -10.25660300    7.23112400   -2.02925000 L
 H-H-0.271900(PDBName=H,ResName=TYR,ResNum=342_A)    0  -12.60610000    5.73636200   -3.06338600 L
 H-HC-0.029500(PDBName=1HB,ResName=PHE,ResNum=353_A)  0   -3.34368600   10.83301800    9.98594800 L
 H-HC-0.029500(PDBName=2HB,ResName=PHE,ResNum=353_A)  0   -3.52628200   11.19618000    8.28077500 L
 H-HA-0.133000(PDBName=HD1,ResName=PHE,ResNum=353_A)  0   -2.18581300   10.05769700    6.56858800 L
 H-HA-0.133000(PDBName=HD2,ResName=PHE,ResNum=353_A)  0   -1.69149300    9.18208500   10.75892200 L
 H-HA-0.143000(PDBName=HE1,ResName=PHE,ResNum=353_A)  0    0.00289600    9.01303400    6.08582100 L
 H-HA-0.143000(PDBName=HE2,ResName=PHE,ResNum=353_A)  0    0.49558900    8.11202100   10.27661000 L
 H-HA-0.129700(PDBName=HZ,ResName=PHE,ResNum=353_A)  0    1.34859500    8.01699800    7.94395400 L
 H-H1-0.097800(PDBName=HA,ResName=PHE,ResNum=353_A)  0   -4.73044300    9.06292400    7.92221000 L
 H-H-0.271900(PDBName=H,ResName=PHE,ResNum=353_A)    0   -6.19653300   10.21493300   10.17058900 L
 H-HC-0.060300(PDBName=1HB,ResName=ALA,ResNum=354_A)  0   -6.42107800    5.06006700   11.73748800 L
 H-HC-0.060300(PDBName=2HB,ResName=ALA,ResNum=354_A)  0   -7.08547900    5.76057700   10.24759500 L
 H-HC-0.060300(PDBName=3HB,ResName=ALA,ResNum=354_A)  0   -6.55190500    6.82186400   11.57213100 L
 H-H1-0.082300(PDBName=HA,ResName=ALA,ResNum=354_A)  0   -4.22994400    6.08296100   11.25579900 L
 H-H-0.271900(PDBName=H,ResName=ALA,ResNum=354_A)    0   -5.12859700    6.95776200    8.55919900 L
 H-HC-0.029500(PDBName=1HB,ResName=PHE,ResNum=355_A)  0   -1.68606400    1.10113800   10.19204600 L
 H-HC-0.029500(PDBName=2HB,ResName=PHE,ResNum=355_A)  0   -1.63393400    2.34532900   11.43071200 L
 H-HA-0.133000(PDBName=HD1,ResName=PHE,ResNum=355_A)  0   -0.61347200    4.56773900   10.93356300 L
 H-HA-0.133000(PDBName=HD2,ResName=PHE,ResNum=355_A)  0   -0.69138800    1.41292700    8.00068900 L
 H-HA-0.143000(PDBName=HE1,ResName=PHE,ResNum=355_A)  0    1.10492500    5.76244900    9.59072900 L
 H-HA-0.143000(PDBName=HE2,ResName=PHE,ResNum=355_A)  0    0.99891000    2.62728200    6.64730600 L
 H-HA-0.129700(PDBName=HZ,ResName=PHE,ResNum=355_A)  0    1.89929000    4.80059400    7.44430900 L
 H-H1-0.097800(PDBName=HA,ResName=PHE,ResNum=355_A)  0   -3.50939600    2.22073300    9.03008200 L
 H-H-0.271900(PDBName=H,ResName=PHE,ResNum=355_A)    0   -3.02548000    4.38730700   10.98718800 L
 H-HC-0.045700(PDBName=1HB,ResName=LEU,ResNum=362_A)  0  -10.84922700    0.69702900    9.24588500 L
 H-HC-0.045700(PDBName=2HB,ResName=LEU,ResNum=362_A)  0  -10.51934600    0.83560300    7.52392700 L
 H-HC--0.036100(PDBName=HG,ResName=LEU,ResNum=362_A)  0  -13.24649200    0.26335200    8.77087700 L
 H-HC-0.100000(PDBName=1HD1,ResName=LEU,ResNum=362_A)  0  -13.78981400    2.52794300    8.00890100 L
 H-HC-0.100000(PDBName=2HD1,ResName=LEU,ResNum=362_A)  0  -12.40906300    2.56855300    9.11654600 L
 H-HC-0.100000(PDBName=3HD1,ResName=LEU,ResNum=362_A)  0  -12.14605800    2.73187900    7.36664900 L
 H-HC-0.100000(PDBName=1HD2,ResName=LEU,ResNum=362_A)  0  -14.09761500    0.72441200    6.45385800 L
 H-HC-0.100000(PDBName=2HD2,ResName=LEU,ResNum=362_A)  0  -13.16859500   -0.76753300    6.56971400 L
 H-HC-0.100000(PDBName=3HD2,ResName=LEU,ResNum=362_A)  0  -12.41894400    0.68006200    5.86504600 L
 H-H1-0.092200(PDBName=HA,ResName=LEU,ResNum=362_A)  0  -11.01358600   -1.55583100    7.20384400 L
 H-H-0.271900(PDBName=H,ResName=LEU,ResNum=362_A)    0  -11.38109100   -1.82753300   10.14667000 L
 H-HC-0.079700(PDBName=1HB,ResName=ASN,ResNum=363_A)  0   -7.02365600   -2.43102400    5.70250100 L
 H-HC-0.079700(PDBName=2HB,ResName=ASN,ResNum=363_A)  0   -5.48459100   -2.46661500    6.54564900 L
 H-H-0.419600(PDBName=1HD2,ResName=ASN,ResNum=363_A)  0   -6.41977200   -5.10962700    8.75927900 L
 H-H-0.419600(PDBName=2HD2,ResName=ASN,ResNum=363_A)  0   -5.39083700   -3.68138100    8.66895600 L
 H-H1-0.104800(PDBName=HA,ResName=ASN,ResNum=363_A)  0   -6.73632100   -1.58550400    8.60895100 L
 H-H-0.271900(PDBName=H,ResName=ASN,ResNum=363_A)    0   -8.87076100   -0.99706100    6.58186900 L
 H-HC-0.033900(PDBName=1HB,ResName=TRP,ResNum=364_A)  0   -6.22669600    1.87321100    4.18248100 H
 H-HC-0.033900(PDBName=2HB,ResName=TRP,ResNum=364_A)  0   -4.78781600    1.44747700    5.10400800 H
 H-H4-0.206200(PDBName=HD1,ResName=TRP,ResNum=364_A)  0   -5.82947600    3.90225400    2.56258500 H
 H-H-0.341200(PDBName=HE1,ResName=TRP,ResNum=364_A)  0   -4.19472900    5.87110700    2.52146900 H
 H-HA-0.170000(PDBName=HE3,ResName=TRP,ResNum=364_A)  0   -3.50532700    3.16262200    7.09725000 H
 H-HA-0.144700(PDBName=HZ3,ResName=TRP,ResNum=364_A)  0   -1.78174000    4.80215400    7.80736500 H
 H-HA-0.157200(PDBName=HZ2,ResName=TRP,ResNum=364_A)  0   -2.30267300    7.05701800    4.18027500 H
 H-HA-0.141700(PDBName=HH2,ResName=TRP,ResNum=364_A)  0   -1.17679700    6.69299500    6.37097900 H
 H-H1-0.112300(PDBName=HA,ResName=TRP,ResNum=364_A)  0   -5.73383400    2.53563200    7.09650200 L
 H-H-0.271900(PDBName=H,ResName=TRP,ResNum=364_A)    0   -7.83013600    0.68026200    6.15953600 L
 H-HC--0.029700(PDBName=HB,ResName=VAL,ResNum=365_A)  0   -8.48212900    6.17675300    8.39675800 L
 H-HC-0.079100(PDBName=1HG1,ResName=VAL,ResNum=365_A)  0  -10.61860900    7.38803900    7.97038000 L
 H-HC-0.079100(PDBName=2HG1,ResName=VAL,ResNum=365_A)  0  -10.40050000    7.13074700    6.22598200 L
 H-HC-0.079100(PDBName=3HG1,ResName=VAL,ResNum=365_A)  0   -9.25461100    8.13282400    7.14182100 L
 H-HC-0.079100(PDBName=1HG2,ResName=VAL,ResNum=365_A)  0  -10.72177600    5.10394900    8.49474100 L
 H-HC-0.079100(PDBName=2HG2,ResName=VAL,ResNum=365_A)  0  -10.53284400    4.58990700    6.80292500 L
 H-HC-0.079100(PDBName=3HG2,ResName=VAL,ResNum=365_A)  0   -9.45336500    3.95793500    8.06391000 L
 H-H1-0.096900(PDBName=HA,ResName=VAL,ResNum=365_A)  0   -8.58601300    5.57907100    5.40508800 L
 H-H-0.271900(PDBName=H,ResName=VAL,ResNum=365_A)    0   -6.35998900    4.62653100    7.09905000 L
 H-HC-0.017100(PDBName=1HB,ResName=GLN,ResNum=366_A)  0   -4.76595300    8.10229100    4.38477900 L
 H-HC-0.017100(PDBName=2HB,ResName=GLN,ResNum=366_A)  0   -4.82552000    9.84655600    4.15306200 L
 H-HC-0.035200(PDBName=1HG,ResName=GLN,ResNum=366_A)  0   -6.34677300    7.87866900    2.41448800 L
 H-HC-0.035200(PDBName=2HG,ResName=GLN,ResNum=366_A)  0   -6.18397100    9.62286900    2.14111600 L
 H-H-0.425100(PDBName=1HE2,ResName=GLN,ResNum=366_A)  0   -4.55292400   10.12275600    0.46885400 L
 H-H-0.425100(PDBName=2HE2,ResName=GLN,ResNum=366_A)  0   -3.21024600    8.99776700    0.29305500 L
 H-H1-0.085000(PDBName=HA,ResName=GLN,ResNum=366_A)  0   -6.31092800    9.35445900    5.89815600 L
 H-H-0.271900(PDBName=H,ResName=GLN,ResNum=366_A)    0   -7.93267200    7.39609800    4.40265700 L
 H-H1-0.035200(PDBName=1HB,ResName=SER,ResNum=379_A)  0   -7.43631100    7.15263200   -0.97210300 L
 H-H1-0.035200(PDBName=2HB,ResName=SER,ResNum=379_A)  0   -6.73357100    6.63137000    0.56432700 L
 H-HO-0.427500(PDBName=HG,ResName=SER,ResNum=379_A)  0   -8.53123800    5.05982200   -0.98906500 L
 H-H1-0.084300(PDBName=HA,ResName=SER,ResNum=379_A)  0   -9.71068900    6.87216300   -0.00316600 L
 H-H-0.271900(PDBName=H,ResName=SER,ResNum=379_A)    0   -8.69372400    8.67023700    1.96879600 L
 H-HC-0.018700(PDBName=HB,ResName=ILE,ResNum=380_A)  0  -12.01567000    3.79389300    2.27499600 L
 H-HC-0.088200(PDBName=1HG2,ResName=ILE,ResNum=380_A)  0  -12.76747500    2.80201300    4.41281000 L
 H-HC-0.088200(PDBName=2HG2,ResName=ILE,ResNum=380_A)  0  -11.51998200    1.81854900    3.68647200 L
 H-HC-0.088200(PDBName=3HG2,ResName=ILE,ResNum=380_A)  0  -11.10995000    2.89003000    5.04413100 L
 H-HC-0.023600(PDBName=1HG1,ResName=ILE,ResNum=380_A)  0  -11.56073100    6.08724900    3.05433400 L
 H-HC-0.023600(PDBName=2HG1,ResName=ILE,ResNum=380_A)  0  -11.09458900    5.48346900    4.64205500 L
 H-HC-0.018600(PDBName=1HD1,ResName=ILE,ResNum=380_A)  0  -13.87461500    5.18939400    3.41616700 L
 H-HC-0.018600(PDBName=2HD1,ResName=ILE,ResNum=380_A)  0  -13.38311400    6.50300600    4.50449800 L
 H-HC-0.018600(PDBName=3HD1,ResName=ILE,ResNum=380_A)  0  -13.40952500    4.84141100    5.10350900 L
 H-H1-0.086900(PDBName=HA,ResName=ILE,ResNum=380_A)  0   -9.27474700    4.09145100    3.57986600 L
 H-H-0.271900(PDBName=H,ResName=ILE,ResNum=380_A)    0   -9.80476500    4.64685700    0.72579000 L
 H-H1-0.004300(PDBName=HB,ResName=THR,ResNum=381_A)  0   -6.42232700    0.11752400    3.37671800 H
 H-HC-0.064200(PDBName=1HG2,ResName=THR,ResNum=381_A)  0   -6.71987200   -1.85247000    1.79013600 H
 H-HC-0.064200(PDBName=2HG2,ResName=THR,ResNum=381_A)  0   -5.26281500   -0.91408400    1.47939300 H
 H-HC-0.064200(PDBName=3HG2,ResName=THR,ResNum=381_A)  0   -6.68546000   -0.68252700    0.44473000 H
 H-HO-0.410200(PDBName=HG1,ResName=THR,ResNum=381_A)  0   -5.38647400    1.53788100    1.98222200 H
 H-H1-0.100700(PDBName=HA,ResName=THR,ResNum=381_A)  0   -8.79043600    0.09163800    1.52468900 L
 H-H-0.271900(PDBName=H,ResName=THR,ResNum=381_A)    0   -8.64430500    1.97969500    3.86623400 L
 H-HC-0.018700(PDBName=HB,ResName=ILE,ResNum=382_A)  0  -11.38805200   -3.62998600    2.70672900 L
 H-HC-0.088200(PDBName=1HG2,ResName=ILE,ResNum=382_A)  0  -12.63542100   -4.53086000    4.65660500 L
 H-HC-0.088200(PDBName=2HG2,ResName=ILE,ResNum=382_A)  0  -11.31569600   -4.05045000    5.73428300 L
 H-HC-0.088200(PDBName=3HG2,ResName=ILE,ResNum=382_A)  0  -11.08212500   -5.31983900    4.50713200 L
 H-HC-0.023600(PDBName=1HG1,ResName=ILE,ResNum=382_A)  0  -11.59003300   -1.57494400    4.94597400 L
 H-HC-0.023600(PDBName=2HG1,ResName=ILE,ResNum=382_A)  0  -11.56722100   -1.22410600    3.21798100 L
 H-HC-0.018600(PDBName=1HD1,ResName=ILE,ResNum=382_A)  0  -13.81891400   -1.04345000    3.90234500 L
 H-HC-0.018600(PDBName=2HD1,ResName=ILE,ResNum=382_A)  0  -13.79844700   -2.61018000    4.71896000 L
 H-HC-0.018600(PDBName=3HD1,ResName=ILE,ResNum=382_A)  0  -13.68810800   -2.52851900    2.93996600 L
 H-H1-0.086900(PDBName=HA,ResName=ILE,ResNum=382_A)  0   -9.29885400   -2.97574600    4.81061300 L
 H-H-0.271900(PDBName=H,ResName=ILE,ResNum=382_A)    0   -9.17482200   -2.06705100    1.96995000 L
 H-HC-0.060300(PDBName=1HB,ResName=ALA,ResNum=383_A)  0   -6.04793600   -5.59608700    2.84552100 L
 H-HC-0.060300(PDBName=2HB,ResName=ALA,ResNum=383_A)  0   -5.84098700   -5.65951700    4.60707300 L
 H-HC-0.060300(PDBName=3HB,ResName=ALA,ResNum=383_A)  0   -5.64621800   -7.13319900    3.63407100 L
 H-H1-0.082300(PDBName=HA,ResName=ALA,ResNum=383_A)  0   -8.06285600   -6.86892400    2.91678900 L
 H-H-0.271900(PDBName=H,ResName=ALA,ResNum=383_A)    0   -8.47933800   -4.95746700    5.15178000 L
 H-HC-0.033900(PDBName=1HB,ResName=TRP,ResNum=417_A)  0   -7.97391500   -7.85682900   -5.44837300 L
 H-HC-0.033900(PDBName=2HB,ResName=TRP,ResNum=417_A)  0   -6.69305400   -8.01256700   -6.63171700 L
 H-H4-0.206200(PDBName=HD1,ResName=TRP,ResNum=417_A)  0   -7.94037100   -5.28975000   -6.22670700 L
 H-H-0.341200(PDBName=HE1,ResName=TRP,ResNum=417_A)  0   -9.06012400   -4.03690300   -8.23098600 L
 H-HA-0.170000(PDBName=HE3,ResName=TRP,ResNum=417_A)  0   -9.06803400   -9.26377300   -9.35885100 L
 H-HA-0.144700(PDBName=HZ3,ResName=TRP,ResNum=417_A)  0  -10.22721000   -8.84273700  -11.47793400 L
 H-HA-0.157200(PDBName=HZ2,ResName=TRP,ResNum=417_A)  0  -10.37677400   -4.63098800  -10.58794600 L
 H-HA-0.141700(PDBName=HH2,ResName=TRP,ResNum=417_A)  0  -10.89706300   -6.54289700  -12.12229300 L
 H-H1-0.112300(PDBName=HA,ResName=TRP,ResNum=417_A)  0   -7.85078500   -9.79553700   -7.74171700 L
 H-H-0.271900(PDBName=H,ResName=TRP,ResNum=417_A)    0  -10.09379700   -9.83702400   -7.51374500 L
 H-HC-0.060300(PDBName=1HB,ResName=ALA,ResNum=426_A)  0   -5.54014200   -8.72098400   -4.70086900 L
 H-HC-0.060300(PDBName=2HB,ResName=ALA,ResNum=426_A)  0   -4.76180800   -8.08927000   -3.26050400 L
 H-HC-0.060300(PDBName=3HB,ResName=ALA,ResNum=426_A)  0   -4.49753300   -9.77810200   -3.73499100 L
 H-H1-0.082300(PDBName=HA,ResName=ALA,ResNum=426_A)  0   -3.62298700   -7.33472400   -5.32797300 L
 H-H-0.271900(PDBName=H,ResName=ALA,ResNum=426_A)    0   -2.87041600  -10.13744900   -5.90989600 L
 H-HC-0.033900(PDBName=1HB,ResName=TRP,ResNum=427_A)  0   -1.51577800   -5.22187500   -2.03656300 H
 H-HC-0.033900(PDBName=2HB,ResName=TRP,ResNum=427_A)  0    0.18887700   -5.36780900   -1.77304500 H
 H-H4-0.206200(PDBName=HD1,ResName=TRP,ResNum=427_A)  0    0.66705700   -7.16168400    0.75145900 H
 H-H-0.341200(PDBName=HE1,ResName=TRP,ResNum=427_A)  0   -0.36813200   -6.58804800    2.98247400 H
 H-HA-0.170000(PDBName=HE3,ResName=TRP,ResNum=427_A)  0   -3.22506800   -4.25123800   -0.91894600 H
 H-HA-0.144700(PDBName=HZ3,ResName=TRP,ResNum=427_A)  0   -4.76074600   -3.26348300    0.76114600 H
 H-HA-0.157200(PDBName=HZ2,ResName=TRP,ResNum=427_A)  0   -2.62835500   -5.20615000    3.96077900 H
 H-HA-0.141700(PDBName=HH2,ResName=TRP,ResNum=427_A)  0   -4.45485800   -3.72624500    3.17417800 H
 H-H1-0.112300(PDBName=HA,ResName=TRP,ResNum=427_A)  0   -0.08857400   -6.79808800   -3.37270400 L
 H-H-0.271900(PDBName=H,ResName=TRP,ResNum=427_A)    0   -2.82071800   -7.05960300   -2.71297600 L
 H-HC-0.060300(PDBName=1HB,ResName=ALA,ResNum=428_A)  0    3.75935400   -8.95035700   -3.36457700 L
 H-HC-0.060300(PDBName=2HB,ResName=ALA,ResNum=428_A)  0    2.74545700  -10.28845200   -3.94317700 L
 H-HC-0.060300(PDBName=3HB,ResName=ALA,ResNum=428_A)  0    3.96972200  -10.58415200   -2.69531900 L
 H-H1-0.082300(PDBName=HA,ResName=ALA,ResNum=428_A)  0    1.67570400  -10.47715700   -1.75011100 L
 H-H-0.271900(PDBName=H,ResName=ALA,ResNum=428_A)    0    1.50265000   -8.07462300   -3.32407500 L
 H-HC-0.060300(PDBName=1HB,ResName=ALA,ResNum=429_A)  0    2.37345500  -10.72269100    2.49500400 L
 H-HC-0.060300(PDBName=2HB,ResName=ALA,ResNum=429_A)  0    3.11749500   -9.45109600    3.47877500 L
 H-HC-0.060300(PDBName=3HB,ResName=ALA,ResNum=429_A)  0    1.94875600   -9.01486700    2.21376200 L
 H-H1-0.082300(PDBName=HA,ResName=ALA,ResNum=429_A)  0    4.25928500   -8.56728700    1.45567400 L
 H-H-0.271900(PDBName=H,ResName=ALA,ResNum=429_A)    0    3.28910400  -10.91282200   -0.10193900 L
 H-HC-0.029500(PDBName=1HB,ResName=TYR,ResNum=430_A)  0    8.94748600  -10.35210800    4.25000600 L
 H-HC-0.029500(PDBName=2HB,ResName=TYR,ResNum=430_A)  0    7.92562300   -8.91573800    4.26308500 L
 H-HA-0.169900(PDBName=HD2,ResName=TYR,ResNum=430_A)  0    8.87762700   -7.17554400    3.03630000 L
 H-HA-0.169900(PDBName=HD1,ResName=TYR,ResNum=430_A)  0    9.23920400  -11.21198500    1.54075700 L
 H-HA-0.165600(PDBName=HE2,ResName=TYR,ResNum=430_A)  0    9.99895200   -6.32672100    0.97329400 L
 H-HA-0.165600(PDBName=HE1,ResName=TYR,ResNum=430_A)  0   10.30176500  -10.34361200   -0.53088800 L
 H-HO-0.399200(PDBName=HH,ResName=TYR,ResNum=430_A)  0   10.44394000   -8.38645000   -1.81362600 L
 H-H1-0.087600(PDBName=HA,ResName=TYR,ResNum=430_A)  0    7.32676800  -11.54299400    2.84838200 L
 H-H-0.271900(PDBName=H,ResName=TYR,ResNum=430_A)    0    6.03111800   -8.90212100    2.62534300 L
 H-HC-0.060300(PDBName=1HB,ResName=ALA,ResNum=453_A)  0    6.87930900   -9.16298800   -6.51813000 L
 H-HC-0.060300(PDBName=2HB,ResName=ALA,ResNum=453_A)  0    7.76119700  -10.47798500   -5.70470300 L
 H-HC-0.060300(PDBName=3HB,ResName=ALA,ResNum=453_A)  0    6.18560200   -9.93524700   -5.08270900 L
 H-H1-0.082300(PDBName=HA,ResName=ALA,ResNum=453_A)  0    7.13985000   -7.74213500   -4.55914300 L
 H-H-0.271900(PDBName=H,ResName=ALA,ResNum=453_A)    0    8.94187800   -8.17489300   -6.39601000 L
 H-HC-0.033900(PDBName=1HB,ResName=TRP,ResNum=459_A)  0    7.62733000   -1.71310400   -3.49257200 L
 H-HC-0.033900(PDBName=2HB,ResName=TRP,ResNum=459_A)  0    7.97868800   -1.32127400   -5.16549500 L
 H-H4-0.206200(PDBName=HD1,ResName=TRP,ResNum=459_A)  0   10.98589800   -0.66690200   -5.12670700 L
 H-H-0.341200(PDBName=HE1,ResName=TRP,ResNum=459_A)  0   11.95523300    1.28799900   -3.82021600 L
 H-HA-0.170000(PDBName=HE3,ResName=TRP,ResNum=459_A)  0    7.14435600    0.04109000   -1.80040400 L
 H-HA-0.144700(PDBName=HZ3,ResName=TRP,ResNum=459_A)  0    7.18792200    1.98897500   -0.28182300 L
 H-HA-0.157200(PDBName=HZ2,ResName=TRP,ResNum=459_A)  0   11.07170200    3.11513300   -1.76729300 L
 H-HA-0.141700(PDBName=HH2,ResName=TRP,ResNum=459_A)  0    9.12210800    3.54800700   -0.26702500 L
 H-H1-0.112300(PDBName=HA,ResName=TRP,ResNum=459_A)  0    9.80260000   -3.05453100   -3.54676100 L
 H-H-0.271900(PDBName=H,ResName=TRP,ResNum=459_A)    0    9.59948000   -2.43626600   -6.40473800 L
 H-HC-0.036700(PDBName=1HB,ResName=HIS,ResNum=460_A)  0    7.37091400   -6.71666200   -0.56977500 L
 H-HC-0.036700(PDBName=2HB,ResName=HIS,ResNum=460_A)  0    8.86634900   -5.93054500   -1.07761500 L
 H-H4-0.186200(PDBName=HD2,ResName=HIS,ResNum=460_A)  0    5.69015800   -5.24915800    0.90020600 L
 H-H-0.333900(PDBName=HE2,ResName=HIS,ResNum=460_A)  0    5.69589700   -2.66125500    1.58943900 L
 H-H5-0.143500(PDBName=HE1,ResName=HIS,ResNum=460_A)  0    7.61683200   -1.46358600    0.52752100 L
 H-H1-0.136000(PDBName=HA,ResName=HIS,ResNum=460_A)  0    7.73349600   -6.44956600   -3.05465900 L
 H-H-0.271900(PDBName=H,ResName=HIS,ResNum=460_A)    0    7.86211400   -3.64759100   -2.30930200 L
 H-HC-0.060300(PDBName=1HB,ResName=ALA,ResNum=461_A)  0    1.98310300   -4.63471900   -0.55661500 L
 H-HC-0.060300(PDBName=2HB,ResName=ALA,ResNum=461_A)  0    3.51635900   -5.19270300    0.10026200 L
 H-HC-0.060300(PDBName=3HB,ResName=ALA,ResNum=461_A)  0    3.36288100   -3.51681400   -0.48806100 L
 H-H1-0.082300(PDBName=HA,ResName=ALA,ResNum=461_A)  0    3.16665300   -6.04163800   -2.19355300 L
 H-H-0.271900(PDBName=H,ResName=ALA,ResNum=461_A)    0    5.38398200   -4.06515100   -1.81713300 L
 H-HC-0.079700(PDBName=1HB,ResName=ASN,ResNum=462_A)  0    4.28503200   -0.55177200   -5.05582900 L
 H-HC-0.079700(PDBName=2HB,ResName=ASN,ResNum=462_A)  0    5.47752600   -1.84238000   -5.01664900 L
 H-H-0.419600(PDBName=1HD2,ResName=ASN,ResNum=462_A)  0    3.90871700    0.60405700   -3.12169800 L
 H-H-0.419600(PDBName=2HD2,ResName=ASN,ResNum=462_A)  0    4.51588500   -0.03213600   -1.57854500 L
 H-H1-0.104800(PDBName=HA,ResName=ASN,ResNum=462_A)  0    2.46990300   -2.09960600   -4.64330800 L
 H-H-0.271900(PDBName=H,ResName=ASN,ResNum=462_A)    0    4.61784300   -4.05712400   -4.11014100 L
 H-HC-0.018700(PDBName=HB,ResName=ILE,ResNum=463_A)  0    2.65899800    0.21233700   -8.75176300 L
 H-HC-0.088200(PDBName=1HG2,ResName=ILE,ResNum=463_A)  0    2.17995700    0.40385800  -11.22360800 L
 H-HC-0.088200(PDBName=2HG2,ResName=ILE,ResNum=463_A)  0    2.57567100   -1.32093000  -11.39236400 L
 H-HC-0.088200(PDBName=3HG2,ResName=ILE,ResNum=463_A)  0    3.80959600   -0.15409600  -10.87442400 L
 H-HC-0.023600(PDBName=1HG1,ResName=ILE,ResNum=463_A)  0    0.56980500   -1.36518700   -8.32017600 L
 H-HC-0.023600(PDBName=2HG1,ResName=ILE,ResNum=463_A)  0    0.51321100   -1.45207800  -10.08169100 L
 H-HC-0.018600(PDBName=1HD1,ResName=ILE,ResNum=463_A)  0   -1.03841700    0.21322700   -9.34469400 L
 H-HC-0.018600(PDBName=2HD1,ResName=ILE,ResNum=463_A)  0    0.18276800    1.00893600   -8.33665300 L
 H-HC-0.018600(PDBName=3HD1,ResName=ILE,ResNum=463_A)  0    0.29485700    1.07370200  -10.11722600 L
 H-H1-0.086900(PDBName=HA,ResName=ILE,ResNum=463_A)  0    2.50430700   -2.78619700   -9.05958500 L
 H-H-0.271900(PDBName=H,ResName=ILE,ResNum=463_A)    0    2.77139300   -0.94254000   -6.82033200 L
 H-HC--0.012200(PDBName=1HB,ResName=ASP,ResNum=464_A)  0    7.17321500   -0.54970400   -7.05426600 L
 H-HC--0.012200(PDBName=2HB,ResName=ASP,ResNum=464_A)  0    7.05686300    0.82549700   -8.14174100 L
 H-H1-0.088000(PDBName=HA,ResName=ASP,ResNum=464_A)  0    6.90724400   -0.55677900  -10.06009000 L
 H-H-0.293600(PDBName=H,ResName=ASP,ResNum=464_A)    0    5.02744400   -0.43251300   -8.19284300 L
 H-H1-0.069800(PDBName=1HA,ResName=GLY,ResNum=465_A)  0    8.98444100   -4.65828200   -7.50635500 L
 H-H1-0.069800(PDBName=2HA,ResName=GLY,ResNum=465_A)  0    8.83146500   -4.69971100   -9.25468500 L
 H-H-0.271900(PDBName=H,ResName=GLY,ResNum=465_A)    0    7.21212200   -2.97025200   -7.40186200 L
 H-HC-0.112300(PDBName=1HH3,ResName=ACE,ResNum=90_A)  0    1.79501200   -7.49339800   -9.89786400 L
 H-HC-0.112300(PDBName=2HH3,ResName=ACE,ResNum=90_A)  0    2.60282400   -6.14508700  -10.74607800 L
 H-HC-0.112300(PDBName=3HH3,ResName=ACE,ResNum=90_A)  0    2.44304900   -7.72474000  -11.53923600 L
 H-H-0.271900(PDBName=H,ResName=NME,ResNum=93_A)     0   -5.16940400   -0.97657200   -8.99444400 L
 H-H1-0.097600(PDBName=1HH3,ResName=NME,ResNum=93_A)  0   -5.48936300   -2.90626200   -6.89822700 L
 H-H1-0.097600(PDBName=2HH3,ResName=NME,ResNum=93_A)  0   -6.56926300   -3.33598200   -8.21433200 L
 H-H1-0.097600(PDBName=3HH3,ResName=NME,ResNum=93_A)  0   -6.72610500   -1.75345600   -7.48440100 L
 H-HC-0.112300(PDBName=1HH3,ResName=ACE,ResNum=102_A)  0   -9.60434400    4.72528000   -9.98238500 L
 H-HC-0.112300(PDBName=2HH3,ResName=ACE,ResNum=102_A)  0  -10.51268300    4.99895800   -8.47965800 L
 H-HC-0.112300(PDBName=3HH3,ResName=ACE,ResNum=102_A)  0   -8.74747300    4.82889300   -8.41473800 L
 H-H-0.271900(PDBName=H,ResName=NME,ResNum=114_A)    0   10.88141800    1.73095400   -7.87572200 L
 H-H1-0.097600(PDBName=1HH3,ResName=NME,ResNum=114_A)  0   13.48932000    1.27665500   -8.52686300 L
 H-H1-0.097600(PDBName=2HH3,ResName=NME,ResNum=114_A)  0   12.19838800    0.05392800   -8.63671000 L
 H-H1-0.097600(PDBName=3HH3,ResName=NME,ResNum=114_A)  0   13.21185100    0.14512800   -7.17843800 L
 H-HC-0.112300(PDBName=1HH3,ResName=ACE,ResNum=131_A)  0   -2.72281000   12.12403000   -3.32381500 L
 H-HC-0.112300(PDBName=2HH3,ResName=ACE,ResNum=131_A)  0   -4.28791400   11.28954000   -3.46508200 L
 H-HC-0.112300(PDBName=3HH3,ResName=ACE,ResNum=131_A)  0   -2.83963000   10.39197800   -2.95198700 L
 H-H-0.271900(PDBName=H,ResName=NME,ResNum=133_A)    0   -0.96163900   14.20455600    0.00437400 L
 H-H1-0.097600(PDBName=1HH3,ResName=NME,ResNum=133_A)  0   -1.56600400   16.37005200    1.81796000 L
 H-H1-0.097600(PDBName=2HH3,ResName=NME,ResNum=133_A)  0   -2.21842100   16.71902000    0.20556500 L
 H-H1-0.097600(PDBName=3HH3,ResName=NME,ResNum=133_A)  0   -0.46850800   16.45013000    0.42110500 L
 H-HC-0.112300(PDBName=1HH3,ResName=ACE,ResNum=162_A)  0    6.01751300    4.27318800    8.01277700 L
 H-HC-0.112300(PDBName=2HH3,ResName=ACE,ResNum=162_A)  0    4.81597200    4.48351400    9.30030300 L
 H-HC-0.112300(PDBName=3HH3,ResName=ACE,ResNum=162_A)  0    6.52131700    4.87509000    9.61413900 L
 H-H-0.271900(PDBName=H,ResName=NME,ResNum=164_A)    0   10.18041700    1.03626500    8.75225200 L
 H-H1-0.097600(PDBName=1HH3,ResName=NME,ResNum=164_A)  0   11.65577600    0.27701300   11.06199100 L
 H-H1-0.097600(PDBName=2HH3,ResName=NME,ResNum=164_A)  0   11.60838700    2.04921500   10.96561700 L
 H-H1-0.097600(PDBName=3HH3,ResName=NME,ResNum=164_A)  0   12.29164800    1.10448900    9.61981000 L
 H-HC-0.112300(PDBName=1HH3,ResName=ACE,ResNum=212_A)  0    6.26861200   -1.03595900   12.58259300 L
 H-HC-0.112300(PDBName=2HH3,ResName=ACE,ResNum=212_A)  0    5.85878700   -0.18878100   14.09019100 L
 H-HC-0.112300(PDBName=3HH3,ResName=ACE,ResNum=212_A)  0    6.31041900    0.73821100   12.63721400 L
 H-H-0.271900(PDBName=H,ResName=NME,ResNum=220_A)    0   -2.74490300   -5.92742300    6.92832200 L
 H-H1-0.097600(PDBName=1HH3,ResName=NME,ResNum=220_A)  0   -5.00878200   -6.27979400    6.66369200 L
 H-H1-0.097600(PDBName=2HH3,ResName=NME,ResNum=220_A)  0   -4.82031000   -7.83829100    7.50301500 L
 H-H1-0.097600(PDBName=3HH3,ResName=NME,ResNum=220_A)  0   -4.53117300   -7.73909800    5.75359500 L
 H-HC-0.112300(PDBName=1HH3,ResName=ACE,ResNum=225_A)  0    5.10455700   -9.15830100   11.38379300 L
 H-HC-0.112300(PDBName=2HH3,ResName=ACE,ResNum=225_A)  0    4.23048600  -10.64988800   10.97374600 L
 H-HC-0.112300(PDBName=3HH3,ResName=ACE,ResNum=225_A)  0    3.40137300   -9.08460100   10.85055000 L
 H-H-0.271900(PDBName=H,ResName=NME,ResNum=227_A)    0    6.59651400   -9.87309700    7.66876300 L
 H-H1-0.097600(PDBName=1HH3,ResName=NME,ResNum=227_A)  0    9.17156000   -9.41186600    8.07123800 L
 H-H1-0.097600(PDBName=2HH3,ResName=NME,ResNum=227_A)  0    8.71641000  -10.56536900    6.80297800 L
 H-H1-0.097600(PDBName=3HH3,ResName=NME,ResNum=227_A)  0    9.10049900   -8.88438700    6.37458700 L
 H-HC-0.112300(PDBName=1HH3,ResName=ACE,ResNum=230_A)  0    7.97903100   -4.83693300    2.97481900 L
 H-HC-0.112300(PDBName=2HH3,ResName=ACE,ResNum=230_A)  0    7.27254000   -5.36969500    4.52133300 L
 H-HC-0.112300(PDBName=3HH3,ResName=ACE,ResNum=230_A)  0    7.32636800   -3.64257300    4.10000500 L
 H-H-0.271900(PDBName=H,ResName=NME,ResNum=235_A)    0   10.95816500   -2.31379500    5.74481700 L
 H-H1-0.097600(PDBName=1HH3,ResName=NME,ResNum=235_A)  0   12.04783800   -2.69844300    8.00433200 L
 H-H1-0.097600(PDBName=2HH3,ResName=NME,ResNum=235_A)  0   10.27676200   -2.86243800    8.06627300 L
 H-H1-0.097600(PDBName=3HH3,ResName=NME,ResNum=235_A)  0   11.04864500   -1.36377300    8.60571100 L
 H-HC-0.112300(PDBName=1HH3,ResName=ACE,ResNum=244_A)  0    9.15567700    9.03957600    1.09380200 L
 H-HC-0.112300(PDBName=2HH3,ResName=ACE,ResNum=244_A)  0   10.25545300    7.96076500    1.98080900 L
 H-HC-0.112300(PDBName=3HH3,ResName=ACE,ResNum=244_A)  0    9.38172900    7.36787500    0.54185900 L
 H-H-0.271900(PDBName=H,ResName=NME,ResNum=253_A)    0    0.98505300    9.92078100   -7.65035400 L
 H-H1-0.097600(PDBName=1HH3,ResName=NME,ResNum=253_A)  0   -0.23252000    8.45048400   -8.97767400 L
 H-H1-0.097600(PDBName=2HH3,ResName=NME,ResNum=253_A)  0   -0.75788100    7.64127700   -7.48533600 L
 H-H1-0.097600(PDBName=3HH3,ResName=NME,ResNum=253_A)  0    0.77409000    7.18360300   -8.25409000 L
 H-HC-0.112300(PDBName=1HH3,ResName=ACE,ResNum=333_A)  0    2.45156600  -15.34923600    0.16987500 L
 H-HC-0.112300(PDBName=2HH3,ResName=ACE,ResNum=333_A)  0    2.27102100  -14.51031900    1.74022000 L
 H-HC-0.112300(PDBName=3HH3,ResName=ACE,ResNum=333_A)  0    3.64859100  -14.14021100    0.68766400 L
 H-H-0.271900(PDBName=H,ResName=NME,ResNum=343_A)    0  -10.55176600    9.48370300   -1.98299900 L
 H-H1-0.097600(PDBName=1HH3,ResName=NME,ResNum=343_A)  0  -13.10173300   10.44013200   -1.15709600 L
 H-H1-0.097600(PDBName=2HH3,ResName=NME,ResNum=343_A)  0  -11.70955900   11.46169100   -1.59124000 L
 H-H1-0.097600(PDBName=3HH3,ResName=NME,ResNum=343_A)  0  -12.85969200   10.93512800   -2.84336700 L
 H-HC-0.112300(PDBName=1HH3,ResName=ACE,ResNum=352_A)  0   -8.10241300   12.42601600    8.12461100 L
 H-HC-0.112300(PDBName=2HH3,ResName=ACE,ResNum=352_A)  0   -8.42428300   11.05293300    9.20592600 L
 H-HC-0.112300(PDBName=3HH3,ResName=ACE,ResNum=352_A)  0   -7.41954400   12.42224100    9.76449100 L
 H-H-0.271900(PDBName=H,ResName=NME,ResNum=356_A)    0   -4.81594800    0.54514600    9.45308100 L
 H-H1-0.097600(PDBName=1HH3,ResName=NME,ResNum=356_A)  0   -5.82212800   -1.16290600   10.83073300 L
 H-H1-0.097600(PDBName=2HH3,ResName=NME,ResNum=356_A)  0   -5.77675300   -0.06317900   12.22504300 L
 H-H1-0.097600(PDBName=3HH3,ResName=NME,ResNum=356_A)  0   -6.92927300    0.22290000   10.90509700 L
 H-HC-0.112300(PDBName=1HH3,ResName=ACE,ResNum=361_A)  0  -13.78402700   -2.66481200   10.65475000 L
 H-HC-0.112300(PDBName=2HH3,ResName=ACE,ResNum=361_A)  0  -14.07679600   -4.10558800    9.65717000 L
 H-HC-0.112300(PDBName=3HH3,ResName=ACE,ResNum=361_A)  0  -12.58992300   -3.99484400   10.62553300 L
 H-H-0.271900(PDBName=H,ResName=NME,ResNum=367_A)    0   -6.76624800   11.48079800    5.46028900 L
 H-H1-0.097600(PDBName=1HH3,ResName=NME,ResNum=367_A)  0   -8.05793300   12.66731500    3.27423000 L
 H-H1-0.097600(PDBName=2HH3,ResName=NME,ResNum=367_A)  0   -9.36276800   12.17975000    4.37858300 L
 H-H1-0.097600(PDBName=3HH3,ResName=NME,ResNum=367_A)  0   -8.10319300   13.30960800    4.93070800 L
 H-HC-0.112300(PDBName=1HH3,ResName=ACE,ResNum=378_A)  0   -8.97521200   11.53247700   -0.14566500 L
 H-HC-0.112300(PDBName=2HH3,ResName=ACE,ResNum=378_A)  0   -9.53934600   10.92701800    1.42896900 L
 H-HC-0.112300(PDBName=3HH3,ResName=ACE,ResNum=378_A)  0   -7.79567100   11.03318200    1.08231300 L
 H-H-0.271900(PDBName=H,ResName=NME,ResNum=384_A)    0   -7.77517500   -6.33742600    6.44625900 L
 H-H1-0.097600(PDBName=1HH3,ResName=NME,ResNum=384_A)  0   -8.23355400   -7.71214400    8.24455100 L
 H-H1-0.097600(PDBName=2HH3,ResName=NME,ResNum=384_A)  0   -9.07591700   -8.81303100    7.13542500 L
 H-H1-0.097600(PDBName=3HH3,ResName=NME,ResNum=384_A)  0   -7.31607200   -8.95252700    7.36018200 L
 H-HC-0.112300(PDBName=1HH3,ResName=ACE,ResNum=416_A)  0  -12.10814500  -10.75598700   -6.31932800 L
 H-HC-0.112300(PDBName=2HH3,ResName=ACE,ResNum=416_A)  0  -12.43476900   -9.72028800   -4.91275500 L
 H-HC-0.112300(PDBName=3HH3,ResName=ACE,ResNum=416_A)  0  -12.18774900   -8.98070800   -6.50588800 L
 H-H-0.271900(PDBName=H,ResName=NME,ResNum=418_A)    0   -8.42640600  -10.39981600   -4.30484600 L
 H-H1-0.097600(PDBName=1HH3,ResName=NME,ResNum=418_A)  0   -7.06087600  -11.52139800   -2.72348500 L
 H-H1-0.097600(PDBName=2HH3,ResName=NME,ResNum=418_A)  0   -7.18949900  -12.78623400   -3.96918100 L
 H-H1-0.097600(PDBName=3HH3,ResName=NME,ResNum=418_A)  0   -5.78864200  -11.69926000   -3.95215000 L
 H-HC-0.112300(PDBName=1HH3,ResName=ACE,ResNum=425_A)  0   -3.86687500  -11.13006300   -7.85284600 L
 H-HC-0.112300(PDBName=2HH3,ResName=ACE,ResNum=425_A)  0   -2.49051200  -10.24071100   -8.56641900 L
 H-HC-0.112300(PDBName=3HH3,ResName=ACE,ResNum=425_A)  0   -4.13909700  -10.01538600   -9.20030900 L
 H-H-0.271900(PDBName=H,ResName=NME,ResNum=431_A)    0    7.34881000  -12.74040100    4.75956300 L
 H-H1-0.097600(PDBName=1HH3,ResName=NME,ResNum=431_A)  0    5.05014000  -12.40138100    6.57929800 L
 H-H1-0.097600(PDBName=2HH3,ResName=NME,ResNum=431_A)  0    6.64248800  -12.29371000    7.34170000 L
 H-H1-0.097600(PDBName=3HH3,ResName=NME,ResNum=431_A)  0    6.15696000  -13.78786100    6.50632200 L
 H-HC-0.112300(PDBName=1HH3,ResName=ACE,ResNum=452_A)  0   11.26764800   -7.76625700   -6.58397500 L
 H-HC-0.112300(PDBName=2HH3,ResName=ACE,ResNum=452_A)  0   11.86640100   -6.49399100   -5.50029800 L
 H-HC-0.112300(PDBName=3HH3,ResName=ACE,ResNum=452_A)  0   10.54147700   -6.14291700   -6.63449600 L
 H-H-0.271900(PDBName=H,ResName=NME,ResNum=454_A)    0    6.18699300   -8.76993500   -2.78166300 L
 H-H1-0.097600(PDBName=1HH3,ResName=NME,ResNum=454_A)  0    5.97771100  -10.19029600   -0.90048100 L
 H-H1-0.097600(PDBName=2HH3,ResName=NME,ResNum=454_A)  0    7.27852100   -9.10736000   -0.35206000 L
 H-H1-0.097600(PDBName=3HH3,ResName=NME,ResNum=454_A)  0    7.67059300  -10.68457800   -1.07076600 L
 H-HC-0.112300(PDBName=1HH3,ResName=ACE,ResNum=458_A)  0   12.04831100   -2.15096000   -7.16241300 L
 H-HC-0.112300(PDBName=2HH3,ResName=ACE,ResNum=458_A)  0   12.79243000   -3.76725300   -7.05510300 L
 H-HC-0.112300(PDBName=3HH3,ResName=ACE,ResNum=458_A)  0   11.20652400   -3.54833400   -7.84298600 L
 H-H-0.271900(PDBName=H,ResName=NME,ResNum=466_A)    0    5.79543100   -4.67484600   -8.88145000 L
 H-H1-0.097600(PDBName=1HH3,ResName=NME,ResNum=466_A)  0    5.26204300   -7.48863000   -9.00767000 L
 H-H1-0.097600(PDBName=2HH3,ResName=NME,ResNum=466_A)  0    4.05325900   -6.19596000   -8.80065600 L
 H-H1-0.097600(PDBName=3HH3,ResName=NME,ResNum=466_A)  0    4.86894600   -6.88701100   -7.37858700 L
 H-H4-0.009819(PDBName=H1,ResName=NCT,ResNum=501_A)  0   -3.63442100    0.03984900    0.42882400 H
 H-HA-0.048403(PDBName=H3,ResName=NCT,ResNum=501_A)  0    0.33968800    1.62179000    0.96217100 H
 H-HA-0.220251(PDBName=H4,ResName=NCT,ResNum=501_A)  0   -0.54577800    2.95601000    2.83041600 H
 H-H4-0.033005(PDBName=H5,ResName=NCT,ResNum=501_A)  0   -2.97310400    2.82185600    3.39406200 H
 H-HC-0.046580(PDBName=1H8,ResName=NCT,ResNum=501_A)  0   -0.97114600   -2.95240100   -1.78995000 H
 H-HC-0.057157(PDBName=2H8,ResName=NCT,ResNum=501_A)  0    0.08105800   -3.41097600   -0.45396000 H
 H-H-0.410803(PDBName=H3,ResName=FAD,ResNum=502_A)   0    0.23575900    1.91592700   -4.80484400 H
 H-HA-0.225602(PDBName=H6,ResName=FAD,ResNum=502_A)  0   -4.82111200   -1.29585400   -1.08665000 H
 H-HC-0.107004(PDBName=1H7M,ResName=FAD,ResNum=502_A)  0   -6.57739000   -4.30212600   -0.61407500 H
 H-HC-0.118816(PDBName=2H7M,ResName=FAD,ResNum=502_A)  0   -6.76616300   -2.55118000   -0.50477300 H
 H-HC-0.106581(PDBName=3H7M,ResName=FAD,ResNum=502_A)  0   -7.43651000   -3.43010600   -1.87807600 H
 H-HC-0.135844(PDBName=1H8M,ResName=FAD,ResNum=502_A)  0   -5.87494900   -6.00380100   -2.36533000 H
 H-HC-0.133892(PDBName=2H8M,ResName=FAD,ResNum=502_A)  0   -5.37793600   -5.89543400   -4.06655800 H
 H-HC-0.120042(PDBName=3H8M,ResName=FAD,ResNum=502_A)  0   -6.78593700   -5.00087700   -3.49385400 H
 H-HA-0.250344(PDBName=H9,ResName=FAD,ResNum=502_A)  0   -3.41947000   -4.72490900   -4.32444100 H
 H-H1-0.158712(PDBName=1H1P,ResName=FAD,ResNum=502_A)  0   -1.43332800   -4.74102000   -4.39408000 H
 H-H1-0.186327(PDBName=2H1P,ResName=FAD,ResNum=502_A)  0   -0.04673100   -3.71061600   -4.76269900 H
 H-H1-0.068534(PDBName=H2P,ResName=FAD,ResNum=502_A)  0   -0.98502600   -3.02541000   -6.86924600 L
 H-HO-0.443410(PDBName=H2P,ResName=FAD,ResNum=502_A)  0   -3.00002700   -3.89150600   -7.53388200 L
 H-H1-0.041976(PDBName=H3P,ResName=FAD,ResNum=502_A)  0   -1.09002000   -5.16194500   -8.06290100 L
 H-HO-0.446758(PDBName=H3P,ResName=FAD,ResNum=502_A)  0   -0.85752400   -7.10389100   -6.69471800 L
 H-H1--0.037211(PDBName=H4P,ResName=FAD,ResNum=502_A)  0    1.02514200   -4.08870300   -6.67144600 L
 H-HO-0.424467(PDBName=H4P,ResName=FAD,ResNum=502_A)  0    2.25746900   -5.10033900   -8.02133000 L
 H-HC-0.087264(PDBName=1H5P,ResName=FAD,ResNum=502_A)  0    1.11814400   -7.09944500   -6.15859800 L
 H-HC-0.068433(PDBName=2H5P,ResName=FAD,ResNum=502_A)  0    0.97749700   -5.83329000   -4.91139000 L
 H-HW-0.417000(PDBName=1H,ResName=HOH,ResNum=604_A)  0    4.14204700   12.85543400    0.23720900 L
 H-HW-0.417000(PDBName=2H,ResName=HOH,ResNum=604_A)  0    2.81947300   13.58080800    0.18688100 L
 H-HW-0.417000(PDBName=1H,ResName=HOH,ResNum=607_A)  0   -7.14128600    9.40378100   -1.94039300 L
 H-HW-0.417000(PDBName=2H,ResName=HOH,ResNum=607_A)  0   -5.77086800   10.05422200   -1.80723800 L
 H-HW-0.417000(PDBName=1H,ResName=HOH,ResNum=609_A)  0    3.93019500    1.37291200   -6.23002100 L
 H-HW-0.417000(PDBName=2H,ResName=HOH,ResNum=609_A)  0    5.24053400    1.77611700   -6.86443800 L
 H-HW-0.417000(PDBName=1H,ResName=HOH,ResNum=615_A)  0   -4.26517700   -5.07320500   -6.64622000 L
 H-HW-0.417000(PDBName=2H,ResName=HOH,ResNum=615_A)  0   -4.64808700   -6.50048900   -7.01424500 L
 H-HW-0.417000(PDBName=1H,ResName=HOH,ResNum=619_A)  0    3.97960500    3.21516800   -3.82555400 L
 H-HW-0.417000(PDBName=2H,ResName=HOH,ResNum=619_A)  0    2.81409700    2.64547500   -4.61592600 L
 H-HW-0.417000(PDBName=1H,ResName=HOH,ResNum=625_A)  0    4.81744400   -0.62918000    1.40745900 L
 H-HW-0.417000(PDBName=2H,ResName=HOH,ResNum=625_A)  0    3.94096100   -0.85745100    2.61571900 L
 H-H1-0.087685(PDBName=H,ResName=NCT,ResNum=501_A)   0   -2.47146800   -0.18651300   -1.53118800 H
 H-HC-0.014800(PDBName=H,ResName=NCT,ResNum=501_A)   0   -2.35026800   -2.07681000   -0.05284300 H
 H-HC-0.020197(PDBName=H,ResName=NCT,ResNum=501_A)   0   -1.01166300   -1.92182800    1.06894500 H
 H-H1-0.048597(PDBName=H,ResName=NCT,ResNum=501_A)   0    0.86176900   -1.60962700   -2.50729300 H
 H-H1-0.071062(PDBName=H,ResName=NCT,ResNum=501_A)   0    1.56228700   -1.55249600   -0.87683000 H
 H-H1-0.126712(PDBName=H,ResName=NCT,ResNum=501_A)   0    1.13506500    0.83545000   -2.51941200 H
 H-H1-0.163974(PDBName=H,ResName=NCT,ResNum=501_A)   0    0.05123300    1.83444700   -1.51912200 H
 H-H1-0.160835(PDBName=H,ResName=NCT,ResNum=501_A)   0    1.52545100    1.08980000   -0.80825600 H
 H-HC-0.127417(PDBName=H,ResName=FAD,ResNum=502_A)   0    2.43346400   -5.94601300   -5.89650700 L

 1 2 1.0 1286 1.0 1287 1.0 1288 1.0
 2 3 2.0 4 1.5
 3
 4 5 1.0 734 1.0
 5 6 1.0 8 1.0 733 1.0
 6 7 2.0 15 1.5
 7
 8 9 1.0 722 1.0 723 1.0
 9 10 1.0 724 1.0 725 1.0
 10 11 1.0 726 1.0 727 1.0
 11 12 1.5 728 1.0
 12 13 2.0 14 2.0
 13 729 1.0 730 1.0
 14 731 1.0 732 1.0
 15 16 1.0 741 1.0
 16 17 1.0 19 1.0 740 1.0
 17 18 2.0 22 1.5
 18
 19 20 1.0 21 1.0 735 1.0
 20 739 1.0
 21 736 1.0 737 1.0 738 1.0
 22 23 1.0 1289 1.0
 23 1290 1.0 1291 1.0 1292 1.0
 24 25 1.0 1293 1.0 1294 1.0 1295 1.0
 25 26 2.0 27 1.5
 26
 27 28 1.0 747 1.0
 28 29 1.0 31 1.0 746 1.0
 29 30 2.0 36 1.5
 30
 31 32 1.0 742 1.0 743 1.0
 32 33 1.0 744 1.0 745 1.0
 33 34 2.0 35 2.0
 34
 35
 36 37 1.0 756 1.0
 37 38 1.0 40 1.0 755 1.0
 38 39 2.0 47 1.5
 39
 40 41 1.0 748 1.0 749 1.0
 41 42 1.5 43 1.5
 42 44 1.5 751 1.0
 43 45 1.5 750 1.0
 44 46 1.5 753 1.0
 45 46 1.5 752 1.0
 46 754 1.0
 47 48 1.0 759 1.0
 48 49 1.0 757 1.0 758 1.0
 49 50 2.0 51 1.5
 50
 51 52 1.0 762 1.0
 52 53 1.0 760 1.0 761 1.0
 53 54 2.0 55 1.5
 54
 55 56 1.0 767 1.0
 56 57 1.0 59 1.0 766 1.0
 57 58 2.0 60 1.5
 58
 59 763 1.0 764 1.0 765 1.0
 60 61 1.0 777 1.0
 61 62 1.0 64 1.0 776 1.0
 62 63 2.0 74 1.5
 63
 64 65 1.0 768 1.0 769 1.0
 65 66 2.0 67 1.5
 66 68 1.0 770 1.0
 67 69 1.5 70 1.5
 68 69 1.5 771 1.0
 69 71 1.5
 70 72 2.0 772 1.0
 71 73 2.0 774 1.0
 72 73 1.5 773 1.0
 73 775 1.0
 74 75 1.0 786 1.0
 75 76 1.0 78 1.0 785 1.0
 76 77 2.0 81 1.5
 77
 78 79 1.0 80 1.0 778 1.0
 79 779 1.0 780 1.0 781 1.0
 80 782 1.0 783 1.0 784 1.0
 81 82 1.0 793 1.0
 82 83 1.0 85 1.0 792 1.0
 83 84 2.0 91 1.5
 84
 85 86 1.0 787 1.0 788 1.0
 86 87 1.0 88 2.0
 87 89 1.5
 88 90 1.5 789 1.0
 89 90 1.5 791 1.0
 90 790 1.0
 91 92 1.0 803 1.0
 92 93 1.0 95 1.0 802 1.0
 93 94 2.0 105 1.5
 94
 95 96 1.0 794 1.0 795 1.0
 96 97 2.0 98 1.0
 97 99 1.0 796 1.0
 98 100 1.5 101 1.5
 99 100 1.5 797 1.0
 100 102 1.5
 101 103 1.5 798 1.0
 102 104 1.5 800 1.0
 103 104 1.5 799 1.0
 104 801 1.0
 105 106 1.0 814 1.0
 106 107 1.0 109 1.0 813 1.0
 107 108 2.0 113 1.5
 108
 109 110 1.0 804 1.0 805 1.0
 110 111 1.0 112 1.0 806 1.0
 111 807 1.0 808 1.0 809 1.0
 112 810 1.0 811 1.0 812 1.0
 113 114 1.0 822 1.0
 114 115 1.0 117 1.0 821 1.0
 115 116 2.0 122 1.5
 116
 117 118 1.0 815 1.0 816 1.0
 118 119 1.0 817 1.0 818 1.0
 119 120 2.0 121 2.0
 120
 121 819 1.0 820 1.0
 122 123 1.0 1296 1.0
 123 1297 1.0 1298 1.0 1299 1.0
 124 125 1.0 1300 1.0 1301 1.0 1302 1.0
 125 126 2.0 127 1.5
 126
 127 128 1.0 833 1.0
 128 129 1.0 131 1.0 832 1.0
 129 130 2.0 135 1.5
 130
 131 132 1.0 823 1.0 824 1.0
 132 133 1.0 134 1.0 825 1.0
 133 829 1.0 830 1.0 831 1.0
 134 826 1.0 827 1.0 828 1.0
 135 136 1.0 1303 1.0
 136 1304 1.0 1305 1.0 1306 1.0
 137 138 1.0 1307 1.0 1308 1.0 1309 1.0
 138 139 2.0 140 1.5
 139
 140 141 1.0 842 1.0
 141 142 1.0 144 1.0 841 1.0
 142 143 2.0 151 1.5
 143
 144 145 1.0 834 1.0 835 1.0
 145 146 1.5 147 1.5
 146 148 1.5 836 1.0
 147 149 1.5 837 1.0
 148 150 1.5 838 1.0
 149 150 1.5 839 1.0
 150 840 1.0
 151 152 1.0 1310 1.0
 152 1311 1.0 1312 1.0 1313 1.0
 153 154 1.0 1314 1.0 1315 1.0 1316 1.0
 154 155 2.0 156 1.5
 155
 156 157 1.0 847 1.0
 157 158 1.0 160 1.0 846 1.0
 158 159 2.0 162 1.5
 159
 160 161 1.0 843 1.0 844 1.0
 161 845 1.0
 162 163 1.0 856 1.0
 163 164 1.0 166 1.0 855 1.0
 164 165 2.0 174 1.5
 165
 166 167 1.0 848 1.0 849 1.0
 167 168 1.5 169 1.5
 168 170 1.5 850 1.0
 169 171 1.5 851 1.0
 170 172 1.5 852 1.0
 171 172 1.5 853 1.0
 172 173 1.0
 173 854 1.0
 174 175 1.0 865 1.0
 175 176 1.0 178 1.0 864 1.0
 176 177 2.0 182 1.5
 177
 178 179 1.0 857 1.0 858 1.0
 179 180 1.0 859 1.0 860 1.0
 180 181 1.0
 181 861 1.0 862 1.0 863 1.0
 182 183 1.0 870 1.0
 183 184 1.0 186 1.0 869 1.0
 184 185 2.0 187 1.5
 185
 186 866 1.0 867 1.0 868 1.0
 187 188 1.0 881 1.0
 188 189 1.0 191 1.0 880 1.0
 189 190 2.0 195 1.5
 190
 191 192 1.0 871 1.0 872 1.0
 192 193 1.0 194 1.0 873 1.0
 193 874 1.0 875 1.0 876 1.0
 194 877 1.0 878 1.0 879 1.0
 195 196 1.0 890 1.0
 196 197 1.0 199 1.0 889 1.0
 197 198 2.0 207 1.5
 198
 199 200 1.0 882 1.0 883 1.0
 200 201 1.5 202 1.5
 201 203 1.5 884 1.0
 202 204 1.5 885 1.0
 203 205 1.5 886 1.0
 204 205 1.5 887 1.0
 205 206 1.0
 206 888 1.0
 207 208 1.0 895 1.0
 208 209 1.0 211 1.0 894 1.0
 209 210 2.0 212 1.5
 210
 211 891 1.0 892 1.0 893 1.0
 212 213 1.0 1317 1.0
 213 1318 1.0 1319 1.0 1320 1.0
 214 215 1.0 1321 1.0 1322 1.0 1323 1.0
 215 216 2.0 217 1.5
 216
 217 218 1.0 904 1.0
 218 219 1.0 221 1.0 903 1.0
 219 220 2.0 228 1.5
 220
 221 222 1.0 896 1.0 897 1.0
 222 223 1.5 224 1.5
 223 225 1.5 899 1.0
 224 226 1.5 898 1.0
 225 227 1.5 901 1.0
 226 227 1.5 900 1.0
 227 902 1.0
 228 229 1.0 1324 1.0
 229 1325 1.0 1326 1.0 1327 1.0
 230 231 1.0 1328 1.0 1329 1.0 1330 1.0
 231 232 2.0 233 1.5
 232
 233 234 1.0 913 1.0
 234 235 1.0 237 1.0 912 1.0
 235 236 2.0 240 1.5
 236
 237 238 1.0 239 1.0 905 1.0
 238 906 1.0 907 1.0 908 1.0
 239 909 1.0 910 1.0 911 1.0
 240 241 1.0 924 1.0
 241 242 1.0 244 1.0 923 1.0
 242 243 2.0 248 1.5
 243
 244 245 1.0 914 1.0 915 1.0
 245 246 1.0 247 1.0 916 1.0
 246 920 1.0 921 1.0 922 1.0
 247 917 1.0 918 1.0 919 1.0
 248 249 1.0 937 1.0
 249 250 1.0 252 1.0 936 1.0
 250 251 2.0 257 1.5
 251
 252 253 1.0 925 1.0 926 1.0
 253 254 1.0 927 1.0 928 1.0
 254 255 1.0 929 1.0 930 1.0
 255 256 1.0 931 1.0 932 1.0
 256 933 1.0 934 1.0 935 1.0
 257 258 1.0 948 1.0
 258 259 1.0 261 1.0 947 1.0
 259 260 2.0 265 1.5
 260
 261 262 1.0 938 1.0 939 1.0
 262 263 1.0 264 1.0 940 1.0
 263 941 1.0 942 1.0 943 1.0
 264 944 1.0 945 1.0 946 1.0
 265 266 1.0 1331 1.0
 266 1332 1.0 1333 1.0 1334 1.0
 267 268 1.0 1335 1.0 1336 1.0 1337 1.0
 268 269 2.0 270 1.5
 269
 270 271 1.0 957 1.0
 271 272 1.0 274 1.0 956 1.0
 272 273 2.0 281 1.5
 273
 274 275 1.0 949 1.0 950 1.0
 275 276 1.5 277 1.5
 276 278 1.5 951 1.0
 277 279 1.5 952 1.0
 278 280 1.5 953 1.0
 279 280 1.5 954 1.0
 280 955 1.0
 281 282 1.0 966 1.0
 282 283 1.0 285 1.0 965 1.0
 283 284 2.0 289 1.5
 284
 285 286 1.0 958 1.0 959 1.0
 286 287 1.0 960 1.0 961 1.0
 287 288 1.0
 288 962 1.0 963 1.0 964 1.0
 289 290 1.0 970 1.0
 290 291 1.0 293 1.0 969 1.0
 291 292 2.0 297 1.5
 292
 293 294 1.0 967 1.0 968 1.0
 294 295 2.0 296 2.0
 295
 296
 297 298 1.0 977 1.0
 298 299 1.0 301 1.0 976 1.0
 299 300 2.0 304 1.5
 300
 301 302 1.0 303 1.0 971 1.0
 302 975 1.0
 303 972 1.0 973 1.0 974 1.0
 304 305 1.0 983 1.0
 305 306 1.0 308 1.0 982 1.0
 306 307 2.0 313 1.5
 307
 308 309 1.0 978 1.0 979 1.0
 309 310 1.0 980 1.0 981 1.0
 310 311 2.0 312 2.0
 311
 312
 313 314 1.0 990 1.0
 314 315 1.0 317 1.0 989 1.0
 315 316 2.0 320 1.5
 316
 317 318 1.0 319 1.0 984 1.0
 318 988 1.0
 319 985 1.0 986 1.0 987 1.0
 320 321 1.0 997 1.0
 321 322 1.0 324 1.0 996 1.0
 322 323 2.0 330 1.5
 323
 324 325 1.0 991 1.0 992 1.0
 325 326 1.0 327 2.0
 326 328 1.5
 327 329 1.5 993 1.0
 328 329 1.5 995 1.0
 329 994 1.0
 330 331 1.0 1006 1.0
 331 332 1.0 334 1.0 1005 1.0
 332 333 2.0 342 1.5
 333
 334 335 1.0 998 1.0 999 1.0
 335 336 1.5 337 1.5
 336 338 1.5 1000 1.0
 337 339 1.5 1001 1.0
 338 340 1.5 1002 1.0
 339 340 1.5 1003 1.0
 340 341 1.0
 341 1004 1.0
 342 343 1.0 1338 1.0
 343 1339 1.0 1340 1.0 1341 1.0
 344 345 1.0 1342 1.0 1343 1.0 1344 1.0
 345 346 2.0 347 1.5
 346
 347 348 1.0 1014 1.0
 348 349 1.0 351 1.0 1013 1.0
 349 350 2.0 356 1.5
 350
 351 352 1.0 1007 1.0 1008 1.0
 352 353 1.0 1009 1.0 1010 1.0
 353 354 2.0 355 2.0
 354
 355 1011 1.0 1012 1.0
 356 357 1.0 1025 1.0
 357 358 1.0 360 1.0 1024 1.0
 358 359 2.0 364 1.5
 359
 360 361 1.0 1015 1.0 1016 1.0
 361 362 1.0 363 1.0 1017 1.0
 362 1018 1.0 1019 1.0 1020 1.0
 363 1021 1.0 1022 1.0 1023 1.0
 364 365 1.0 1030 1.0
 365 366 1.0 368 1.0 1029 1.0
 366 367 2.0 370 1.5
 367
 368 369 1.0 1026 1.0 1027 1.0
 369 1028 1.0
 370 371 1.0 1043 1.0
 371 372 1.0 374 1.0 1042 1.0
 372 373 2.0 379 1.5
 373
 374 375 1.0 1031 1.0 1032 1.0
 375 376 1.0 1033 1.0 1034 1.0
 376 377 1.0 1035 1.0 1036 1.0
 377 378 1.0 1037 1.0 1038 1.0
 378 1039 1.0 1040 1.0 1041 1.0
 379 380 1.0 1046 1.0
 380 381 1.0 1044 1.0 1045 1.0
 381 382 2.0 383 1.5
 382
 383 384 1.0 1051 1.0
 384 385 1.0 387 1.0 1050 1.0
 385 386 2.0 388 1.5
 386
 387 1047 1.0 1048 1.0 1049 1.0
 388 389 1.0 1064 1.0
 389 390 1.0 392 1.0 1063 1.0
 390 391 2.0 397 1.5
 391
 392 393 1.0 1052 1.0 1053 1.0
 393 394 1.0 1054 1.0 1055 1.0
 394 395 1.0 1056 1.0 1057 1.0
 395 396 1.0 1058 1.0 1059 1.0
 396 1060 1.0 1061 1.0 1062 1.0
 397 398 1.0 1075 1.0
 398 399 1.0 401 1.0 1074 1.0
 399 400 2.0 405 1.5
 400
 401 402 1.0 1065 1.0 1066 1.0
 402 403 1.0 404 1.0 1067 1.0
 403 1068 1.0 1069 1.0 1070 1.0
 404 1071 1.0 1072 1.0 1073 1.0
 405 406 1.0 1084 1.0
 406 407 1.0 409 1.0 1083 1.0
 407 408 2.0 417 1.5
 408
 409 410 1.0 1076 1.0 1077 1.0
 410 411 1.5 412 1.5
 411 413 1.5 1078 1.0
 412 414 1.5 1079 1.0
 413 415 1.5 1080 1.0
 414 415 1.5 1081 1.0
 415 416 1.0
 416 1082 1.0
 417 418 1.0 1345 1.0
 418 1346 1.0 1347 1.0 1348 1.0
 419 420 1.0 1349 1.0 1350 1.0 1351 1.0
 420 421 2.0 422 1.5
 421
 422 423 1.0 1093 1.0
 423 424 1.0 426 1.0 1092 1.0
 424 425 2.0 433 1.5
 425
 426 427 1.0 1085 1.0 1086 1.0
 427 428 1.5 429 1.5
 428 430 1.5 1087 1.0
 429 431 1.5 1088 1.0
 430 432 1.5 1089 1.0
 431 432 1.5 1090 1.0
 432 1091 1.0
 433 434 1.0 1098 1.0
 434 435 1.0 437 1.0 1097 1.0
 435 436 2.0 438 1.5
 436
 437 1094 1.0 1095 1.0 1096 1.0
 438 439 1.0 1107 1.0
 439 440 1.0 442 1.0 1106 1.0
 440 441 2.0 449 1.5
 441
 442 443 1.0 1099 1.0 1100 1.0
 443 444 1.5 445 1.5
 444 446 1.5 1101 1.0
 445 447 1.5 1102 1.0
 446 448 1.5 1103 1.0
 447 448 1.5 1104 1.0
 448 1105 1.0
 449 450 1.0 1352 1.0
 450 1353 1.0 1354 1.0 1355 1.0
 451 452 1.0 1356 1.0 1357 1.0 1358 1.0
 452 453 2.0 454 1.5
 453
 454 455 1.0 1118 1.0
 455 456 1.0 458 1.0 1117 1.0
 456 457 2.0 462 1.5
 457
 458 459 1.0 1108 1.0 1109 1.0
 459 460 1.0 461 1.0 1110 1.0
 460 1111 1.0 1112 1.0 1113 1.0
 461 1114 1.0 1115 1.0 1116 1.0
 462 463 1.0 1124 1.0
 463 464 1.0 466 1.0 1123 1.0
 464 465 2.0 470 1.5
 465
 466 467 1.0 1119 1.0 1120 1.0
 467 468 2.0 469 2.0
 468
 469 1121 1.0 1122 1.0
 470 471 1.0 1134 1.0
 471 472 1.0 474 1.0 1133 1.0
 472 473 2.0 484 1.5
 473
 474 475 1.0 1125 1.0 1126 1.0
 475 476 2.0 477 1.5
 476 478 1.5 1127 1.0
 477 479 1.5 480 1.5
 478 479 1.5 1128 1.0
 479 481 1.5
 480 482 2.0 1129 1.0
 481 483 2.0 1131 1.0
 482 483 1.5 1130 1.0
 483 1132 1.0
 484 485 1.0 1143 1.0
 485 486 1.0 488 1.0 1142 1.0
 486 487 2.0 491 1.5
 487
 488 489 1.0 490 1.0 1135 1.0
 489 1136 1.0 1137 1.0 1138 1.0
 490 1139 1.0 1140 1.0 1141 1.0
 491 492 1.0 1151 1.0
 492 493 1.0 495 1.0 1150 1.0
 493 494 2.0 500 1.5
 494
 495 496 1.0 1144 1.0 1145 1.0
 496 497 1.0 1146 1.0 1147 1.0
 497 498 2.0 499 2.0
 498
 499 1148 1.0 1149 1.0
 500 501 1.0 1359 1.0
 501 1360 1.0 1361 1.0 1362 1.0
 502 503 1.0 1363 1.0 1364 1.0 1365 1.0
 503 504 2.0 505 1.5
 504
 505 506 1.0 1156 1.0
 506 507 1.0 509 1.0 1155 1.0
 507 508 2.0 511 1.5
 508
 509 510 1.0 1152 1.0 1153 1.0
 510 1154 1.0
 511 512 1.0 1167 1.0
 512 513 1.0 515 1.0 1166 1.0
 513 514 2.0 519 1.5
 514
 515 516 1.0 517 1.0 1157 1.0
 516 518 1.0 1161 1.0 1162 1.0
 517 1158 1.0 1159 1.0 1160 1.0
 518 1163 1.0 1164 1.0 1165 1.0
 519 520 1.0 1174 1.0
 520 521 1.0 523 1.0 1173 1.0
 521 522 2.0 526 1.5
 522
 523 524 1.0 525 1.0 1168 1.0
 524 1172 1.0
 525 1169 1.0 1170 1.0 1171 1.0
 526 527 1.0 1185 1.0
 527 528 1.0 530 1.0 1184 1.0
 528 529 2.0 534 1.5
 529
 530 531 1.0 532 1.0 1175 1.0
 531 533 1.0 1179 1.0 1180 1.0
 532 1176 1.0 1177 1.0 1178 1.0
 533 1181 1.0 1182 1.0 1183 1.0
 534 535 1.0 1190 1.0
 535 536 1.0 538 1.0 1189 1.0
 536 537 2.0 539 1.5
 537
 538 1186 1.0 1187 1.0 1188 1.0
 539 540 1.0 1366 1.0
 540 1367 1.0 1368 1.0 1369 1.0
 541 542 1.0 1370 1.0 1371 1.0 1372 1.0
 542 543 2.0 544 1.5
 543
 544 545 1.0 1200 1.0
 545 546 1.0 548 1.0 1199 1.0
 546 547 2.0 558 1.5
 547
 548 549 1.0 1191 1.0 1192 1.0
 549 550 2.0 551 1.0
 550 552 1.5 1193 1.0
 551 553 1.5 554 1.5
 552 553 1.5 1194 1.0
 553 555 1.5
 554 556 1.5 1195 1.0
 555 557 1.5 1197 1.0
 556 557 1.5 1196 1.0
 557 1198 1.0
 558 559 1.0 1373 1.0
 559 1374 1.0 1375 1.0 1376 1.0
 560 561 1.0 1377 1.0 1378 1.0 1379 1.0
 561 562 2.0 563 1.5
 562
 563 564 1.0 1205 1.0
 564 565 1.0 567 1.0 1204 1.0
 565 566 2.0 568 1.5
 566
 567 1201 1.0 1202 1.0 1203 1.0
 568 569 1.0 1215 1.0
 569 570 1.0 572 1.0 1214 1.0
 570 571 2.0 582 1.5
 571
 572 573 1.0 1206 1.0 1207 1.0
 573 574 2.0 575 1.5
 574 576 1.5 1208 1.0
 575 577 1.5 578 1.5
 576 577 1.5 1209 1.0
 577 579 1.5
 578 580 2.0 1210 1.0
 579 581 2.0 1212 1.0
 580 581 1.5 1211 1.0
 581 1213 1.0
 582 583 1.0 1220 1.0
 583 584 1.0 586 1.0 1219 1.0
 584 585 2.0 587 1.5
 585
 586 1216 1.0 1217 1.0 1218 1.0
 587 588 1.0 1225 1.0
 588 589 1.0 591 1.0 1224 1.0
 589 590 2.0 592 1.5
 590
 591 1221 1.0 1222 1.0 1223 1.0
 592 593 1.0 1234 1.0
 593 594 1.0 596 1.0 1233 1.0
 594 595 2.0 604 1.5
 595
 596 597 1.0 1226 1.0 1227 1.0
 597 598 1.5 599 1.5
 598 600 1.5 1229 1.0
 599 601 1.5 1228 1.0
 600 602 1.5 1231 1.0
 601 602 1.5 1230 1.0
 602 603 1.0
 603 1232 1.0
 604 605 1.0 1380 1.0
 605 1381 1.0 1382 1.0 1383 1.0
 606 607 1.0 1384 1.0 1385 1.0 1386 1.0
 607 608 2.0 609 1.5
 608
 609 610 1.0 1239 1.0
 610 611 1.0 613 1.0 1238 1.0
 611 612 2.0 614 1.5
 612
 613 1235 1.0 1236 1.0 1237 1.0
 614 615 1.0 1387 1.0
 615 1388 1.0 1389 1.0 1390 1.0
 616 617 1.0 1391 1.0 1392 1.0 1393 1.0
 617 618 2.0 619 1.5
 618
 619 620 1.0 1249 1.0
 620 621 1.0 623 1.0 1248 1.0
 621 622 2.0 633 1.5
 622
 623 624 1.0 1240 1.0 1241 1.0
 624 625 2.0 626 1.0
 625 627 1.5 1242 1.0
 626 628 1.5 629 1.5
 627 628 1.5 1243 1.0
 628 630 1.5
 629 631 1.5 1244 1.0
 630 632 1.5 1246 1.0
 631 632 1.5 1245 1.0
 632 1247 1.0
 633 634 1.0 1256 1.0
 634 635 1.0 637 1.0 1255 1.0
 635 636 2.0 643 1.5
 636
 637 638 1.0 1250 1.0 1251 1.0
 638 639 1.0 640 2.0
 639 641 1.5
 640 642 1.5 1252 1.0
 641 642 1.5 1254 1.0
 642 1253 1.0
 643 644 1.0 1261 1.0
 644 645 1.0 647 1.0 1260 1.0
 645 646 2.0 648 1.5
 646
 647 1257 1.0 1258 1.0 1259 1.0
 648 649 1.0 1267 1.0
 649 650 1.0 652 1.0 1266 1.0
 650 651 2.0 656 1.5
 651
 652 653 1.0 1262 1.0 1263 1.0
 653 654 2.0 655 2.0
 654
 655 1264 1.0 1265 1.0
 656 657 1.0 1278 1.0
 657 658 1.0 660 1.0 1277 1.0
 658 659 2.0 664 1.5
 659
 660 661 1.0 662 1.0 1268 1.0
 661 663 1.0 1272 1.0 1273 1.0
 662 1269 1.0 1270 1.0 1271 1.0
 663 1274 1.0 1275 1.0 1276 1.0
 664 665 1.0 1282 1.0
 665 666 1.0 668 1.0 1281 1.0
 666 667 2.0 672 1.5
 667
 668 669 1.0 1279 1.0 1280 1.0
 669 670 2.0 671 2.0
 670
 671
 672 673 1.0 1285 1.0
 673 674 1.0 1283 1.0 1284 1.0
 674 675 2.0 676 1.5
 675
 676 677 1.0 1394 1.0
 677 1395 1.0 1396 1.0 1397 1.0
 678 679 1.5 683 1.5
 679 680 1.5 1398 1.0
 680 681 1.5 685 1.0
 681 682 1.5 1399 1.0
 682 683 1.5 1400 1.0
 683 1401 1.0
 684 685 1.5 688 1.0 689 1.0
 685 686 1.0
 686 687 1.0 1436 1.0 1437 1.0
 687 688 1.0 1402 1.0 1403 1.0
 688 1438 1.0 1439 1.0
 689 1440 1.0 1441 1.0 1442 1.0
 690 691 1.5 707 2.0
 691 692 2.0 693 1.0
 692
 693 694 1.0 1404 1.0
 694 695 2.0 696 1.5
 695
 696 697 1.0 707 1.5
 697 698 1.0
 698 699 1.5 705 1.5
 699 700 1.5 1405 1.0
 700 701 1.0 702 1.5
 701 1406 1.0 1407 1.0 1408 1.0
 702 703 1.0 704 1.5
 703 1409 1.0 1410 1.0 1411 1.0
 704 705 1.5 1412 1.0
 705 706 1.0
 706 707 1.0 708 1.0
 707
 708 709 1.0 1413 1.0 1414 1.0
 709 710 1.0 711 1.0 1415 1.0
 710 1416 1.0
 711 712 1.0 713 1.0 1417 1.0
 712 1418 1.0
 713 714 1.0 715 1.0 1419 1.0
 714 1420 1.0
 715 1421 1.0 1422 1.0 1443 1.0
 716 1423 1.0 1424 1.0
 717 1425 1.0 1426 1.0
 718 1427 1.0 1428 1.0
 719 1429 1.0 1430 1.0
 720 1431 1.0 1432 1.0
 721 1433 1.0 1434 1.0
 722
 723
 724
 725
 726
 727
 728
 729
 730
 731
 732
 733
 734
 735
 736
 737
 738
 739
 740
 741
 742
 743
 744
 745
 746
 747
 748
 749
 750
 751
 752
 753
 754
 755
 756
 757
 758
 759
 760
 761
 762
 763
 764
 765
 766
 767
 768
 769
 770
 771
 772
 773
 774
 775
 776
 777
 778
 779
 780
 781
 782
 783
 784
 785
 786
 787
 788
 789
 790
 791
 792
 793
 794
 795
 796
 797
 798
 799
 800
 801
 802
 803
 804
 805
 806
 807
 808
 809
 810
 811
 812
 813
 814
 815
 816
 817
 818
 819
 820
 821
 822
 823
 824
 825
 826
 827
 828
 829
 830
 831
 832
 833
 834
 835
 836
 837
 838
 839
 840
 841
 842
 843
 844
 845
 846
 847
 848
 849
 850
 851
 852
 853
 854
 855
 856
 857
 858
 859
 860
 861
 862
 863
 864
 865
 866
 867
 868
 869
 870
 871
 872
 873
 874
 875
 876
 877
 878
 879
 880
 881
 882
 883
 884
 885
 886
 887
 888
 889
 890
 891
 892
 893
 894
 895
 896
 897
 898
 899
 900
 901
 902
 903
 904
 905
 906
 907
 908
 909
 910
 911
 912
 913
 914
 915
 916
 917
 918
 919
 920
 921
 922
 923
 924
 925
 926
 927
 928
 929
 930
 931
 932
 933
 934
 935
 936
 937
 938
 939
 940
 941
 942
 943
 944
 945
 946
 947
 948
 949
 950
 951
 952
 953
 954
 955
 956
 957
 958
 959
 960
 961
 962
 963
 964
 965
 966
 967
 968
 969
 970
 971
 972
 973
 974
 975
 976
 977
 978
 979
 980
 981
 982
 983
 984
 985
 986
 987
 988
 989
 990
 991
 992
 993
 994
 995
 996
 997
 998
 999
 1000
 1001
 1002
 1003
 1004
 1005
 1006
 1007
 1008
 1009
 1010
 1011
 1012
 1013
 1014
 1015
 1016
 1017
 1018
 1019
 1020
 1021
 1022
 1023
 1024
 1025
 1026
 1027
 1028
 1029
 1030
 1031
 1032
 1033
 1034
 1035
 1036
 1037
 1038
 1039
 1040
 1041
 1042
 1043
 1044
 1045
 1046
 1047
 1048
 1049
 1050
 1051
 1052
 1053
 1054
 1055
 1056
 1057
 1058
 1059
 1060
 1061
 1062
 1063
 1064
 1065
 1066
 1067
 1068
 1069
 1070
 1071
 1072
 1073
 1074
 1075
 1076
 1077
 1078
 1079
 1080
 1081
 1082
 1083
 1084
 1085
 1086
 1087
 1088
 1089
 1090
 1091
 1092
 1093
 1094
 1095
 1096
 1097
 1098
 1099
 1100
 1101
 1102
 1103
 1104
 1105
 1106
 1107
 1108
 1109
 1110
 1111
 1112
 1113
 1114
 1115
 1116
 1117
 1118
 1119
 1120
 1121
 1122
 1123
 1124
 1125
 1126
 1127
 1128
 1129
 1130
 1131
 1132
 1133
 1134
 1135
 1136
 1137
 1138
 1139
 1140
 1141
 1142
 1143
 1144
 1145
 1146
 1147
 1148
 1149
 1150
 1151
 1152
 1153
 1154
 1155
 1156
 1157
 1158
 1159
 1160
 1161
 1162
 1163
 1164
 1165
 1166
 1167
 1168
 1169
 1170
 1171
 1172
 1173
 1174
 1175
 1176
 1177
 1178
 1179
 1180
 1181
 1182
 1183
 1184
 1185
 1186
 1187
 1188
 1189
 1190
 1191
 1192
 1193
 1194
 1195
 1196
 1197
 1198
 1199
 1200
 1201
 1202
 1203
 1204
 1205
 1206
 1207
 1208
 1209
 1210
 1211
 1212
 1213
 1214
 1215
 1216
 1217
 1218
 1219
 1220
 1221
 1222
 1223
 1224
 1225
 1226
 1227
 1228
 1229
 1230
 1231
 1232
 1233
 1234
 1235
 1236
 1237
 1238
 1239
 1240
 1241
 1242
 1243
 1244
 1245
 1246
 1247
 1248
 1249
 1250
 1251
 1252
 1253
 1254
 1255
 1256
 1257
 1258
 1259
 1260
 1261
 1262
 1263
 1264
 1265
 1266
 1267
 1268
 1269
 1270
 1271
 1272
 1273
 1274
 1275
 1276
 1277
 1278
 1279
 1280
 1281
 1282
 1283
 1284
 1285
 1286
 1287
 1288
 1289
 1290
 1291
 1292
 1293
 1294
 1295
 1296
 1297
 1298
 1299
 1300
 1301
 1302
 1303
 1304
 1305
 1306
 1307
 1308
 1309
 1310
 1311
 1312
 1313
 1314
 1315
 1316
 1317
 1318
 1319
 1320
 1321
 1322
 1323
 1324
 1325
 1326
 1327
 1328
 1329
 1330
 1331
 1332
 1333
 1334
 1335
 1336
 1337
 1338
 1339
 1340
 1341
 1342
 1343
 1344
 1345
 1346
 1347
 1348
 1349
 1350
 1351
 1352
 1353
 1354
 1355
 1356
 1357
 1358
 1359
 1360
 1361
 1362
 1363
 1364
 1365
 1366
 1367
 1368
 1369
 1370
 1371
 1372
 1373
 1374
 1375
 1376
 1377
 1378
 1379
 1380
 1381
 1382
 1383
 1384
 1385
 1386
 1387
 1388
 1389
 1390
 1391
 1392
 1393
 1394
 1395
 1396
 1397
 1398
 1399
 1400
 1401
 1402
 1403
 1404
 1405
 1406
 1407
 1408
 1409
 1410
 1411
 1412
 1413
 1414
 1415
 1416
 1417
 1418
 1419
 1420
 1421
 1422
 1423
 1424
 1425
 1426
 1427
 1428
 1429
 1430
 1431
 1432
 1433
 1434
 1435
 1436
 1437
 1438
 1439
 1440
 1441
 1442
 1443


HrmStr1	CM	NC	431.60  1.376
HrmStr1	CA	N*	411.10  1.391
HrmBnd1	NC	CA	H4	50.490	113.400
HrmBnd1	NC	CA	CA	70.140	119.720
HrmBnd1	NA	CA	H4	50.490	113.400
HrmBnd1	CA	NC	CA	67.800	110.370
HrmBnd1	CA	CT	N3	70.790	115.080
HrmBnd1	CA	CT	H1	47.030	110.490
HrmBnd1	NC	C	N	73.159	111.845
HrmBnd1	NC	C	NA	73.159	111.845
HrmBnd1	NC	CM	CM	67.690	120.670
HrmBnd1	NC	CM	N*	71.710	123.620
HrmBnd1	C	NC	CM	70.000	121.600
HrmBnd1	C	CM	NC	71.687	116.350
HrmBnd1	CM	NC	CA	70.562	107.145
HrmBnd1	CA	CA	N*	69.830	121.380
HrmBnd1	CM	CA	CA	63.000	120.000
HrmBnd1	CM	CA	CT	70.000	120.000
HrmBnd1	CT	CM	CA	70.000	120.000
HrmBnd1	CA	N*	CM	67.800	110.370
HrmBnd1	CA	N*	CT	64.230	117.200
