# Supplementary material for: Computational Analysis of the Nicotine Oxidoreductase Mechanism by the ONIOM Method
Source: ACS Omega. 2021 Aug 18;6(34):22422–8. doi: 10.1021/acsomega.1c03357 (PMC8412962; doi:10.1021/acsomega.1c03357)
Supplement: Supplementary file 2 — ao1c03357_si_002.zip [file ao1c03357_si_002.zip › supporting gaussian files/RC-ONIOM.gjf]

%mem=10GB
%nprocshared=16
# opt=maxcycle=6000 oniom(m062x/6-31g(d,p):amber=hardfirst) geom=connectivity scf=maxcycle=6000

Title Card Required

0 1 0 1 0 1
 C-CT--0.366200(PDBName=CH3,ResName=ACE,ResNum=90_A)  0    1.95312100   -7.07783500  -10.81638700 L
 C-C-0.597200(PDBName=C,ResName=ACE,ResNum=90_A)     0    0.62821100   -6.65783500  -11.40770000 L
 O-O--0.567900(PDBName=O,ResName=ACE,ResNum=90_A)    0    0.26420400   -7.12571600  -12.48098300 L
 N-N--0.347900(PDBName=N,ResName=ARG,ResNum=91_A)    0   -0.10090600   -5.77800500  -10.71477000 L
 C-CT--0.263700(PDBName=CA,ResName=ARG,ResNum=91_A)  0   -1.33280700   -5.13522400  -11.21257700 L
 C-C-0.734100(PDBName=C,ResName=ARG,ResNum=91_A)     0   -1.56783400   -3.73951800  -10.61951300 L
 O-O--0.589400(PDBName=O,ResName=ARG,ResNum=91_A)    0   -1.03349200   -3.39308500   -9.56936900 L
 C-CT--0.000700(PDBName=CB,ResName=ARG,ResNum=91_A)  0   -2.58702500   -5.96035200  -10.86504200 L
 C-CT-0.039000(PDBName=CG,ResName=ARG,ResNum=91_A)   0   -2.72867800   -7.40548400  -11.36273800 L
 C-CT-0.048600(PDBName=CD,ResName=ARG,ResNum=91_A)   0   -4.20932300   -7.85366000  -11.40320700 L
 N-N2--0.529500(PDBName=NE,ResName=ARG,ResNum=91_A)  0   -5.03786400   -7.26207400  -10.32390500 L
 C-CA-0.807600(PDBName=CZ,ResName=ARG,ResNum=91_A)   0   -5.86155000   -6.22779100  -10.42263800 L
 N-N2--0.862700(PDBName=NH1,ResName=ARG,ResNum=91_A)  0   -6.25423700   -5.71306700  -11.55002300 L
 N-N2--0.862700(PDBName=NH2,ResName=ARG,ResNum=91_A)  0   -6.30750100   -5.61578000   -9.37914100 L
 N-N--0.415700(PDBName=N,ResName=THR,ResNum=92_A)    0   -2.52213100   -3.01969400  -11.21022800 L
 C-CT--0.038900(PDBName=CA,ResName=THR,ResNum=92_A)  0   -3.42445000   -2.07752200  -10.52117100 L
 C-C-0.597300(PDBName=C,ResName=THR,ResNum=92_A)     0   -4.16822600   -2.73861700   -9.34264900 L
 O-O--0.567900(PDBName=O,ResName=THR,ResNum=92_A)    0   -3.89322300   -3.87831900   -8.96747500 L
 C-CT-0.365400(PDBName=CB,ResName=THR,ResNum=92_A)   0   -4.45737400   -1.53904600  -11.52886600 L
 O-OH--0.676100(PDBName=OG1,ResName=THR,ResNum=92_A)  0   -5.13687700   -2.61986100  -12.13389500 L
 C-CT--0.243800(PDBName=CG2,ResName=THR,ResNum=92_A)  0   -3.80998100   -0.71512800  -12.64023000 L
 N-N--0.415700(PDBName=N,ResName=NME,ResNum=93_A)    0   -5.10904700   -2.03534400   -8.71251400 L
 C-CT--0.149000(PDBName=CH3,ResName=NME,ResNum=93_A)  0   -6.03719800   -2.59526000   -7.73498200 L
 C-CT--0.366200(PDBName=CH3,ResName=ACE,ResNum=102_A)  0   -9.68669700    4.41060200   -8.91436800 L
 C-C-0.597200(PDBName=C,ResName=ACE,ResNum=102_A)    0   -9.84583300    2.92361200   -8.71480500 L
 O-O--0.567900(PDBName=O,ResName=ACE,ResNum=102_A)   0  -10.77737700    2.48582700   -8.05391100 L
 N-N--0.516300(PDBName=N,ResName=GLU,ResNum=103_A)   0   -8.92278500    2.14849800   -9.27799700 L
 C-CT-0.039700(PDBName=CA,ResName=GLU,ResNum=103_A)  0   -8.85580000    0.68884900   -9.10042300 L
 C-C-0.536600(PDBName=C,ResName=GLU,ResNum=103_A)    0   -8.63021000    0.32254100   -7.61721100 L
 O-O--0.581900(PDBName=O,ResName=GLU,ResNum=103_A)   0   -7.97001100    1.05498700   -6.86961900 L
 C-CT-0.056000(PDBName=CB,ResName=GLU,ResNum=103_A)  0   -7.76565700    0.11141900  -10.03244100 L
 C-CT-0.013600(PDBName=CG,ResName=GLU,ResNum=103_A)  0   -8.22737500   -1.05963500  -10.92192600 L
 C-C-0.805400(PDBName=CD,ResName=GLU,ResNum=103_A)   0   -8.12585300   -2.42939900  -10.24058200 L
 O-O2--0.818800(PDBName=OE1,ResName=GLU,ResNum=103_A)  0   -8.83758800   -2.64968500   -9.23670100 L
 O-O2--0.818800(PDBName=OE2,ResName=GLU,ResNum=103_A)  0   -7.29588100   -3.26481500  -10.68548800 L
 N-N--0.415700(PDBName=N,ResName=PHE,ResNum=104_A)   0   -9.18851800   -0.80869700   -7.17983400 L
 C-CT--0.002400(PDBName=CA,ResName=PHE,ResNum=104_A)  0   -9.43141900   -1.20015500   -5.78271200 L
 C-C-0.597300(PDBName=C,ResName=PHE,ResNum=104_A)    0   -8.16479000   -1.69215200   -5.04883400 L
 O-O--0.567900(PDBName=O,ResName=PHE,ResNum=104_A)   0   -8.15236900   -2.74411700   -4.40756000 L
 C-CT--0.034300(PDBName=CB,ResName=PHE,ResNum=104_A)  0  -10.54636000   -2.26309800   -5.77034100 L
 C-CA-0.011800(PDBName=CG,ResName=PHE,ResNum=104_A)  0  -11.75732700   -1.91149400   -6.61746600 L
 C-CA--0.125600(PDBName=CD1,ResName=PHE,ResNum=104_A)  0  -12.02512800   -2.62638700   -7.80166700 L
 C-CA--0.125600(PDBName=CD2,ResName=PHE,ResNum=104_A)  0  -12.58937500   -0.83686400   -6.25073500 L
 C-CA--0.170400(PDBName=CE1,ResName=PHE,ResNum=104_A)  0  -13.12050100   -2.27275000   -8.60922100 L
 C-CA--0.170400(PDBName=CE2,ResName=PHE,ResNum=104_A)  0  -13.68291600   -0.48161600   -7.05998300 L
 C-CA--0.107200(PDBName=CZ,ResName=PHE,ResNum=104_A)  0  -13.94979700   -1.19990700   -8.23851900 L
 N-N--0.415700(PDBName=N,ResName=GLY,ResNum=105_A)   0   -7.08558200   -0.91205600   -5.13225800 L
 C-CT--0.025200(PDBName=CA,ResName=GLY,ResNum=105_A)  0   -5.77116100   -1.21534800   -4.58505800 L
 C-C-0.597300(PDBName=C,ResName=GLY,ResNum=105_A)    0   -4.64413100   -0.41582900   -5.24171600 L
 O-O--0.567900(PDBName=O,ResName=GLY,ResNum=105_A)   0   -4.49317900    0.77340600   -4.96989700 L
 N-N--0.415700(PDBName=N,ResName=GLY,ResNum=106_A)   0   -3.82953900   -1.07664800   -6.06979600 L
 C-CT--0.025200(PDBName=CA,ResName=GLY,ResNum=106_A)  0   -2.79773700   -0.50011700   -6.93789700 L
 C-C-0.597300(PDBName=C,ResName=GLY,ResNum=106_A)    0   -3.23734900    0.75965300   -7.67989000 L
 O-O--0.567900(PDBName=O,ResName=GLY,ResNum=106_A)   0   -3.97316900    0.67878600   -8.66321300 L
 N-N--0.415700(PDBName=N,ResName=ALA,ResNum=107_A)   0   -2.74400900    1.89877200   -7.19615500 L
 C-CT-0.033700(PDBName=CA,ResName=ALA,ResNum=107_A)  0   -2.93092500    3.23914400   -7.74522300 L
 C-C-0.597300(PDBName=C,ResName=ALA,ResNum=107_A)    0   -1.76511700    4.15282700   -7.33049200 L
 O-O--0.567900(PDBName=O,ResName=ALA,ResNum=107_A)   0   -1.16314600    4.80648100   -8.17590400 L
 C-CT--0.182500(PDBName=CB,ResName=ALA,ResNum=107_A)  0   -4.27573600    3.79922500   -7.26408400 L
 N-N--0.415700(PDBName=N,ResName=TRP,ResNum=108_A)   0   -1.44668900    4.19138400   -6.03004800 L
 C-CT--0.027500(PDBName=CA,ResName=TRP,ResNum=108_A)  0   -0.33074200    4.96904700   -5.48798400 L H-HC 64   0.0000
 C-C-0.597300(PDBName=C,ResName=TRP,ResNum=108_A)    0    1.02902700    4.37379800   -5.87707400 L
 O-O--0.567900(PDBName=O,ResName=TRP,ResNum=108_A)   0    1.33345000    3.23763400   -5.49732000 L
 C-CT--0.005000(PDBName=CB,ResName=TRP,ResNum=108_A)  0   -0.47490500    5.07744200   -3.96705600 H
 C-C*--0.141500(PDBName=CG,ResName=TRP,ResNum=108_A)  0   -1.67797800    5.81794500   -3.47056000 H
 C-CW--0.163800(PDBName=CD1,ResName=TRP,ResNum=108_A)  0   -2.15812100    7.02777400   -3.88950000 H
 C-CB-0.124300(PDBName=CD2,ResName=TRP,ResNum=108_A)  0   -2.51647800    5.41019500   -2.37724400 H
 N-NA--0.341800(PDBName=NE1,ResName=TRP,ResNum=108_A)  0   -3.27493100    7.37587800   -3.15340500 H
 C-CN-0.138000(PDBName=CE2,ResName=TRP,ResNum=108_A)  0   -3.48770800    6.41823600   -2.19443500 H
 C-CA--0.238700(PDBName=CE3,ResName=TRP,ResNum=108_A)  0   -2.50918800    4.30919000   -1.50731000 H
 C-CA--0.260100(PDBName=CZ2,ResName=TRP,ResNum=108_A)  0   -4.43676300    6.35650200   -1.17696800 H
 C-CA--0.197200(PDBName=CZ3,ResName=TRP,ResNum=108_A)  0   -3.41561700    4.26642200   -0.46581800 H
 C-CA--0.113400(PDBName=CH2,ResName=TRP,ResNum=108_A)  0   -4.37724000    5.28050900   -0.30894600 H
 N-N--0.415700(PDBName=N,ResName=VAL,ResNum=109_A)   0    1.81668400    5.13378500   -6.64100200 L
 C-CT--0.087500(PDBName=CA,ResName=VAL,ResNum=109_A)  0    3.12419900    4.79020700   -7.22952400 L
 C-C-0.597300(PDBName=C,ResName=VAL,ResNum=109_A)    0    4.01041500    6.03413200   -7.31161400 L
 O-O--0.567900(PDBName=O,ResName=VAL,ResNum=109_A)   0    3.50509100    7.14980600   -7.43924300 L
 C-CT-0.298500(PDBName=CB,ResName=VAL,ResNum=109_A)  0    3.00153100    4.17524400   -8.64270100 L
 C-CT--0.319200(PDBName=CG1,ResName=VAL,ResNum=109_A)  0    2.11002800    2.93554900   -8.65068300 L
 C-CT--0.319200(PDBName=CG2,ResName=VAL,ResNum=109_A)  0    2.44497300    5.11713800   -9.72156300 L
 N-N--0.415700(PDBName=N,ResName=HIS,ResNum=110_A)   0    5.33068000    5.86206400   -7.26683100 L
 C-CT--0.058100(PDBName=CA,ResName=HIS,ResNum=110_A)  0    6.29291600    6.96840100   -7.19810500 L
 C-C-0.597300(PDBName=C,ResName=HIS,ResNum=110_A)    0    7.58405100    6.62414400   -7.95141200 L
 O-O--0.567900(PDBName=O,ResName=HIS,ResNum=110_A)   0    7.93848800    5.45569700   -8.07185500 L
 C-CT--0.007400(PDBName=CB,ResName=HIS,ResNum=110_A)  0    6.53793600    7.24450900   -5.71065700 L
 C-CC-0.186800(PDBName=CG,ResName=HIS,ResNum=110_A)  0    7.14524400    8.57582500   -5.36236600 L
 N-NB--0.543200(PDBName=ND1,ResName=HIS,ResNum=110_A)  0    8.17888400    9.23140900   -6.02806300 L
 C-CW--0.220700(PDBName=CD2,ResName=HIS,ResNum=110_A)  0    6.76289500    9.32638100   -4.29640500 L
 C-CR-0.163500(PDBName=CE1,ResName=HIS,ResNum=110_A)  0    8.37711500   10.37567200   -5.34936100 L
 N-NA--0.279500(PDBName=NE2,ResName=HIS,ResNum=110_A)  0    7.55297300   10.44590400   -4.29289100 L
 N-N--0.415700(PDBName=N,ResName=TRP,ResNum=111_A)   0    8.30013900    7.62724800   -8.46604800 L
 C-CT--0.027500(PDBName=CA,ResName=TRP,ResNum=111_A)  0    9.60961200    7.42079800   -9.10020900 L
 C-C-0.597300(PDBName=C,ResName=TRP,ResNum=111_A)    0   10.70177100    7.03815600   -8.08742600 L
 O-O--0.567900(PDBName=O,ResName=TRP,ResNum=111_A)   0   11.66868000    6.37011700   -8.44732700 L
 C-CT--0.005000(PDBName=CB,ResName=TRP,ResNum=111_A)  0   10.00868400    8.64806600   -9.93086300 L
 C-C*--0.141500(PDBName=CG,ResName=TRP,ResNum=111_A)  0   10.38780800    9.88079900   -9.16608200 L
 C-CW--0.163800(PDBName=CD1,ResName=TRP,ResNum=111_A)  0   11.64484400   10.19558100   -8.77896200 L
 C-CB-0.124300(PDBName=CD2,ResName=TRP,ResNum=111_A)  0    9.53375000   10.96211500   -8.67996200 L
 N-NA--0.341800(PDBName=NE1,ResName=TRP,ResNum=111_A)  0   11.63006800   11.39505200   -8.09254000 L
 C-CN-0.138000(PDBName=CE2,ResName=TRP,ResNum=111_A)  0   10.35329100   11.90344400   -7.98780900 L
 C-CA--0.238700(PDBName=CE3,ResName=TRP,ResNum=111_A)  0    8.14966900   11.23613200   -8.73470500 L
 C-CA--0.260100(PDBName=CZ2,ResName=TRP,ResNum=111_A)  0    9.82916500   13.04664500   -7.36549200 L
 C-CA--0.197200(PDBName=CZ3,ResName=TRP,ResNum=111_A)  0    7.61043900   12.37408200   -8.10400800 L
 C-CA--0.113400(PDBName=CH2,ResName=TRP,ResNum=111_A)  0    8.44326300   13.27547700   -7.41670200 L
 N-N--0.415700(PDBName=N,ResName=LEU,ResNum=112_A)   0   10.55954000    7.43666700   -6.81785400 L
 C-CT--0.051800(PDBName=CA,ResName=LEU,ResNum=112_A)  0   11.43087000    7.02974000   -5.71007800 L
 C-C-0.597300(PDBName=C,ResName=LEU,ResNum=112_A)    0   11.07975500    5.61457900   -5.19983700 L
 O-O--0.567900(PDBName=O,ResName=LEU,ResNum=112_A)   0   10.85984100    5.41768600   -4.00517900 L
 C-CT--0.110200(PDBName=CB,ResName=LEU,ResNum=112_A)  0   11.34643400    8.08615000   -4.58496100 L
 C-CT-0.353100(PDBName=CG,ResName=LEU,ResNum=112_A)  0   11.77584600    9.51012600   -4.98027500 L
 C-CT--0.412100(PDBName=CD1,ResName=LEU,ResNum=112_A)  0   11.60818900   10.44922000   -3.78464800 L
 C-CT--0.412100(PDBName=CD2,ResName=LEU,ResNum=112_A)  0   13.23806300    9.58129000   -5.42965700 L
 N-N--0.415700(PDBName=N,ResName=GLN,ResNum=113_A)   0   11.05238500    4.62147000   -6.09584300 L
 C-CT--0.003100(PDBName=CA,ResName=GLN,ResNum=113_A)  0   10.78201500    3.21804700   -5.75749900 L
 C-C-0.597300(PDBName=C,ResName=GLN,ResNum=113_A)    0   11.88515600    2.27584300   -6.26950500 L
 O-O--0.567900(PDBName=O,ResName=GLN,ResNum=113_A)   0   12.87454900    2.09139300   -5.55452700 L
 C-CT--0.003600(PDBName=CB,ResName=GLN,ResNum=113_A)  0    9.34269800    2.80206000   -6.12532400 L
 C-CT--0.064500(PDBName=CG,ResName=GLN,ResNum=113_A)  0    8.32148100    3.55826900   -5.26147500 L
 C-C-0.695100(PDBName=CD,ResName=GLN,ResNum=113_A)   0    6.92120400    2.95806500   -5.30910700 L
 O-O--0.608600(PDBName=OE1,ResName=GLN,ResNum=113_A)  0    6.11990500    3.18915900   -6.20684600 L
 N-N--0.940700(PDBName=NE2,ResName=GLN,ResNum=113_A)  0    6.54156300    2.19182400   -4.31019700 L
 N-N--0.415700(PDBName=N,ResName=NME,ResNum=114_A)   0   11.73885000    1.65713400   -7.44458700 L
 C-CT--0.149000(PDBName=CH3,ResName=NME,ResNum=114_A)  0   12.69346700    0.71919900   -8.02643300 L
 C-CT--0.366200(PDBName=CH3,ResName=ACE,ResNum=131_A)  0   -3.42386200   11.32913600   -2.96028700 L
 C-C-0.597200(PDBName=C,ResName=ACE,ResNum=131_A)    0   -3.71942500   11.63757700   -1.51372200 L
 O-O--0.567900(PDBName=O,ResName=ACE,ResNum=131_A)   0   -4.81984300   11.34382000   -1.04475400 L
 N-N--0.415700(PDBName=N,ResName=LEU,ResNum=132_A)   0   -2.73729800   12.21046800   -0.81800400 L
 C-CT--0.051800(PDBName=CA,ResName=LEU,ResNum=132_A)  0   -2.74260000   12.49300200    0.62344100 L
 C-C-0.597300(PDBName=C,ResName=LEU,ResNum=132_A)    0   -2.73189500   14.00369600    0.90341800 L
 O-O--0.567900(PDBName=O,ResName=LEU,ResNum=132_A)   0   -3.64839400   14.51595500    1.54098800 L
 C-CT--0.110200(PDBName=CB,ResName=LEU,ResNum=132_A)  0   -1.54365600   11.76846300    1.27354100 L
 C-CT-0.353100(PDBName=CG,ResName=LEU,ResNum=132_A)  0   -1.38882300   11.98786500    2.79036400 L
 C-CT--0.412100(PDBName=CD1,ResName=LEU,ResNum=132_A)  0   -2.55148800   11.38930200    3.57976000 L
 C-CT--0.412100(PDBName=CD2,ResName=LEU,ResNum=132_A)  0   -0.09945600   11.33082700    3.28306700 L
 N-N--0.415700(PDBName=N,ResName=NME,ResNum=133_A)   0   -1.68837600   14.70670700    0.44744300 L
 C-CT--0.149000(PDBName=CH3,ResName=NME,ResNum=133_A)  0   -1.48468400   16.13525900    0.66984500 L
 C-CT--0.366200(PDBName=CH3,ResName=ACE,ResNum=162_A)  0    5.85457100    4.28520700    9.02717300 L
 C-C-0.597200(PDBName=C,ResName=ACE,ResNum=162_A)    0    6.09916500    2.87156500    9.50154200 L
 O-O--0.567900(PDBName=O,ResName=ACE,ResNum=162_A)   0    5.21534600    2.26651100   10.10441500 L
 N-N--0.415700(PDBName=N,ResName=PHE,ResNum=163_A)   0    7.30289500    2.36122500    9.23984800 L
 C-CT--0.002400(PDBName=CA,ResName=PHE,ResNum=163_A)  0    7.74470500    1.01371400    9.62526500 L
 C-C-0.597300(PDBName=C,ResName=PHE,ResNum=163_A)    0    9.07416000    1.06776900   10.39879800 L
 O-O--0.567900(PDBName=O,ResName=PHE,ResNum=163_A)   0    9.04670300    1.02066400   11.62621500 L
 C-CT--0.034300(PDBName=CB,ResName=PHE,ResNum=163_A)  0    7.76050700    0.08726700    8.39320500 L
 C-CA-0.011800(PDBName=CG,ResName=PHE,ResNum=163_A)  0    7.79021600   -1.41823400    8.63032100 L
 C-CA--0.125600(PDBName=CD1,ResName=PHE,ResNum=163_A)  0    7.53381300   -2.27142200    7.53847500 L
 C-CA--0.125600(PDBName=CD2,ResName=PHE,ResNum=163_A)  0    8.06898600   -1.98773400    9.89270300 L
 C-CA--0.170400(PDBName=CE1,ResName=PHE,ResNum=163_A)  0    7.53974300   -3.66748000    7.70647300 L
 C-CA--0.170400(PDBName=CE2,ResName=PHE,ResNum=163_A)  0    8.09158100   -3.38369700   10.05412800 L
 C-CA--0.107200(PDBName=CZ,ResName=PHE,ResNum=163_A)  0    7.81562800   -4.22471600    8.96411700 L
 N-N--0.415700(PDBName=N,ResName=NME,ResNum=164_A)   0   10.22325100    1.16028300    9.71642900 L
 C-CT--0.149000(PDBName=CH3,ResName=NME,ResNum=164_A)  0   11.54464700    1.23949800   10.33323600 L
 C-CT--0.366200(PDBName=CH3,ResName=ACE,ResNum=212_A)  0    5.84872800   -0.04357200   12.98205200 L
 C-C-0.597200(PDBName=C,ResName=ACE,ResNum=212_A)    0    4.39346000   -0.01414000   12.58080900 L
 O-O--0.567900(PDBName=O,ResName=ACE,ResNum=212_A)   0    3.83846000   -1.04748500   12.21749800 L
 N-N--0.415700(PDBName=N,ResName=SER,ResNum=213_A)   0    3.78447100    1.17055800   12.63286400 L
 C-CT--0.024900(PDBName=CA,ResName=SER,ResNum=213_A)  0    2.36712700    1.45320300   12.34008400 L
 C-C-0.597300(PDBName=C,ResName=SER,ResNum=213_A)    0    1.84433400    0.76399900   11.07623800 L
 O-O--0.567900(PDBName=O,ResName=SER,ResNum=213_A)   0    0.73078700    0.23817000   11.07566500 L
 C-CT-0.211700(PDBName=CB,ResName=SER,ResNum=213_A)  0    2.14927700    2.96439400   12.22569400 L
 O-OH--0.654600(PDBName=OG,ResName=SER,ResNum=213_A)  0    2.69306600    3.62430500   13.35469500 L
 N-N--0.415700(PDBName=N,ResName=TYR,ResNum=214_A)   0    2.67805300    0.71979200   10.03066000 L
 C-CT--0.001400(PDBName=CA,ResName=TYR,ResNum=214_A)  0    2.52466800   -0.06232300    8.79886000 L
 C-C-0.597300(PDBName=C,ResName=TYR,ResNum=214_A)    0    1.79729600   -1.40106100    8.98158700 L
 O-O--0.567900(PDBName=O,ResName=TYR,ResNum=214_A)   0    0.89661500   -1.70763600    8.20036300 L
 C-CT--0.015200(PDBName=CB,ResName=TYR,ResNum=214_A)  0    3.91501500   -0.28007500    8.17265000 L
 C-CA--0.001100(PDBName=CG,ResName=TYR,ResNum=214_A)  0    4.27668900    0.69290000    7.06584600 L
 C-CA--0.190600(PDBName=CD1,ResName=TYR,ResNum=214_A)  0    3.94739100    2.06131000    7.16161900 L
 C-CA--0.190600(PDBName=CD2,ResName=TYR,ResNum=214_A)  0    4.91549000    0.20764700    5.90780800 L
 C-CA--0.234100(PDBName=CE1,ResName=TYR,ResNum=214_A)  0    4.21565300    2.93128500    6.08891700 L
 C-CA--0.234100(PDBName=CE2,ResName=TYR,ResNum=214_A)  0    5.18232100    1.07456100    4.83485900 L
 C-C-0.322600(PDBName=CZ,ResName=TYR,ResNum=214_A)   0    4.81168200    2.43168800    4.91558100 L
 O-OH--0.557900(PDBName=OH,ResName=TYR,ResNum=214_A)  0    4.99544800    3.24837100    3.85402000 L
 N-N--0.415700(PDBName=N,ResName=MET,ResNum=215_A)   0    2.17087400   -2.19147500    9.99533300 L
 C-CT--0.023700(PDBName=CA,ResName=MET,ResNum=215_A)  0    1.57247000   -3.49488300   10.31470100 L
 C-C-0.597300(PDBName=C,ResName=MET,ResNum=215_A)    0    0.03979500   -3.49541300   10.21700600 L
 O-O--0.567900(PDBName=O,ResName=MET,ResNum=215_A)   0   -0.52524000   -4.35083700    9.54065500 L
 C-CT-0.034200(PDBName=CB,ResName=MET,ResNum=215_A)  0    2.01175400   -3.95034000   11.71606400 L
 C-CT-0.001800(PDBName=CG,ResName=MET,ResNum=215_A)  0    3.50033800   -4.29983100   11.80919300 L
 S-S--0.273700(PDBName=SD,ResName=MET,ResNum=215_A)  0    4.00352200   -5.76869700   10.87352900 L
 C-CT--0.053600(PDBName=CE,ResName=MET,ResNum=215_A)  0    5.71786500   -5.87714500   11.44626400 L
 N-N--0.415700(PDBName=N,ResName=ALA,ResNum=216_A)   0   -0.63642500   -2.54395400   10.86832000 L
 C-CT-0.033700(PDBName=CA,ResName=ALA,ResNum=216_A)  0   -2.09899700   -2.48210300   10.92835600 L
 C-C-0.597300(PDBName=C,ResName=ALA,ResNum=216_A)    0   -2.78827000   -2.28920800    9.55591700 L
 O-O--0.567900(PDBName=O,ResName=ALA,ResNum=216_A)   0   -3.94944600   -2.67899800    9.40295700 L
 C-CT--0.182500(PDBName=CB,ResName=ALA,ResNum=216_A)  0   -2.49626200   -1.41646900   11.95466300 L
 N-N--0.415700(PDBName=N,ResName=LEU,ResNum=217_A)   0   -2.08274700   -1.74397600    8.55346200 L
 C-CT--0.051800(PDBName=CA,ResName=LEU,ResNum=217_A)  0   -2.49799100   -1.80064600    7.14768600 L
 C-C-0.597300(PDBName=C,ResName=LEU,ResNum=217_A)    0   -1.99040300   -3.08699900    6.48162400 L
 O-O--0.567900(PDBName=O,ResName=LEU,ResNum=217_A)   0   -2.78147700   -3.98200900    6.18625400 L
 C-CT--0.110200(PDBName=CB,ResName=LEU,ResNum=217_A)  0   -2.09914800   -0.50665400    6.40535000 L H-HC 192   0.0000
 C-CT-0.353100(PDBName=CG,ResName=LEU,ResNum=217_A)  0   -2.56115600   -0.36502300    4.92992000 H
 C-CT--0.412100(PDBName=CD1,ResName=LEU,ResNum=217_A)  0   -1.53652800   -0.88305400    3.92294700 H
 C-CT--0.412100(PDBName=CD2,ResName=LEU,ResNum=217_A)  0   -3.92020400   -0.97210700    4.58190300 H
 N-N--0.415700(PDBName=N,ResName=TYR,ResNum=218_A)   0   -0.68291100   -3.18072900    6.23152200 L
 C-CT--0.001400(PDBName=CA,ResName=TYR,ResNum=218_A)  0   -0.08284200   -4.14898400    5.30709100 L H-HC 199   0.0000
 C-C-0.597300(PDBName=C,ResName=TYR,ResNum=218_A)    0   -0.18091300   -5.62239600    5.74365600 L
 O-O--0.567900(PDBName=O,ResName=TYR,ResNum=218_A)   0   -0.14630100   -6.50232000    4.88298300 L
 C-CT--0.015200(PDBName=CB,ResName=TYR,ResNum=218_A)  0    1.36728300   -3.75613500    5.00092800 H
 C-CA--0.001100(PDBName=CG,ResName=TYR,ResNum=218_A)  0    1.55978600   -2.41976800    4.32235000 H
 C-CA--0.190600(PDBName=CD1,ResName=TYR,ResNum=218_A)  0    1.39310500   -2.26582800    2.94196500 H
 C-CA--0.190600(PDBName=CD2,ResName=TYR,ResNum=218_A)  0    1.90784100   -1.29218900    5.06535300 H
 C-CA--0.234100(PDBName=CE1,ResName=TYR,ResNum=218_A)  0    1.56023700   -1.02405700    2.33276200 H
 C-CA--0.234100(PDBName=CE2,ResName=TYR,ResNum=218_A)  0    2.04652900   -0.04311500    4.47292500 H
 C-C-0.322600(PDBName=CZ,ResName=TYR,ResNum=218_A)   0    1.88306200    0.09116600    3.10148400 H
 O-OH--0.557900(PDBName=OH,ResName=TYR,ResNum=218_A)  0    1.99123800    1.33937000    2.52068400 H
 N-N--0.415700(PDBName=N,ResName=ALA,ResNum=219_A)   0   -0.32213700   -5.92453400    7.03989900 L
 C-CT-0.033700(PDBName=CA,ResName=ALA,ResNum=219_A)  0   -0.58330100   -7.29235000    7.50599000 L
 C-C-0.597300(PDBName=C,ResName=ALA,ResNum=219_A)    0   -2.02200900   -7.78075400    7.21424000 L
 O-O--0.567900(PDBName=O,ResName=ALA,ResNum=219_A)   0   -2.27308000   -8.98577000    7.21876300 L
 C-CT--0.182500(PDBName=CB,ResName=ALA,ResNum=219_A)  0   -0.25792500   -7.40074500    9.00057000 L
 N-N--0.415700(PDBName=N,ResName=NME,ResNum=220_A)   0   -2.97578600   -6.86687800    6.98358600 L
 C-CT--0.149000(PDBName=CH3,ResName=NME,ResNum=220_A)  0   -4.37943600   -7.17951600    6.74105300 L
 C-CT--0.366200(PDBName=CH3,ResName=ACE,ResNum=225_A)  0    4.44345800   -9.50514900   10.78323800 L
 C-C-0.597200(PDBName=C,ResName=ACE,ResNum=225_A)    0    4.89259400   -9.39955000    9.34546300 L
 O-O--0.567900(PDBName=O,ResName=ACE,ResNum=225_A)   0    5.22352800  -10.40579300    8.73310400 L
 N-N--0.415700(PDBName=N,ResName=PHE,ResNum=226_A)   0    4.91743300   -8.17559000    8.82030200 L
 C-CT--0.002400(PDBName=CA,ResName=PHE,ResNum=226_A)  0    5.20942100   -7.81143000    7.42352000 L
 C-C-0.597300(PDBName=C,ResName=PHE,ResNum=226_A)    0    6.71308700   -7.93338700    7.05673000 L
 O-O--0.567900(PDBName=O,ResName=PHE,ResNum=226_A)   0    7.34167500   -7.00539300    6.53909700 L
 C-CT--0.034300(PDBName=CB,ResName=PHE,ResNum=226_A)  0    4.63563800   -6.39272200    7.22928300 L
 C-CA-0.011800(PDBName=CG,ResName=PHE,ResNum=226_A)  0    4.56371400   -5.82314100    5.82163500 L
 C-CA--0.125600(PDBName=CD1,ResName=PHE,ResNum=226_A)  0    4.21454700   -6.62548500    4.71531300 L
 C-CA--0.125600(PDBName=CD2,ResName=PHE,ResNum=226_A)  0    4.74527500   -4.43823200    5.64160900 L
 C-CA--0.170400(PDBName=CE1,ResName=PHE,ResNum=226_A)  0    4.05185700   -6.04375100    3.44331500 L
 C-CA--0.170400(PDBName=CE2,ResName=PHE,ResNum=226_A)  0    4.59450200   -3.86107200    4.37056900 L
 C-CA--0.107200(PDBName=CZ,ResName=PHE,ResNum=226_A)  0    4.24013600   -4.66137500    3.27346400 L
 N-N--0.415700(PDBName=N,ResName=NME,ResNum=227_A)   0    7.30501600   -9.09950000    7.34009000 L
 C-CT--0.149000(PDBName=CH3,ResName=NME,ResNum=227_A)  0    8.70941800   -9.45165800    7.15423300 L
 C-CT--0.366200(PDBName=CH3,ResName=ACE,ResNum=230_A)  0    7.88935000   -4.54418700    4.02908500 L
 C-C-0.597200(PDBName=C,ResName=ACE,ResNum=230_A)    0    9.25096400   -4.37929200    4.65067600 L
 O-O--0.567900(PDBName=O,ResName=ACE,ResNum=230_A)   0    9.92210300   -3.39431100    4.36247700 L
 N-N--0.415700(PDBName=N,ResName=VAL,ResNum=231_A)   0    9.68547000   -5.34255800    5.47020600 L
 C-CT--0.087500(PDBName=CA,ResName=VAL,ResNum=231_A)  0   11.02870600   -5.34000700    6.09320900 L
 C-C-0.597300(PDBName=C,ResName=VAL,ResNum=231_A)    0   12.13687000   -5.08387000    5.06879600 L
 O-O--0.567900(PDBName=O,ResName=VAL,ResNum=231_A)   0   12.91128500   -4.14686400    5.23610700 L
 C-CT-0.298500(PDBName=CB,ResName=VAL,ResNum=231_A)  0   11.30024200   -6.61128800    6.92402400 L
 C-CT--0.319200(PDBName=CG1,ResName=VAL,ResNum=231_A)  0   12.75869600   -6.73207300    7.38824800 L
 C-CT--0.319200(PDBName=CG2,ResName=VAL,ResNum=231_A)  0   10.43770700   -6.60609000    8.19114700 L
 N-N--0.415700(PDBName=N,ResName=LEU,ResNum=232_A)   0   12.20837000   -5.87647800    3.99383800 L
 C-CT--0.051800(PDBName=CA,ResName=LEU,ResNum=232_A)  0   13.22822500   -5.74841900    2.94043300 L
 C-C-0.597300(PDBName=C,ResName=LEU,ResNum=232_A)    0   12.90676500   -4.60660500    1.94454000 L
 O-O--0.567900(PDBName=O,ResName=LEU,ResNum=232_A)   0   12.96871900   -4.80000300    0.72987400 L
 C-CT--0.110200(PDBName=CB,ResName=LEU,ResNum=232_A)  0   13.39819000   -7.11183000    2.23216400 L
 C-CT-0.353100(PDBName=CG,ResName=LEU,ResNum=232_A)  0   13.70492400   -8.31160000    3.14900600 L
 C-CT--0.412100(PDBName=CD1,ResName=LEU,ResNum=232_A)  0   13.74793500   -9.59367200    2.31850100 L
 C-CT--0.412100(PDBName=CD2,ResName=LEU,ResNum=232_A)  0   15.04291800   -8.15965300    3.87414500 L
 N-N--0.347900(PDBName=N,ResName=LYS,ResNum=233_A)   0   12.55087200   -3.42555500    2.47042700 L
 C-CT--0.240000(PDBName=CA,ResName=LYS,ResNum=233_A)  0   12.28448100   -2.15609600    1.76303400 L
 C-C-0.734100(PDBName=C,ResName=LYS,ResNum=233_A)    0   12.27551400   -0.96570300    2.73011400 L
 O-O--0.589400(PDBName=O,ResName=LYS,ResNum=233_A)   0   13.03329400   -0.02153600    2.55199800 L
 C-CT--0.009400(PDBName=CB,ResName=LYS,ResNum=233_A)  0   10.94527400   -2.21681900    0.99026300 L
 C-CT-0.018700(PDBName=CG,ResName=LYS,ResNum=233_A)  0   11.07393300   -1.75623900   -0.47538800 L
 C-CT--0.047900(PDBName=CD,ResName=LYS,ResNum=233_A)  0   11.77760800   -2.76296000   -1.39963500 L
 C-CT--0.014300(PDBName=CE,ResName=LYS,ResNum=233_A)  0   11.02671400   -4.10269300   -1.43955200 L
 N-N3--0.385400(PDBName=NZ,ResName=LYS,ResNum=233_A)  0   11.71867000   -5.10681000   -2.27252700 L
 N-N--0.415700(PDBName=N,ResName=LEU,ResNum=234_A)   0   11.39848300   -1.02171900    3.73663000 L
 C-CT--0.051800(PDBName=CA,ResName=LEU,ResNum=234_A)  0   11.02869600    0.08379000    4.63286500 L
 C-C-0.597300(PDBName=C,ResName=LEU,ResNum=234_A)    0   11.05961800   -0.28273500    6.13033400 L
 O-O--0.567900(PDBName=O,ResName=LEU,ResNum=234_A)   0   11.08049100    0.61411000    6.97314600 L
 C-CT--0.110200(PDBName=CB,ResName=LEU,ResNum=234_A)  0    9.63008400    0.59918600    4.23124000 L
 C-CT-0.353100(PDBName=CG,ResName=LEU,ResNum=234_A)  0    9.55396500    1.38286000    2.90478900 L
 C-CT--0.412100(PDBName=CD1,ResName=LEU,ResNum=234_A)  0    8.09852100    1.77873600    2.65760200 L
 C-CT--0.412100(PDBName=CD2,ResName=LEU,ResNum=234_A)  0   10.38856800    2.66536500    2.91966700 L
 N-N--0.415700(PDBName=N,ResName=NME,ResNum=235_A)   0   11.04526700   -1.57538400    6.47895600 L
 C-CT--0.149000(PDBName=CH3,ResName=NME,ResNum=235_A)  0   11.14090900   -2.08435100    7.84789000 L
 C-CT--0.366200(PDBName=CH3,ResName=ACE,ResNum=244_A)  0    9.29546600    8.05842700    1.34891200 L
 C-C-0.597200(PDBName=C,ResName=ACE,ResNum=244_A)    0    8.15077800    7.61750100    2.22796900 L
 O-O--0.567900(PDBName=O,ResName=ACE,ResNum=244_A)   0    7.35133900    8.44390500    2.65719800 L
 N-N--0.415700(PDBName=N,ResName=PHE,ResNum=245_A)   0    8.08226200    6.31489500    2.50557600 L
 C-CT--0.002400(PDBName=CA,ResName=PHE,ResNum=245_A)  0    6.96765500    5.64200400    3.18729800 L
 C-C-0.597300(PDBName=C,ResName=PHE,ResNum=245_A)    0    5.60410200    6.08335900    2.61233100 L
 O-O--0.567900(PDBName=O,ResName=PHE,ResNum=245_A)   0    5.25271500    5.72068900    1.48767700 L
 C-CT--0.034300(PDBName=CB,ResName=PHE,ResNum=245_A)  0    7.08059100    5.82063900    4.71819300 L
 C-CA-0.011800(PDBName=CG,ResName=PHE,ResNum=245_A)  0    8.30177400    5.21244900    5.37759500 L
 C-CA--0.125600(PDBName=CD1,ResName=PHE,ResNum=245_A)  0    8.21863100    3.94283700    5.97899600 L
 C-CA--0.125600(PDBName=CD2,ResName=PHE,ResNum=245_A)  0    9.50817500    5.93606500    5.43914800 L
 C-CA--0.170400(PDBName=CE1,ResName=PHE,ResNum=245_A)  0    9.33698000    3.40415400    6.63757400 L
 C-CA--0.170400(PDBName=CE2,ResName=PHE,ResNum=245_A)  0   10.63052300    5.38723000    6.08519300 L
 C-CA--0.107200(PDBName=CZ,ResName=PHE,ResNum=245_A)  0   10.54504600    4.11882500    6.68441300 L
 N-N--0.415700(PDBName=N,ResName=MET,ResNum=246_A)   0    4.87110900    6.91994100    3.35216700 L
 C-CT--0.023700(PDBName=CA,ResName=MET,ResNum=246_A)  0    3.62020400    7.56586000    2.96311800 L
 C-C-0.597300(PDBName=C,ResName=MET,ResNum=246_A)    0    3.70329000    8.23300200    1.58577900 L
 O-O--0.567900(PDBName=O,ResName=MET,ResNum=246_A)   0    2.78849100    8.06447900    0.78458900 L
 C-CT-0.034200(PDBName=CB,ResName=MET,ResNum=246_A)  0    3.20661600    8.60311000    4.01973300 L
 C-CT-0.001800(PDBName=CG,ResName=MET,ResNum=246_A)  0    2.74832900    7.99557200    5.35332500 L
 S-S--0.273700(PDBName=SD,ResName=MET,ResNum=246_A)  0    3.97907100    7.13308200    6.38249000 L
 C-CT--0.053600(PDBName=CE,ResName=MET,ResNum=246_A)  0    5.12444000    8.49046000    6.75254500 L
 N-N--0.516300(PDBName=N,ResName=ASP,ResNum=247_A)   0    4.76507900    8.98082800    1.28525100 L
 C-CT-0.038100(PDBName=CA,ResName=ASP,ResNum=247_A)  0    4.89141400    9.68336300    0.00268800 L
 C-C-0.536600(PDBName=C,ResName=ASP,ResNum=247_A)    0    4.83732900    8.70095700   -1.18561600 L
 O-O--0.581900(PDBName=O,ResName=ASP,ResNum=247_A)   0    4.01739200    8.83956400   -2.09594400 L
 C-CT--0.030300(PDBName=CB,ResName=ASP,ResNum=247_A)  0    6.16725400   10.54002400    0.00759000 L
 C-C-0.799400(PDBName=CG,ResName=ASP,ResNum=247_A)   0    6.10287600   11.63280000   -1.05936500 L
 O-O2--0.801400(PDBName=OD1,ResName=ASP,ResNum=247_A)  0    5.11527500   12.40152500   -1.02750900 L
 O-O2--0.801400(PDBName=OD2,ResName=ASP,ResNum=247_A)  0    7.01734300   11.69124800   -1.90816000 L
 N-N--0.415700(PDBName=N,ResName=THR,ResNum=248_A)   0    5.68063200    7.66438500   -1.12344800 L
 C-CT--0.038900(PDBName=CA,ResName=THR,ResNum=248_A)  0    5.82417800    6.54588800   -2.07618400 L
 C-C-0.597300(PDBName=C,ResName=THR,ResNum=248_A)    0    4.62485000    5.59535200   -2.18165900 L
 O-O--0.567900(PDBName=O,ResName=THR,ResNum=248_A)   0    4.50825800    4.86434500   -3.16781800 L
 C-CT-0.365400(PDBName=CB,ResName=THR,ResNum=248_A)  0    7.08640900    5.72462700   -1.74995600 L
 O-OH--0.676100(PDBName=OG1,ResName=THR,ResNum=248_A)  0    7.26135300    5.54727100   -0.35747200 L
 C-CT--0.243800(PDBName=CG2,ResName=THR,ResNum=248_A)  0    8.34445900    6.44450800   -2.22872500 L
 N-N--0.516300(PDBName=N,ResName=GLU,ResNum=249_A)   0    3.75273800    5.54957600   -1.17096800 L
 C-CT-0.039700(PDBName=CA,ResName=GLU,ResNum=249_A)  0    2.72809000    4.50048100   -1.03536800 L
 C-C-0.536600(PDBName=C,ResName=GLU,ResNum=249_A)    0    1.30379500    4.99406100   -0.75540300 L
 O-O--0.581900(PDBName=O,ResName=GLU,ResNum=249_A)   0    0.38524300    4.18742800   -0.81947300 L
 C-CT-0.056000(PDBName=CB,ResName=GLU,ResNum=249_A)  0    3.14672000    3.50120300    0.05047200 L
 C-CT-0.013600(PDBName=CG,ResName=GLU,ResNum=249_A)  0    4.43455200    2.74615800   -0.30081200 L
 C-C-0.805400(PDBName=CD,ResName=GLU,ResNum=249_A)   0    4.61816100    1.54126200    0.62160700 L
 O-O2--0.818800(PDBName=OE1,ResName=GLU,ResNum=249_A)  0    4.85127100    0.41596100    0.12836600 L
 O-O2--0.818800(PDBName=OE2,ResName=GLU,ResNum=249_A)  0    4.47718300    1.69850500    1.85529700 L
 N-N--0.415700(PDBName=N,ResName=THR,ResNum=250_A)   0    1.09544200    6.27791100   -0.45158100 L
 C-CT--0.038900(PDBName=CA,ResName=THR,ResNum=250_A)  0   -0.21324600    6.85689300   -0.06633700 L
 C-C-0.597300(PDBName=C,ResName=THR,ResNum=250_A)    0   -0.51338700    8.22065000   -0.70072800 L
 O-O--0.567900(PDBName=O,ResName=THR,ResNum=250_A)   0   -1.65387300    8.68382100   -0.64689600 L
 C-CT-0.365400(PDBName=CB,ResName=THR,ResNum=250_A)  0   -0.38858200    6.95056300    1.46120800 L
 O-OH--0.676100(PDBName=OG1,ResName=THR,ResNum=250_A)  0    0.47170800    7.89767200    2.04333600 L
 C-CT--0.243800(PDBName=CG2,ResName=THR,ResNum=250_A)  0   -0.14872400    5.62328700    2.17630700 L
 N-N--0.415700(PDBName=N,ResName=HIS,ResNum=251_A)   0    0.48353300    8.87615900   -1.31025900 L
 C-CT--0.058100(PDBName=CA,ResName=HIS,ResNum=251_A)  0    0.35674100   10.21975400   -1.88568400 L
 C-C-0.597300(PDBName=C,ResName=HIS,ResNum=251_A)    0    0.49330000   10.22326900   -3.41049400 L
 O-O--0.567900(PDBName=O,ResName=HIS,ResNum=251_A)   0   -0.50224900   10.42951500   -4.10534900 L
 C-CT--0.007400(PDBName=CB,ResName=HIS,ResNum=251_A)  0    1.34259400   11.17927800   -1.20925500 L
 C-CC-0.186800(PDBName=CG,ResName=HIS,ResNum=251_A)  0    1.18840200   12.59770900   -1.69558800 L
 N-NB--0.543200(PDBName=ND1,ResName=HIS,ResNum=251_A)  0    0.00144600   13.33490500   -1.70877400 L
 C-CW--0.220700(PDBName=CD2,ResName=HIS,ResNum=251_A)  0    2.18057500   13.34467600   -2.25344700 L
 C-CR-0.163500(PDBName=CE1,ResName=HIS,ResNum=251_A)  0    0.30930200   14.50715600   -2.28664200 L
 N-NA--0.279500(PDBName=NE2,ResName=HIS,ResNum=251_A)  0    1.61304800   14.54404400   -2.61537500 L
 N-N--0.415700(PDBName=N,ResName=TYR,ResNum=252_A)   0    1.70187300   10.01994200   -3.94298500 L
 C-CT--0.001400(PDBName=CA,ResName=TYR,ResNum=252_A)  0    1.91902700    9.98633600   -5.39187500 L
 C-C-0.597300(PDBName=C,ResName=TYR,ResNum=252_A)    0    1.22538200    8.78033100   -6.04542900 L
 O-O--0.567900(PDBName=O,ResName=TYR,ResNum=252_A)   0    1.09516300    7.71484600   -5.44451300 L
 C-CT--0.015200(PDBName=CB,ResName=TYR,ResNum=252_A)  0    3.41940100   10.03018500   -5.70803800 L
 C-CA--0.001100(PDBName=CG,ResName=TYR,ResNum=252_A)  0    3.99762400   11.43058300   -5.62588800 L
 C-CA--0.190600(PDBName=CD1,ResName=TYR,ResNum=252_A)  0    3.90442200   12.28950500   -6.73957500 L
 C-CA--0.190600(PDBName=CD2,ResName=TYR,ResNum=252_A)  0    4.60396400   11.88763600   -4.44172600 L
 C-CA--0.234100(PDBName=CE1,ResName=TYR,ResNum=252_A)  0    4.41876500   13.59912800   -6.67181800 L
 C-CA--0.234100(PDBName=CE2,ResName=TYR,ResNum=252_A)  0    5.13295800   13.19032600   -4.37300800 L
 C-C-0.322600(PDBName=CZ,ResName=TYR,ResNum=252_A)   0    5.04079500   14.04919000   -5.48626900 L
 O-OH--0.557900(PDBName=OH,ResName=TYR,ResNum=252_A)  0    5.54135700   15.31125400   -5.42262500 L
 N-N--0.415700(PDBName=N,ResName=NME,ResNum=253_A)   0    0.74803800    8.96502900   -7.28273200 L
 C-CT--0.149000(PDBName=CH3,ResName=NME,ResNum=253_A)  0    0.04181900    7.95923200   -8.07152100 L
 C-CT--0.366200(PDBName=CH3,ResName=ACE,ResNum=333_A)  0    2.64959000  -14.39558700    0.78528100 L
 C-C-0.597200(PDBName=C,ResName=ACE,ResNum=333_A)    0    1.85199800  -13.31500200    0.09654500 L
 O-O--0.567900(PDBName=O,ResName=ACE,ResNum=333_A)   0    2.42206100  -12.47935900   -0.59065200 L
 N-N--0.415700(PDBName=N,ResName=GLN,ResNum=334_A)   0    0.53435700  -13.32757100    0.28715500 L
 C-CT--0.003100(PDBName=CA,ResName=GLN,ResNum=334_A)  0   -0.41847200  -12.32249900   -0.20165300 L
 C-C-0.597300(PDBName=C,ResName=GLN,ResNum=334_A)    0   -1.53244100  -12.18218000    0.84460800 L
 O-O--0.567900(PDBName=O,ResName=GLN,ResNum=334_A)   0   -2.14401700  -13.18344800    1.21663300 L
 C-CT--0.003600(PDBName=CB,ResName=GLN,ResNum=334_A)  0   -0.96448300  -12.76779000   -1.57478600 L
 C-CT--0.064500(PDBName=CG,ResName=GLN,ResNum=334_A)  0   -1.67462100  -11.66827200   -2.38500900 L
 C-C-0.695100(PDBName=CD,ResName=GLN,ResNum=334_A)   0   -2.93579300  -11.10093600   -1.73906700 L
 O-O--0.608600(PDBName=OE1,ResName=GLN,ResNum=334_A)  0   -3.02634700   -9.93636100   -1.38787900 L
 N-N--0.940700(PDBName=NE2,ResName=GLN,ResNum=334_A)  0   -3.97375100  -11.88123100   -1.54414200 L
 N-N--0.415700(PDBName=N,ResName=LEU,ResNum=335_A)   0   -1.77955400  -10.97017100    1.35129500 L
 C-CT--0.051800(PDBName=CA,ResName=LEU,ResNum=335_A)  0   -2.57326800  -10.75966800    2.57911100 L
 C-C-0.597300(PDBName=C,ResName=LEU,ResNum=335_A)    0   -3.90504200  -10.02424000    2.35299800 L
 O-O--0.567900(PDBName=O,ResName=LEU,ResNum=335_A)   0   -4.75689600   -9.97389800    3.24288200 L
 C-CT--0.110200(PDBName=CB,ResName=LEU,ResNum=335_A)  0   -1.69607400  -10.06159100    3.63959300 L
 C-CT-0.353100(PDBName=CG,ResName=LEU,ResNum=335_A)  0   -0.42467600  -10.84671900    4.02765900 L
 C-CT--0.412100(PDBName=CD1,ResName=LEU,ResNum=335_A)  0    0.40040500  -10.06029400    5.04265900 L
 C-CT--0.412100(PDBName=CD2,ResName=LEU,ResNum=335_A)  0   -0.73255100  -12.21276000    4.64653900 L
 N-N--0.415700(PDBName=N,ResName=SER,ResNum=336_A)   0   -4.14075800   -9.50578600    1.15154900 L
 C-CT--0.024900(PDBName=CA,ResName=SER,ResNum=336_A)  0   -5.21738200   -8.56620800    0.82481900 L
 C-C-0.597300(PDBName=C,ResName=SER,ResNum=336_A)    0   -6.24828900   -9.11092600   -0.17014000 L
 O-O--0.567900(PDBName=O,ResName=SER,ResNum=336_A)   0   -6.21834600  -10.28678800   -0.54375400 L
 C-CT-0.211700(PDBName=CB,ResName=SER,ResNum=336_A)  0   -4.58607900   -7.26595600    0.33932300 L
 O-OH--0.654600(PDBName=OG,ResName=SER,ResNum=336_A)  0   -4.02131400   -7.43090400   -0.94374200 L
 N-N--0.347900(PDBName=N,ResName=LYS,ResNum=337_A)   0   -7.22968300   -8.26294900   -0.49693400 L
 C-CT--0.240000(PDBName=CA,ResName=LYS,ResNum=337_A)  0   -8.41231000   -8.47667900   -1.34484600 L
 C-C-0.734100(PDBName=C,ResName=LYS,ResNum=337_A)    0   -8.76220700   -7.13163400   -1.99702400 L
 O-O--0.589400(PDBName=O,ResName=LYS,ResNum=337_A)   0   -8.36420500   -6.09688100   -1.46924500 L
 C-CT--0.009400(PDBName=CB,ResName=LYS,ResNum=337_A)  0   -9.61465500   -8.97850000   -0.50940400 L
 C-CT-0.018700(PDBName=CG,ResName=LYS,ResNum=337_A)  0   -9.38325600  -10.29605900    0.25816000 L
 C-CT--0.047900(PDBName=CD,ResName=LYS,ResNum=337_A)  0   -8.81816000  -10.09563800    1.67937600 L
 C-CT--0.014300(PDBName=CE,ResName=LYS,ResNum=337_A)  0   -8.08196600  -11.35381100    2.16049500 L
 N-N3--0.385400(PDBName=NZ,ResName=LYS,ResNum=337_A)  0   -7.32114500  -11.09790400    3.40904900 L
 N-N--0.415700(PDBName=N,ResName=GLY,ResNum=338_A)   0   -9.49686100   -7.12306400   -3.10690000 L
 C-CT--0.025200(PDBName=CA,ResName=GLY,ResNum=338_A)  0   -9.86714000   -5.91454800   -3.85698900 L
 C-C-0.597300(PDBName=C,ResName=GLY,ResNum=338_A)    0  -10.89808600   -5.04551600   -3.13412200 L
 O-O--0.567900(PDBName=O,ResName=GLY,ResNum=338_A)   0  -12.05876200   -5.00879400   -3.52748500 L
 N-N--0.415700(PDBName=N,ResName=ALA,ResNum=339_A)   0  -10.47362700   -4.35528800   -2.07501800 L
 C-CT-0.033700(PDBName=CA,ResName=ALA,ResNum=339_A)  0  -11.30893400   -3.52236800   -1.21772100 L
 C-C-0.597300(PDBName=C,ResName=ALA,ResNum=339_A)    0  -10.56414400   -2.23432300   -0.82249900 L
 O-O--0.567900(PDBName=O,ResName=ALA,ResNum=339_A)   0   -9.91047800   -2.14309700    0.22057100 L
 C-CT--0.182500(PDBName=CB,ResName=ALA,ResNum=339_A)  0  -11.76479000   -4.35754500   -0.01440400 L
 N-N--0.347900(PDBName=N,ResName=LYS,ResNum=340_A)   0  -10.67665600   -1.21860100   -1.68243700 L
 C-CT--0.240000(PDBName=CA,ResName=LYS,ResNum=340_A)  0  -10.14519500    0.13274000   -1.47659600 L
 C-C-0.734100(PDBName=C,ResName=LYS,ResNum=340_A)    0  -11.07472800    1.16013200   -2.12663000 L
 O-O--0.589400(PDBName=O,ResName=LYS,ResNum=340_A)   0  -11.65366900    0.88171000   -3.17332500 L
 C-CT--0.009400(PDBName=CB,ResName=LYS,ResNum=340_A)  0   -8.71971700    0.20502100   -2.04439000 L
 C-CT-0.018700(PDBName=CG,ResName=LYS,ResNum=340_A)  0   -7.96087000    1.47831000   -1.64213800 L
 C-CT--0.047900(PDBName=CD,ResName=LYS,ResNum=340_A)  0   -6.57254700    1.46938200   -2.28409900 L
 C-CT--0.014300(PDBName=CE,ResName=LYS,ResNum=340_A)  0   -5.86203400    2.80473500   -2.07426500 L
 N-N3--0.385400(PDBName=NZ,ResName=LYS,ResNum=340_A)  0   -4.72403400    2.95056900   -3.01173700 L
 N-N--0.415700(PDBName=N,ResName=LEU,ResNum=341_A)   0  -11.21204900    2.32537100   -1.50375300 L
 C-CT--0.051800(PDBName=CA,ResName=LEU,ResNum=341_A)  0  -12.07550900    3.44154000   -1.90074200 L
 C-C-0.597300(PDBName=C,ResName=LEU,ResNum=341_A)    0  -11.26898500    4.75182300   -1.90488000 L
 O-O--0.567900(PDBName=O,ResName=LEU,ResNum=341_A)   0  -10.22270500    4.83266200   -1.26164200 L
 C-CT--0.110200(PDBName=CB,ResName=LEU,ResNum=341_A)  0  -13.27133600    3.46409400   -0.92444300 L
 C-CT-0.353100(PDBName=CG,ResName=LEU,ResNum=341_A)  0  -14.34994800    4.53533600   -1.17594200 L
 C-CT--0.412100(PDBName=CD1,ResName=LEU,ResNum=341_A)  0  -15.02130700    4.37271100   -2.54116300 L
 C-CT--0.412100(PDBName=CD2,ResName=LEU,ResNum=341_A)  0  -15.42826200    4.43333000   -0.09759600 L
 N-N--0.415700(PDBName=N,ResName=TYR,ResNum=342_A)   0  -11.74790100    5.77822600   -2.60858900 L
 C-CT--0.001400(PDBName=CA,ResName=TYR,ResNum=342_A)  0  -11.09152400    7.08034100   -2.78204900 L
 C-C-0.597300(PDBName=C,ResName=TYR,ResNum=342_A)    0  -12.09439400    8.22613900   -2.58582200 L
 O-O--0.567900(PDBName=O,ResName=TYR,ResNum=342_A)   0  -13.29219800    8.04143300   -2.80083900 L
 C-CT--0.015200(PDBName=CB,ResName=TYR,ResNum=342_A)  0  -10.45126100    7.15539300   -4.17573900 L
 C-CA--0.001100(PDBName=CG,ResName=TYR,ResNum=342_A)  0   -9.46300100    6.04294100   -4.47234000 L
 C-CA--0.190600(PDBName=CD1,ResName=TYR,ResNum=342_A)  0   -8.10530900    6.18750900   -4.12474600 L
 C-CA--0.190600(PDBName=CD2,ResName=TYR,ResNum=342_A)  0   -9.90817200    4.85856400   -5.09227000 L
 C-CA--0.234100(PDBName=CE1,ResName=TYR,ResNum=342_A)  0   -7.19178500    5.15552500   -4.41336700 L
 C-CA--0.234100(PDBName=CE2,ResName=TYR,ResNum=342_A)  0   -9.00329800    3.81783700   -5.36202400 L
 C-C-0.322600(PDBName=CZ,ResName=TYR,ResNum=342_A)   0   -7.64035900    3.96965800   -5.03566700 L
 O-OH--0.557900(PDBName=OH,ResName=TYR,ResNum=342_A)  0   -6.76258400    2.97400300   -5.32165800 L
 N-N--0.415700(PDBName=N,ResName=NME,ResNum=343_A)   0  -11.60577000    9.40225200   -2.17906700 L
 C-CT--0.149000(PDBName=CH3,ResName=NME,ResNum=343_A)  0  -12.40913600   10.59901300   -1.94384700 L
 C-CT--0.366200(PDBName=CH3,ResName=ACE,ResNum=352_A)  0   -7.69887200   11.83488000    8.85104000 L
 C-C-0.597200(PDBName=C,ResName=ACE,ResNum=352_A)    0   -6.45732500   11.14552100    8.33752300 L
 O-O--0.567900(PDBName=O,ResName=ACE,ResNum=352_A)   0   -6.07710700   11.35047600    7.19152800 L
 N-N--0.415700(PDBName=N,ResName=PHE,ResNum=353_A)   0   -5.83383300   10.33712400    9.19042500 L
 C-CT--0.002400(PDBName=CA,ResName=PHE,ResNum=353_A)  0   -4.64725300    9.52715700    8.89406500 L
 C-C-0.597300(PDBName=C,ResName=PHE,ResNum=353_A)    0   -4.55776300    8.37809500    9.91340500 L
 O-O--0.567900(PDBName=O,ResName=PHE,ResNum=353_A)   0   -4.29320900    8.62745800   11.09022400 L
 C-CT--0.034300(PDBName=CB,ResName=PHE,ResNum=353_A)  0   -3.40849000   10.43815600    8.96190000 L
 C-CA-0.011800(PDBName=CG,ResName=PHE,ResNum=353_A)  0   -2.08816500    9.75396200    8.66839000 L
 C-CA--0.125600(PDBName=CD1,ResName=PHE,ResNum=353_A)  0   -1.59762800    9.70763600    7.35066000 L
 C-CA--0.125600(PDBName=CD2,ResName=PHE,ResNum=353_A)  0   -1.32877600    9.19879000    9.71593900 L
 C-CA--0.170400(PDBName=CE1,ResName=PHE,ResNum=353_A)  0   -0.34832600    9.12215700    7.08279500 L
 C-CA--0.170400(PDBName=CE2,ResName=PHE,ResNum=353_A)  0   -0.08654500    8.59815200    9.44677400 L
 C-CA--0.107200(PDBName=CZ,ResName=PHE,ResNum=353_A)  0    0.40395700    8.55902500    8.13001200 L
 N-N--0.415700(PDBName=N,ResName=ALA,ResNum=354_A)   0   -4.83625800    7.13578200    9.50601400 L
 C-CT-0.033700(PDBName=CA,ResName=ALA,ResNum=354_A)  0   -4.91426800    5.99268000   10.42013000 L
 C-C-0.597300(PDBName=C,ResName=ALA,ResNum=354_A)    0   -4.57570300    4.64700500    9.75278000 L
 O-O--0.567900(PDBName=O,ResName=ALA,ResNum=354_A)   0   -5.29750000    4.17496200    8.87338100 L
 C-CT--0.182500(PDBName=CB,ResName=ALA,ResNum=354_A)  0   -6.32249600    5.94865500   11.03209800 L
 N-N--0.415700(PDBName=N,ResName=PHE,ResNum=355_A)   0   -3.51470300    3.99332900   10.23649300 L
 C-CT--0.002400(PDBName=CA,ResName=PHE,ResNum=355_A)  0   -3.27749600    2.55663100   10.05823000 L
 C-C-0.597300(PDBName=C,ResName=PHE,ResNum=355_A)    0   -4.20475500    1.76399600   10.99833800 L
 O-O--0.567900(PDBName=O,ResName=PHE,ResNum=355_A)   0   -4.26896800    2.06230000   12.19051400 L
 C-CT--0.034300(PDBName=CB,ResName=PHE,ResNum=355_A)  0   -1.80525800    2.22108400   10.35873700 L
 C-CA-0.011800(PDBName=CG,ResName=PHE,ResNum=355_A)  0   -0.76450300    2.96134500    9.53609800 L
 C-CA--0.125600(PDBName=CD1,ResName=PHE,ResNum=355_A)  0   -0.23211300    4.18443200    9.99026800 L
 C-CA--0.125600(PDBName=CD2,ResName=PHE,ResNum=355_A)  0   -0.31048600    2.41748900    8.31963000 L
 C-CA--0.170400(PDBName=CE1,ResName=PHE,ResNum=355_A)  0    0.73568700    4.86238400    9.22629200 L
 C-CA--0.170400(PDBName=CE2,ResName=PHE,ResNum=355_A)  0    0.64804300    3.10042100    7.54989900 L
 C-CA--0.107200(PDBName=CZ,ResName=PHE,ResNum=355_A)  0    1.17001100    4.32446700    8.00246400 L
 N-N--0.415700(PDBName=N,ResName=NME,ResNum=356_A)   0   -4.91602700    0.76298700   10.47006800 L
 C-CT--0.149000(PDBName=CH3,ResName=NME,ResNum=356_A)  0   -5.90283900   -0.05329800   11.17674600 L
 C-CT--0.366200(PDBName=CH3,ResName=ACE,ResNum=361_A)  0  -13.25619500   -3.40020300   10.09898300 L
 C-C-0.597200(PDBName=C,ResName=ACE,ResNum=361_A)    0  -12.56333900   -2.74804600    8.92624500 L
 O-O--0.567900(PDBName=O,ResName=ACE,ResNum=361_A)   0  -12.89584000   -3.03207400    7.78284200 L
 N-N--0.415700(PDBName=N,ResName=LEU,ResNum=362_A)   0  -11.58973500   -1.88772400    9.21902400 L
 C-CT--0.051800(PDBName=CA,ResName=LEU,ResNum=362_A)  0  -10.77320700   -1.15289900    8.24634100 L
 C-C-0.597300(PDBName=C,ResName=LEU,ResNum=362_A)    0   -9.28038200   -1.36699000    8.53643800 L
 O-O--0.567900(PDBName=O,ResName=LEU,ResNum=362_A)   0   -8.89561700   -1.65161000    9.66962100 L
 C-CT--0.110200(PDBName=CB,ResName=LEU,ResNum=362_A)  0  -11.10582600    0.35469200    8.29208300 L
 C-CT-0.353100(PDBName=CG,ResName=LEU,ResNum=362_A)  0  -12.57707400    0.74483400    8.05117100 L
 C-CT--0.412100(PDBName=CD1,ResName=LEU,ResNum=362_A)  0  -12.72129700    2.26357000    8.15849700 L
 C-CT--0.412100(PDBName=CD2,ResName=LEU,ResNum=362_A)  0  -13.07696100    0.32730300    6.66984800 L
 N-N--0.415700(PDBName=N,ResName=ASN,ResNum=363_A)   0   -8.43699700   -1.18510800    7.52002900 L
 C-CT-0.014300(PDBName=CA,ResName=ASN,ResNum=363_A)  0   -6.97842000   -1.31044900    7.61098000 L
 C-C-0.597300(PDBName=C,ResName=ASN,ResNum=363_A)    0   -6.24493800    0.00243400    7.29055000 L
 O-O--0.567900(PDBName=O,ResName=ASN,ResNum=363_A)   0   -5.11027000    0.18533700    7.72485500 L
 C-CT--0.204100(PDBName=CB,ResName=ASN,ResNum=363_A)  0   -6.52755200   -2.47915400    6.71955900 L
 C-C-0.713000(PDBName=CG,ResName=ASN,ResNum=363_A)   0   -6.85512600   -3.81560800    7.34329700 L
 O-O--0.593100(PDBName=OD1,ResName=ASN,ResNum=363_A)  0   -7.75790000   -4.51639300    6.91283500 L
 N-N--0.919100(PDBName=ND2,ResName=ASN,ResNum=363_A)  0   -6.12486400   -4.22616200    8.35161800 L
 N-N--0.415700(PDBName=N,ResName=TRP,ResNum=364_A)   0   -6.86593400    0.92113200    6.54902200 L
 C-CT--0.027500(PDBName=CA,ResName=TRP,ResNum=364_A)  0   -6.33000700    2.25667500    6.27854600 L H-HC 474   0.0000
 C-C-0.597300(PDBName=C,ResName=TRP,ResNum=364_A)    0   -7.44007800    3.29274500    6.11863500 L
 O-O--0.567900(PDBName=O,ResName=TRP,ResNum=364_A)   0   -8.48458400    2.97668000    5.54681300 L
 C-CT--0.005000(PDBName=CB,ResName=TRP,ResNum=364_A)  0   -5.50085200    2.21594600    4.99413000 H
 C-C*--0.141500(PDBName=CG,ResName=TRP,ResNum=364_A)  0   -4.87367600    3.48804200    4.54796700 H
 C-CW--0.163800(PDBName=CD1,ResName=TRP,ResNum=364_A)  0   -5.08184300    4.12718100    3.35666000 H
 C-CB-0.124300(PDBName=CD2,ResName=TRP,ResNum=364_A)  0   -3.86112900    4.23206300    5.24385400 H
 N-NA--0.341800(PDBName=NE1,ResName=TRP,ResNum=364_A)  0   -4.24421000    5.21706000    3.27354600 H
 C-CN-0.138000(PDBName=CE2,ResName=TRP,ResNum=364_A)  0   -3.49586900    5.31662000    4.41680900 H
 C-CA--0.238700(PDBName=CE3,ResName=TRP,ResNum=364_A)  0   -3.22038300    4.06795700    6.47889500 H
 C-CA--0.260100(PDBName=CZ2,ResName=TRP,ResNum=364_A)  0   -2.53558300    6.25671900    4.80036200 H
 C-CA--0.197200(PDBName=CZ3,ResName=TRP,ResNum=364_A)  0   -2.27459700    4.99689800    6.86600600 H
 C-CA--0.113400(PDBName=CH2,ResName=TRP,ResNum=364_A)  0   -1.93396300    6.07799800    6.03197900 H
 N-N--0.415700(PDBName=N,ResName=VAL,ResNum=365_A)   0   -7.19183900    4.52230700    6.57581300 L
 C-CT--0.087500(PDBName=CA,ResName=VAL,ResNum=365_A)  0   -8.00019800    5.72377500    6.31269700 L
 C-C-0.597300(PDBName=C,ResName=VAL,ResNum=365_A)    0   -7.07417400    6.93325500    6.14625600 L
 O-O--0.567900(PDBName=O,ResName=VAL,ResNum=365_A)   0   -6.24784100    7.19751300    7.01966200 L
 C-CT-0.298500(PDBName=CB,ResName=VAL,ResNum=365_A)  0   -9.00145500    6.00067500    7.45861200 L
 C-CT--0.319200(PDBName=CG1,ResName=VAL,ResNum=365_A)  0   -9.86482200    7.23820500    7.16769500 L
 C-CT--0.319200(PDBName=CG2,ResName=VAL,ResNum=365_A)  0   -9.95910600    4.82791300    7.71090500 L
 N-N--0.415700(PDBName=N,ResName=GLN,ResNum=366_A)   0   -7.25404100    7.70648600    5.07352100 L
 C-CT--0.003100(PDBName=CA,ResName=GLN,ResNum=366_A)  0   -6.64768500    9.02864700    4.88406000 L
 C-C-0.597300(PDBName=C,ResName=GLN,ResNum=366_A)    0   -7.66384400   10.04975700    4.34756500 L
 O-O--0.567900(PDBName=O,ResName=GLN,ResNum=366_A)   0   -8.55843600    9.69648500    3.57662500 L
 C-CT--0.003600(PDBName=CB,ResName=GLN,ResNum=366_A)  0   -5.40088300    8.94081300    3.98600100 L
 C-CT--0.064500(PDBName=CG,ResName=GLN,ResNum=366_A)  0   -5.70912000    8.73906800    2.49208800 L
 C-C-0.695100(PDBName=CD,ResName=GLN,ResNum=366_A)   0   -4.45358400    8.47063700    1.67506200 L
 O-O--0.608600(PDBName=OE1,ResName=GLN,ResNum=366_A)  0   -3.77962100    7.48180300    1.86625200 L
 N-N--0.940700(PDBName=NE2,ResName=GLN,ResNum=366_A)  0   -4.09380900    9.27903800    0.71322500 L
 N-N--0.415700(PDBName=N,ResName=NME,ResNum=367_A)   0   -7.50774800   11.32195400    4.72398700 L
 C-CT--0.149000(PDBName=CH3,ResName=NME,ResNum=367_A)  0   -8.32599300   12.44143300    4.26567100 L
 C-CT--0.366200(PDBName=CH3,ResName=ACE,ResNum=378_A)  0   -8.81568100   10.81986900    0.62601500 L
 C-C-0.597200(PDBName=C,ResName=ACE,ResNum=378_A)    0   -8.84010600    9.41286300    0.08060800 L
 O-O--0.567900(PDBName=O,ResName=ACE,ResNum=378_A)   0   -8.91359500    9.23834800   -1.13367800 L
 N-N--0.415700(PDBName=N,ResName=SER,ResNum=379_A)   0   -8.76824200    8.41278700    0.95813900 L
 C-CT--0.024900(PDBName=CA,ResName=SER,ResNum=379_A)  0   -8.87694400    6.98141900    0.62808500 L
 C-C-0.597300(PDBName=C,ResName=SER,ResNum=379_A)    0   -9.09542800    6.10849000    1.87322100 L
 O-O--0.567900(PDBName=O,ResName=SER,ResNum=379_A)   0   -8.78399000    6.51608400    2.99074100 L
 C-CT-0.211700(PDBName=CB,ResName=SER,ResNum=379_A)  0   -7.62172600    6.51996200   -0.12641400 L
 O-OH--0.654600(PDBName=OG,ResName=SER,ResNum=379_A)  0   -7.69924300    5.17389700   -0.55963500 L
 N-N--0.415700(PDBName=N,ResName=ILE,ResNum=380_A)   0   -9.64227200    4.90421600    1.68312900 L
 C-CT--0.059700(PDBName=CA,ResName=ILE,ResNum=380_A)  0   -9.88962600    3.88342900    2.71432700 L
 C-C-0.597300(PDBName=C,ResName=ILE,ResNum=380_A)    0   -9.50221900    2.50941200    2.14732100 L
 O-O--0.567900(PDBName=O,ResName=ILE,ResNum=380_A)   0   -9.86826600    2.20835800    1.01168000 L
 C-CT-0.130300(PDBName=CB,ResName=ILE,ResNum=380_A)  0  -11.37426400    3.91182000    3.16744100 L
 C-CT--0.043000(PDBName=CG1,ResName=ILE,ResNum=380_A)  0  -11.73777200    5.28203700    3.79013100 L
 C-CT--0.320400(PDBName=CG2,ResName=ILE,ResNum=380_A)  0  -11.67532600    2.77084900    4.15937400 L
 C-CT--0.066000(PDBName=CD1,ResName=ILE,ResNum=380_A)  0  -13.19635500    5.42892300    4.24264300 L
 N-N--0.415700(PDBName=N,ResName=THR,ResNum=381_A)   0   -8.81683000    1.66439100    2.92579900 L
 C-CT--0.038900(PDBName=CA,ResName=THR,ResNum=381_A)  0   -8.31596800    0.33375600    2.50296600 L H-H1 523   0.0000
 C-C-0.597300(PDBName=C,ResName=THR,ResNum=381_A)    0   -8.73087000   -0.75648600    3.49867200 L
 O-O--0.567900(PDBName=O,ResName=THR,ResNum=381_A)   0   -8.70762900   -0.53442800    4.71266000 L
 C-CT-0.365400(PDBName=CB,ResName=THR,ResNum=381_A)  0   -6.77402500    0.29687000    2.35689700 H
 O-OH--0.676100(PDBName=OG1,ResName=THR,ResNum=381_A)  0   -6.31583600    1.51761600    1.81286200 H
 C-CT--0.243800(PDBName=CG2,ResName=THR,ResNum=381_A)  0   -6.31067800   -0.85576100    1.46987200 H
 N-N--0.415700(PDBName=N,ResName=ILE,ResNum=382_A)   0   -9.08142400   -1.95140300    3.00722100 L
 C-CT--0.059700(PDBName=CA,ResName=ILE,ResNum=382_A)  0   -9.52641000   -3.10862300    3.80409800 L
 C-C-0.597300(PDBName=C,ResName=ILE,ResNum=382_A)    0   -8.83133700   -4.38962600    3.30817200 L
 O-O--0.567900(PDBName=O,ResName=ILE,ResNum=382_A)   0   -8.71841700   -4.62585900    2.10769800 L
 C-CT-0.130300(PDBName=CB,ResName=ILE,ResNum=382_A)  0  -11.06929600   -3.26326000    3.74937900 L
 C-CT--0.043000(PDBName=CG1,ResName=ILE,ResNum=382_A)  0  -11.81053400   -1.92630900    4.00024900 L
 C-CT--0.320400(PDBName=CG2,ResName=ILE,ResNum=382_A)  0  -11.51193100   -4.32931800    4.77196500 L
 C-CT--0.066000(PDBName=CD1,ResName=ILE,ResNum=382_A)  0  -13.33980900   -2.01059800    3.90935700 L
 N-N--0.415700(PDBName=N,ResName=ALA,ResNum=383_A)   0   -8.35912100   -5.22967900    4.23228500 L
 C-CT-0.033700(PDBName=CA,ResName=ALA,ResNum=383_A)  0   -7.68033600   -6.49513000    3.93677800 L
 C-C-0.597300(PDBName=C,ResName=ALA,ResNum=383_A)    0   -7.95141200   -7.60168900    4.97592700 L
 O-O--0.567900(PDBName=O,ResName=ALA,ResNum=383_A)   0   -8.17346500   -8.75370800    4.59332200 L
 C-CT--0.182500(PDBName=CB,ResName=ALA,ResNum=383_A)  0   -6.18192900   -6.21456900    3.78173000 L
 N-N--0.415700(PDBName=N,ResName=NME,ResNum=384_A)   0   -7.91336400   -7.28395600    6.27426800 L
 C-CT--0.149000(PDBName=CH3,ResName=NME,ResNum=384_A)  0   -8.12579900   -8.21636400    7.37857000 L
 C-CT--0.366200(PDBName=CH3,ResName=ACE,ResNum=416_A)  0  -11.87301100   -9.87860000   -5.75600100 L
 C-C-0.597200(PDBName=C,ResName=ACE,ResNum=416_A)    0  -10.39320200   -9.76966100   -5.48203700 L
 O-O--0.567900(PDBName=O,ResName=ACE,ResNum=416_A)   0   -9.99772800   -9.61315800   -4.33107400 L
 N-N--0.415700(PDBName=N,ResName=TRP,ResNum=417_A)   0   -9.59341100   -9.83900900   -6.54707400 L
 C-CT--0.027500(PDBName=CA,ResName=TRP,ResNum=417_A)  0   -8.12859300   -9.65362000   -6.63168900 L
 C-C-0.597300(PDBName=C,ResName=TRP,ResNum=417_A)    0   -7.24089300  -10.62178800   -5.82168900 L
 O-O--0.567900(PDBName=O,ResName=TRP,ResNum=417_A)   0   -6.25325300  -11.11650400   -6.36015200 L
 C-CT--0.005000(PDBName=CB,ResName=TRP,ResNum=417_A)  0   -7.76295800   -8.17713300   -6.41512800 L
 C-C*--0.141500(PDBName=CG,ResName=TRP,ResNum=417_A)  0   -8.42451200   -7.14909900   -7.29733200 L
 C-CW--0.163800(PDBName=CD1,ResName=TRP,ResNum=417_A)  0   -8.42601200   -5.82061000   -7.02754600 L
 C-CB-0.124300(PDBName=CD2,ResName=TRP,ResNum=417_A)  0   -9.08999600   -7.28822900   -8.60458500 L
 N-NA--0.341800(PDBName=NE1,ResName=TRP,ResNum=417_A)  0   -9.06119300   -5.13903100   -8.04678200 L
 C-CN-0.138000(PDBName=CE2,ResName=TRP,ResNum=417_A)  0   -9.49502100   -5.98804600   -9.03380000 L
 C-CA--0.238700(PDBName=CE3,ResName=TRP,ResNum=417_A)  0   -9.36596300   -8.34960000   -9.50412900 L
 C-CA--0.260100(PDBName=CZ2,ResName=TRP,ResNum=417_A)  0  -10.13506500   -5.74883800  -10.25661000 L
 C-CA--0.197200(PDBName=CZ3,ResName=TRP,ResNum=417_A)  0  -10.02222000   -8.12513600  -10.73088100 L
 C-CA--0.113400(PDBName=CH2,ResName=TRP,ResNum=417_A)  0  -10.41001500   -6.82864800  -11.10880300 L
 N-N--0.415700(PDBName=N,ResName=NME,ResNum=418_A)   0   -7.55619600  -10.89379700   -4.55174200 L
 C-CT--0.149000(PDBName=CH3,ResName=NME,ResNum=418_A)  0   -6.83429600  -11.81282500   -3.67556700 L
 C-CT--0.366200(PDBName=CH3,ResName=ACE,ResNum=425_A)  0   -3.53711300  -10.26258300   -8.22936500 L
 C-C-0.597200(PDBName=C,ResName=ACE,ResNum=425_A)    0   -3.76325400   -9.12647600   -7.26128900 L
 O-O--0.567900(PDBName=O,ResName=ACE,ResNum=425_A)   0   -4.29233000   -8.09020100   -7.65523700 L
 N-N--0.415700(PDBName=N,ResName=ALA,ResNum=426_A)   0   -3.33818700   -9.32030000   -6.01592200 L
 C-CT-0.033700(PDBName=CA,ResName=ALA,ResNum=426_A)  0   -3.42368000   -8.38105400   -4.89212000 L
 C-C-0.597300(PDBName=C,ResName=ALA,ResNum=426_A)    0   -2.08047300   -8.31140000   -4.12471200 L
 O-O--0.567900(PDBName=O,ResName=ALA,ResNum=426_A)   0   -1.10686100   -8.93768800   -4.55199300 L
 C-CT--0.182500(PDBName=CB,ResName=ALA,ResNum=426_A)  0   -4.62292200   -8.79430800   -4.03329500 L
 N-N--0.415700(PDBName=N,ResName=TRP,ResNum=427_A)   0   -1.97637600   -7.50727000   -3.05552900 L
 C-CT--0.027500(PDBName=CA,ResName=TRP,ResNum=427_A)  0   -0.67332600   -7.14344500   -2.47881800 L H-HC 572   0.0000
 C-C-0.597300(PDBName=C,ResName=TRP,ResNum=427_A)    0    0.10285100   -8.32066400   -1.86323100 L
 O-O--0.567900(PDBName=O,ResName=TRP,ResNum=427_A)   0   -0.31301100   -8.95323200   -0.88630400 L
 C-CT--0.005000(PDBName=CB,ResName=TRP,ResNum=427_A)  0   -0.75277400   -5.90620300   -1.56509500 H
 C-C*--0.141500(PDBName=CG,ResName=TRP,ResNum=427_A)  0   -0.97541600   -5.97838900   -0.08238600 H
 C-CW--0.163800(PDBName=CD1,ResName=TRP,ResNum=427_A)  0   -0.21244900   -6.57061800    0.88902500 H
 C-CB-0.124300(PDBName=CD2,ResName=TRP,ResNum=427_A)  0   -2.01071700   -5.26315800    0.61506200 H
 N-NA--0.341800(PDBName=NE1,ResName=TRP,ResNum=427_A)  0   -0.74398800   -6.30977500    2.13546500 H
 C-CN-0.138000(PDBName=CE2,ResName=TRP,ResNum=427_A)  0   -1.84296200   -5.50053400    1.99744600 H
 C-CA--0.238700(PDBName=CE3,ResName=TRP,ResNum=427_A)  0   -3.07907000   -4.46372400    0.18672300 H
 C-CA--0.260100(PDBName=CZ2,ResName=TRP,ResNum=427_A)  0   -2.72498400   -4.98381200    2.95256000 H
 C-CA--0.197200(PDBName=CZ3,ResName=TRP,ResNum=427_A)  0   -3.93479600   -3.92062900    1.12954200 H
 C-CA--0.113400(PDBName=CH2,ResName=TRP,ResNum=427_A)  0   -3.75316900   -4.17555700    2.50234500 H
 N-N--0.415700(PDBName=N,ResName=ALA,ResNum=428_A)   0    1.25840900   -8.61638200   -2.46222200 L
 C-CT-0.033700(PDBName=CA,ResName=ALA,ResNum=428_A)  0    2.23206700   -9.55965700   -1.92976700 L
 C-C-0.597300(PDBName=C,ResName=ALA,ResNum=428_A)    0    2.88130600   -9.02642500   -0.63636900 L
 O-O--0.567900(PDBName=O,ResName=ALA,ResNum=428_A)   0    2.90227700   -7.82173700   -0.38089000 L
 C-CT--0.182500(PDBName=CB,ResName=ALA,ResNum=428_A)  0    3.26669500   -9.86690400   -3.01856800 L
 N-N--0.415700(PDBName=N,ResName=ALA,ResNum=429_A)   0    3.40242900   -9.92053500    0.20219400 L
 C-CT-0.033700(PDBName=CA,ResName=ALA,ResNum=429_A)  0    3.93865200   -9.57502300    1.51443500 L
 C-C-0.597300(PDBName=C,ResName=ALA,ResNum=429_A)    0    5.11138000  -10.47127200    1.92897100 L
 O-O--0.567900(PDBName=O,ResName=ALA,ResNum=429_A)   0    5.07910100  -11.68857000    1.75322900 L
 C-CT--0.182500(PDBName=CB,ResName=ALA,ResNum=429_A)  0    2.80026600   -9.67830900    2.53511300 L
 N-N--0.415700(PDBName=N,ResName=TYR,ResNum=430_A)   0    6.12996200   -9.86517300    2.54119300 L
 C-CT--0.001400(PDBName=CA,ResName=TYR,ResNum=430_A)  0    7.06276800  -10.59025900    3.40338100 L
 C-C-0.597300(PDBName=C,ResName=TYR,ResNum=430_A)    0    6.35459600  -10.97973300    4.71215400 L
 O-O--0.567900(PDBName=O,ResName=TYR,ResNum=430_A)   0    5.49564700  -10.23768200    5.18968800 L
 C-CT--0.015200(PDBName=CB,ResName=TYR,ResNum=430_A)  0    8.29471500   -9.71677900    3.69002500 L
 C-CA--0.001100(PDBName=CG,ResName=TYR,ResNum=430_A)  0    9.02050700   -9.20703600    2.45699100 L
 C-CA--0.190600(PDBName=CD1,ResName=TYR,ResNum=430_A)  0    9.44758800  -10.10999500    1.46260400 L
 C-CA--0.190600(PDBName=CD2,ResName=TYR,ResNum=430_A)  0    9.24611500   -7.82565600    2.29225900 L
 C-CA--0.234100(PDBName=CE1,ResName=TYR,ResNum=430_A)  0   10.04963100   -9.63150100    0.28390100 L
 C-CA--0.234100(PDBName=CE2,ResName=TYR,ResNum=430_A)  0    9.86657000   -7.34651800    1.12246000 L
 C-C-0.322600(PDBName=CZ,ResName=TYR,ResNum=430_A)   0   10.24356800   -8.24764200    0.10186200 L
 O-OH--0.557900(PDBName=OH,ResName=TYR,ResNum=430_A)  0   10.75464400   -7.78497100   -1.06784400 L
 N-N--0.415700(PDBName=N,ResName=NME,ResNum=431_A)   0    6.72683900  -12.12507700    5.29585000 L
 C-CT--0.149000(PDBName=CH3,ResName=NME,ResNum=431_A)  0    6.16997600  -12.63411300    6.54912900 L
 C-CT--0.366200(PDBName=CH3,ResName=ACE,ResNum=452_A)  0   10.98957400   -6.89916700   -5.99305900 L
 C-C-0.597200(PDBName=C,ResName=ACE,ResNum=452_A)    0    9.98314100   -7.30317600   -4.94340300 L
 O-O--0.567900(PDBName=O,ResName=ACE,ResNum=452_A)   0   10.11420100   -6.90911700   -3.78408300 L
 N-N--0.415700(PDBName=N,ResName=ALA,ResNum=453_A)   0    9.00776400   -8.10096100   -5.37232600 L
 C-CT-0.033700(PDBName=CA,ResName=ALA,ResNum=453_A)  0    7.84492800   -8.59123000   -4.63299700 L
 C-C-0.597300(PDBName=C,ResName=ALA,ResNum=453_A)    0    8.12275100   -9.15888100   -3.21712500 L
 O-O--0.567900(PDBName=O,ResName=ALA,ResNum=453_A)   0    9.23866000   -9.55242100   -2.86367200 L
 C-CT--0.182500(PDBName=CB,ResName=ALA,ResNum=453_A)  0    7.13499600   -9.62641500   -5.51597800 L
 N-N--0.415700(PDBName=N,ResName=NME,ResNum=454_A)   0    7.06234500   -9.22218600   -2.40149100 L
 C-CT--0.149000(PDBName=CH3,ResName=NME,ResNum=454_A)  0    7.02818500   -9.82835700   -1.07368400 L
 C-CT--0.366200(PDBName=CH3,ResName=ACE,ResNum=458_A)  0   11.84140900   -3.22087300   -7.06530900 L
 C-C-0.597200(PDBName=C,ResName=ACE,ResNum=458_A)    0   11.15970800   -3.42644100   -5.73523500 L
 O-O--0.567900(PDBName=O,ResName=ACE,ResNum=458_A)   0   11.76868800   -3.95764600   -4.80688600 L
 N-N--0.415700(PDBName=N,ResName=TRP,ResNum=459_A)   0    9.90474600   -3.00327100   -5.63150900 L
 C-CT--0.027500(PDBName=CA,ResName=TRP,ResNum=459_A)  0    9.11402400   -2.97802500   -4.39676400 L
 C-C-0.597300(PDBName=C,ResName=TRP,ResNum=459_A)    0    8.15161400   -4.16386000   -4.23419900 L
 O-O--0.567900(PDBName=O,ResName=TRP,ResNum=459_A)   0    7.86047800   -4.91313900   -5.16042900 L
 C-CT--0.005000(PDBName=CB,ResName=TRP,ResNum=459_A)  0    8.42319700   -1.62078600   -4.24245600 L
 C-C*--0.141500(PDBName=CG,ResName=TRP,ResNum=459_A)  0    9.32208000   -0.52207600   -3.76819500 L
 C-CW--0.163800(PDBName=CD1,ResName=TRP,ResNum=459_A)  0   10.52250300   -0.19691800   -4.29914000 L
 C-CB-0.124300(PDBName=CD2,ResName=TRP,ResNum=459_A)  0    9.07985900    0.45056500   -2.70846900 L
 N-NA--0.341800(PDBName=NE1,ResName=TRP,ResNum=459_A)  0   11.07186300    0.85242200   -3.59383400 L
 C-CN-0.138000(PDBName=CE2,ResName=TRP,ResNum=459_A)  0   10.19263200    1.34172600   -2.65437400 L
 C-CA--0.238700(PDBName=CE3,ResName=TRP,ResNum=459_A)  0    8.00723100    0.70512900   -1.82693500 L
 C-CA--0.260100(PDBName=CZ2,ResName=TRP,ResNum=459_A)  0   10.22187700    2.45885200   -1.80927200 L
 C-CA--0.197200(PDBName=CZ3,ResName=TRP,ResNum=459_A)  0    8.03047500    1.82076800   -0.97133700 L
 C-CA--0.113400(PDBName=CH2,ResName=TRP,ResNum=459_A)  0    9.12555800    2.70249600   -0.96688200 L
 N-N--0.415700(PDBName=N,ResName=HIS,ResNum=460_A)   0    7.70790700   -4.37357500   -2.99543900 L
 C-CT--0.058100(PDBName=CA,ResName=HIS,ResNum=460_A)  0    7.28813400   -5.66843100   -2.45019400 L
 C-C-0.597300(PDBName=C,ResName=HIS,ResNum=460_A)    0    5.78242100   -5.92070700   -2.50981500 L
 O-O--0.567900(PDBName=O,ResName=HIS,ResNum=460_A)   0    5.35926200   -7.00030500   -2.91685300 L
 C-CT--0.007400(PDBName=CB,ResName=HIS,ResNum=460_A)  0    7.81438300   -5.79960100   -1.01478700 L
 C-CC-0.186800(PDBName=CG,ResName=HIS,ResNum=460_A)  0    7.50933800   -4.59792500   -0.16132400 L
 N-NB--0.543200(PDBName=ND1,ResName=HIS,ResNum=460_A)  0    8.14332000   -3.36726000   -0.29647100 L
 C-CW--0.220700(PDBName=CD2,ResName=HIS,ResNum=460_A)  0    6.45189200   -4.46674900    0.68446600 L
 C-CR-0.163500(PDBName=CE1,ResName=HIS,ResNum=460_A)  0    7.43961400   -2.50075700    0.44473900 L
 N-NA--0.279500(PDBName=NE2,ResName=HIS,ResNum=460_A)  0    6.43016400   -3.13893400    1.05548500 L
 N-N--0.415700(PDBName=N,ResName=ALA,ResNum=461_A)   0    4.97736200   -4.95330000   -2.08137100 L
 C-CT-0.033700(PDBName=CA,ResName=ALA,ResNum=461_A)  0    3.51875600   -5.03336300   -2.03728300 L
 C-C-0.597300(PDBName=C,ResName=ALA,ResNum=461_A)    0    2.86920300   -4.20026000   -3.15805400 L
 O-O--0.567900(PDBName=O,ResName=ALA,ResNum=461_A)   0    1.66293900   -3.97105400   -3.14835200 L
 C-CT--0.182500(PDBName=CB,ResName=ALA,ResNum=461_A)  0    3.08358700   -4.57567400   -0.63824400 L
 N-N--0.415700(PDBName=N,ResName=ASN,ResNum=462_A)   0    3.66266000   -3.74964200   -4.13071000 L
 C-CT-0.014300(PDBName=CA,ResName=ASN,ResNum=462_A)  0    3.40912200   -2.54751300   -4.91867100 L
 C-C-0.597300(PDBName=C,ResName=ASN,ResNum=462_A)    0    3.32624900   -2.85284400   -6.42715800 L
 O-O--0.567900(PDBName=O,ResName=ASN,ResNum=462_A)   0    3.58380500   -3.97514300   -6.86739900 L
 C-CT--0.204100(PDBName=CB,ResName=ASN,ResNum=462_A)  0    4.51284400   -1.51665700   -4.59344900 L
 C-C-0.713000(PDBName=CG,ResName=ASN,ResNum=462_A)   0    4.73460900   -1.27480100   -3.10678300 L
 O-O--0.593100(PDBName=OD1,ResName=ASN,ResNum=462_A)  0    5.31543500   -2.09746300   -2.41223200 L
 N-N--0.919100(PDBName=ND2,ResName=ASN,ResNum=462_A)  0    4.30976200   -0.15161600   -2.58154400 L
 N-N--0.415700(PDBName=N,ResName=ILE,ResNum=463_A)   0    2.94401000   -1.86285900   -7.23360800 L
 C-CT--0.059700(PDBName=CA,ResName=ILE,ResNum=463_A)  0    3.00127500   -1.93496400   -8.70254300 L
 C-C-0.597300(PDBName=C,ResName=ILE,ResNum=463_A)    0    4.45304200   -2.12880000   -9.16465200 L
 O-O--0.567900(PDBName=O,ResName=ILE,ResNum=463_A)   0    4.73867600   -3.11650900   -9.83535800 L
 C-CT-0.130300(PDBName=CB,ResName=ILE,ResNum=463_A)  0    2.31139800   -0.69470500   -9.31573900 L
 C-CT--0.043000(PDBName=CG1,ResName=ILE,ResNum=463_A)  0    0.78003900   -0.87539600   -9.21656200 L
 C-CT--0.320400(PDBName=CG2,ResName=ILE,ResNum=463_A)  0    2.69789300   -0.46424400  -10.78975900 L
 C-CT--0.066000(PDBName=CD1,ResName=ILE,ResNum=463_A)  0   -0.03192500    0.42189600   -9.24298400 L
 N-N--0.516300(PDBName=N,ResName=ASP,ResNum=464_A)   0    5.34434500   -1.21757600   -8.76172200 L
 C-CT-0.038100(PDBName=CA,ResName=ASP,ResNum=464_A)  0    6.77123600   -1.11122700   -9.11385300 L
 C-C-0.536600(PDBName=C,ResName=ASP,ResNum=464_A)    0    7.50571300   -2.45745300   -9.31001500 L
 O-O--0.581900(PDBName=O,ResName=ASP,ResNum=464_A)   0    7.97673800   -2.74275300  -10.40945900 L
 C-CT--0.030300(PDBName=CB,ResName=ASP,ResNum=464_A)  0    7.41761200   -0.20598800   -8.05504400 L
 C-C-0.799400(PDBName=CG,ResName=ASP,ResNum=464_A)   0    8.93888100   -0.14175100   -8.14869100 L
 O-O2--0.801400(PDBName=OD1,ResName=ASP,ResNum=464_A)  0    9.44792800    0.78355900   -8.81277600 L
 O-O2--0.801400(PDBName=OD2,ResName=ASP,ResNum=464_A)  0    9.58490300   -0.98807800   -7.49129200 L
 N-N--0.415700(PDBName=N,ResName=GLY,ResNum=465_A)   0    7.57989000   -3.30152800   -8.27336900 L
 C-CT--0.025200(PDBName=CA,ResName=GLY,ResNum=465_A)  0    8.24387800   -4.61338600   -8.32632400 L
 C-C-0.597300(PDBName=C,ResName=GLY,ResNum=465_A)    0    7.30097800   -5.81343500   -8.19174000 L
 O-O--0.567900(PDBName=O,ResName=GLY,ResNum=465_A)   0    7.74554500   -6.90480000   -7.82341800 L
 N-N--0.415700(PDBName=N,ResName=NME,ResNum=466_A)   0    6.01258200   -5.63170600   -8.50777900 L
 C-CT--0.149000(PDBName=CH3,ResName=NME,ResNum=466_A)  0    4.96940200   -6.64215800   -8.37640100 L
 N-NC--0.724818(PDBName=N1,ResName=NCT,ResNum=501_A)  0   -3.40637600    1.51684300    1.84403700 H
 C-CA-0.514339(PDBName=C1,ResName=NCT,ResNum=501_A)  0   -2.96232500    0.78825400    0.81922200 H
 C-CA--0.435687(PDBName=C2,ResName=NCT,ResNum=501_A)  0   -1.62316500    0.70073900    0.43046100 H
 C-CA-0.388323(PDBName=C3,ResName=NCT,ResNum=501_A)  0   -0.69557600    1.44749600    1.16149900 H
 C-CA--0.658390(PDBName=C4,ResName=NCT,ResNum=501_A)  0   -1.14364100    2.19783200    2.24040400 H
 C-CA-0.512659(PDBName=C5,ResName=NCT,ResNum=501_A)  0   -2.49785400    2.21627400    2.54403400 H
 N-N3--0.272789(PDBName=N2,ResName=NCT,ResNum=501_A)  0   -0.11369600   -0.23366900   -1.37934000 H
 C-CT-0.088282(PDBName=C6,ResName=NCT,ResNum=501_A)  0   -1.22405200   -0.35225600   -0.54614400 H
 C-CT-0.025321(PDBName=C7,ResName=NCT,ResNum=501_A)  0   -1.20443000   -1.75860200    0.04028000 H
 C-CT--0.126669(PDBName=C8,ResName=NCT,ResNum=501_A)  0   -0.31760700   -2.54294700   -0.92726500 H
 C-CT-0.004528(PDBName=C9,ResName=NCT,ResNum=501_A)  0    0.65071200   -1.48252900   -1.45534100 H
 C-CT--0.424176(PDBName=C10,ResName=NCT,ResNum=501_A)  0    0.65416900    0.97309100   -1.60367800 H
 N-NC--0.728872(PDBName=N1,ResName=FAD,ResNum=502_A)  0   -0.06333300   -1.36365800   -4.93123900 H
 C-C-1.019357(PDBName=C2,ResName=FAD,ResNum=502_A)   0    0.49124200   -0.10800300   -5.06392100 H
 O-O--0.624959(PDBName=O2,ResName=FAD,ResNum=502_A)  0    1.58073900    0.08599900   -5.56332900 H
 N-NA--0.834287(PDBName=N3,ResName=FAD,ResNum=502_A)  0   -0.31607300    0.99185000   -4.69037700 H
 C-C-0.756593(PDBName=C4,ResName=FAD,ResNum=502_A)   0   -1.37408900    0.92850800   -3.79756700 H
 O-O--0.568320(PDBName=O4,ResName=FAD,ResNum=502_A)  0   -1.97047200    1.92150100   -3.40346300 H
 C-CM-0.231775(PDBName=C4X,ResName=FAD,ResNum=502_A)  0   -1.74168000   -0.44348000   -3.42617100 H
 N-NC--0.572749(PDBName=N5,ResName=FAD,ResNum=502_A)  0   -2.73734200   -0.60369000   -2.53305400 H
 C-CA-0.566385(PDBName=C5X,ResName=FAD,ResNum=502_A)  0   -3.33381500   -1.88460900   -2.50850600 H
 C-CM--0.425619(PDBName=C6,ResName=FAD,ResNum=502_A)  0   -4.49769900   -2.08394800   -1.74992200 H
 C-CM-0.162009(PDBName=C7,ResName=FAD,ResNum=502_A)  0   -5.29709200   -3.20945400   -1.90929200 H
 C-CT--0.355239(PDBName=C7M,ResName=FAD,ResNum=502_A)  0   -6.58204000   -3.37902900   -1.14788000 H
 C-CA-0.186223(PDBName=C8,ResName=FAD,ResNum=502_A)  0   -4.91153400   -4.18250000   -2.85469400 H
 C-CT--0.417075(PDBName=C8M,ResName=FAD,ResNum=502_A)  0   -5.79358000   -5.35829000   -3.15541200 H
 C-CA--0.329233(PDBName=C9,ResName=FAD,ResNum=502_A)  0   -3.72085300   -4.02930800   -3.54253500 H
 C-CA--0.303777(PDBName=C9A,ResName=FAD,ResNum=502_A)  0   -2.91421100   -2.89629400   -3.38272500 H
 N-N*-0.279331(PDBName=N10,ResName=FAD,ResNum=502_A)  0   -1.73005500   -2.74045700   -4.11316900 H
 C-CM-0.311483(PDBName=C10,ResName=FAD,ResNum=502_A)  0   -1.11872200   -1.50981100   -4.17120100 H
 C-CT--0.393892(PDBName=C1P,ResName=FAD,ResNum=502_A)  0   -1.14106300   -3.85501300   -4.83827200 H
 C-CT-0.249489(PDBName=C2P,ResName=FAD,ResNum=502_A)  0   -1.44705400   -3.94242400   -6.34302000 L H-H1 708   0.0000
 O-OH--0.703231(PDBName=O2P,ResName=FAD,ResNum=502_A)  0   -2.85212700   -3.89819200   -6.53291000 L
 C-CT-0.179928(PDBName=C3P,ResName=FAD,ResNum=502_A)  0   -0.83701500   -5.22104300   -6.97506300 L
 O-OH--0.698891(PDBName=O3P,ResName=FAD,ResNum=502_A)  0   -1.41684300   -6.40775400   -6.41360300 L
 C-CT-0.490250(PDBName=C4P,ResName=FAD,ResNum=502_A)  0    0.71901500   -5.14535200   -6.88544200 L
 O-OH--0.731982(PDBName=O4P,ResName=FAD,ResNum=502_A)  0    1.34340600   -5.46707000   -8.09868800 L
 C-CT--0.369711(PDBName=C5P,ResName=FAD,ResNum=502_A)  0    1.35048000   -6.10778000   -5.87784200 L
 O-OW--0.834000(PDBName=O,ResName=HOH,ResNum=604_A)  0    3.34006200   13.14153300    0.73132500 L
 O-OW--0.834000(PDBName=O,ResName=HOH,ResNum=607_A)  0   -6.28223100    9.28941000   -2.26436200 L
 O-OW--0.834000(PDBName=O,ResName=HOH,ResNum=609_A)  0    4.50521100    1.08050700   -6.92123500 L
 O-OW--0.834000(PDBName=O,ResName=HOH,ResNum=615_A)  0   -5.04815000   -5.71081100   -6.71692700 L
 O-OW--0.834000(PDBName=O,ResName=HOH,ResNum=619_A)  0    3.60108400    2.34780300   -4.17109600 L
 O-OW--0.834000(PDBName=O,ResName=HOH,ResNum=625_A)  0    4.76307200   -1.19863900    2.19391500 L
 H-HC-0.032700(PDBName=1HB,ResName=ARG,ResNum=91_A)  0   -3.42957000   -5.40926600  -11.27996700 L
 H-HC-0.032700(PDBName=2HB,ResName=ARG,ResNum=91_A)  0   -2.69258600   -5.97950000   -9.77901200 L
 H-HC-0.028500(PDBName=1HG,ResName=ARG,ResNum=91_A)  0   -2.32120700   -7.49054700  -12.37011100 L
 H-HC-0.028500(PDBName=2HG,ResName=ARG,ResNum=91_A)  0   -2.16451400   -8.06238400  -10.69949900 L
 H-H1-0.068700(PDBName=1HD,ResName=ARG,ResNum=91_A)  0   -4.24649800   -8.94210300  -11.33648700 L
 H-H1-0.068700(PDBName=2HD,ResName=ARG,ResNum=91_A)  0   -4.61985800   -7.57580900  -12.37452100 L
 H-H-0.345600(PDBName=HE,ResName=ARG,ResNum=91_A)    0   -4.83212100   -7.53590500   -9.36890300 L
 H-H-0.447800(PDBName=1HH1,ResName=ARG,ResNum=91_A)  0   -5.95790500   -6.07467300  -12.43033000 L
 H-H-0.447800(PDBName=2HH1,ResName=ARG,ResNum=91_A)  0   -6.80085900   -4.85425600  -11.47111300 L
 H-H-0.447800(PDBName=1HH2,ResName=ARG,ResNum=91_A)  0   -5.98495900   -5.80798400   -8.43882400 L
 H-H-0.447800(PDBName=2HH2,ResName=ARG,ResNum=91_A)  0   -6.88029000   -4.79382700   -9.55456400 L
 H-H1-0.156000(PDBName=HA,ResName=ARG,ResNum=91_A)   0   -1.25863400   -5.03180400  -12.29635800 L
 H-H-0.274700(PDBName=H,ResName=ARG,ResNum=91_A)     0    0.30937700   -5.45529900   -9.84156700 L
 H-H1-0.004300(PDBName=HB,ResName=THR,ResNum=92_A)   0   -5.17632100   -0.89898100  -11.01937300 L
 H-HC-0.064200(PDBName=1HG2,ResName=THR,ResNum=92_A)  0   -3.25902000    0.11908100  -12.20549300 L
 H-HC-0.064200(PDBName=2HG2,ResName=THR,ResNum=92_A)  0   -4.58829600   -0.32258600  -13.29470500 L
 H-HC-0.064200(PDBName=3HG2,ResName=THR,ResNum=92_A)  0   -3.13214300   -1.33057100  -13.23123600 L
 H-HO-0.410200(PDBName=HG1,ResName=THR,ResNum=92_A)  0   -5.93629200   -2.81569000  -11.59845900 L
 H-H1-0.100700(PDBName=HA,ResName=THR,ResNum=92_A)   0   -2.84504800   -1.24220700  -10.13144100 L
 H-H-0.271900(PDBName=H,ResName=THR,ResNum=92_A)     0   -2.90790900   -3.40162000  -12.06014000 L
 H-HC--0.017300(PDBName=1HB,ResName=GLU,ResNum=103_A)  0   -7.43390100    0.90018500  -10.71048600 L
 H-HC--0.017300(PDBName=2HB,ResName=GLU,ResNum=103_A)  0   -6.89377600   -0.18019100   -9.45001400 L
 H-HC--0.042500(PDBName=1HG,ResName=GLU,ResNum=103_A)  0   -9.25131700   -0.88459900  -11.25818800 L
 H-HC--0.042500(PDBName=2HG,ResName=GLU,ResNum=103_A)  0   -7.59569400   -1.06867400  -11.81271900 L
 H-H1-0.110500(PDBName=HA,ResName=GLU,ResNum=103_A)  0   -9.82453100    0.27668300   -9.39040700 L
 H-H-0.293600(PDBName=H,ResName=GLU,ResNum=103_A)    0   -8.18171800    2.60685600   -9.78052600 L
 H-HC-0.029500(PDBName=1HB,ResName=PHE,ResNum=104_A)  0  -10.87692400   -2.41377400   -4.74198500 L
 H-HC-0.029500(PDBName=2HB,ResName=PHE,ResNum=104_A)  0  -10.13592300   -3.20918700   -6.12549000 L
 H-HA-0.133000(PDBName=HD2,ResName=PHE,ResNum=104_A)  0  -12.38355500   -0.26777700   -5.35612400 L
 H-HA-0.133000(PDBName=HD1,ResName=PHE,ResNum=104_A)  0  -11.38508900   -3.44235000   -8.10454600 L
 H-HA-0.143000(PDBName=HE2,ResName=PHE,ResNum=104_A)  0  -14.30981500    0.35290400   -6.77988300 L
 H-HA-0.143000(PDBName=HE1,ResName=PHE,ResNum=104_A)  0  -13.31899300   -2.82126800   -9.51878600 L
 H-HA-0.129700(PDBName=HZ,ResName=PHE,ResNum=104_A)  0  -14.78721000   -0.92137600   -8.86243300 L
 H-H1-0.097800(PDBName=HA,ResName=PHE,ResNum=104_A)  0   -9.80312300   -0.32539000   -5.24706500 L
 H-H-0.271900(PDBName=H,ResName=PHE,ResNum=104_A)    0   -9.56589100   -1.42346300   -7.89825200 L
 H-H1-0.069800(PDBName=1HA,ResName=GLY,ResNum=105_A)  0   -5.79456700   -0.96130800   -3.53184600 L
 H-H1-0.069800(PDBName=2HA,ResName=GLY,ResNum=105_A)  0   -5.56956500   -2.28056700   -4.68931800 L
 H-H-0.271900(PDBName=H,ResName=GLY,ResNum=105_A)    0   -7.20121000   -0.06934700   -5.68551500 L
 H-H1-0.069800(PDBName=1HA,ResName=GLY,ResNum=106_A)  0   -1.91722500   -0.26157900   -6.35694000 L
 H-H1-0.069800(PDBName=2HA,ResName=GLY,ResNum=106_A)  0   -2.49923600   -1.24151000   -7.67771100 L
 H-H-0.271900(PDBName=H,ResName=GLY,ResNum=106_A)    0   -3.97359000   -2.07568400   -6.16614600 L
 H-HC-0.060300(PDBName=1HB,ResName=ALA,ResNum=107_A)  0   -5.08708100    3.15515800   -7.60614200 L
 H-HC-0.060300(PDBName=2HB,ResName=ALA,ResNum=107_A)  0   -4.42340100    4.79838000   -7.67599700 L
 H-HC-0.060300(PDBName=3HB,ResName=ALA,ResNum=107_A)  0   -4.29492200    3.85652100   -6.17600200 L
 H-H1-0.082300(PDBName=HA,ResName=ALA,ResNum=107_A)  0   -2.94091800    3.18553800   -8.83562600 L
 H-H-0.271900(PDBName=H,ResName=ALA,ResNum=107_A)    0   -2.14489700    1.81194600   -6.39055500 L
 H-HC-0.033900(PDBName=1HB,ResName=TRP,ResNum=108_A)  0   -0.50071800    4.05993500   -3.56228700 H
 H-HC-0.033900(PDBName=2HB,ResName=TRP,ResNum=108_A)  0    0.43876900    5.55070500   -3.58559700 H
 H-H4-0.206200(PDBName=HD1,ResName=TRP,ResNum=108_A)  0   -1.76679500    7.70711900   -4.63788300 H
 H-H-0.341200(PDBName=HE1,ResName=TRP,ResNum=108_A)  0   -3.71753700    8.28281100   -3.15642500 H
 H-HA-0.170000(PDBName=HE3,ResName=TRP,ResNum=108_A)  0   -1.76960700    3.52218800   -1.62126300 H
 H-HA-0.144700(PDBName=HZ3,ResName=TRP,ResNum=108_A)  0   -3.37439800    3.46428900    0.26282200 H
 H-HA-0.157200(PDBName=HZ2,ResName=TRP,ResNum=108_A)  0   -5.13930900    7.17296400   -1.04380500 H
 H-HA-0.141700(PDBName=HH2,ResName=TRP,ResNum=108_A)  0   -5.08101300    5.21981600    0.51658300 H
 H-H1-0.112300(PDBName=HA,ResName=TRP,ResNum=108_A)  0   -0.39269500    5.97109800   -5.90396400 L
 H-H-0.271900(PDBName=H,ResName=TRP,ResNum=108_A)    0   -2.00013400    3.67049800   -5.36980500 L
 H-HC--0.029700(PDBName=HB,ResName=VAL,ResNum=109_A)  0    3.99976700    3.86514500   -8.95337600 L
 H-HC-0.079100(PDBName=1HG1,ResName=VAL,ResNum=109_A)  0    2.39341200    2.27378400   -7.83591700 L
 H-HC-0.079100(PDBName=2HG1,ResName=VAL,ResNum=109_A)  0    1.06582900    3.22012700   -8.52869500 L
 H-HC-0.079100(PDBName=3HG1,ResName=VAL,ResNum=109_A)  0    2.23281100    2.41414300   -9.59864600 L
 H-HC-0.079100(PDBName=1HG2,ResName=VAL,ResNum=109_A)  0    3.06749800    6.00626000   -9.81325700 L
 H-HC-0.079100(PDBName=2HG2,ResName=VAL,ResNum=109_A)  0    1.42548500    5.40965000   -9.47474500 L
 H-HC-0.079100(PDBName=3HG2,ResName=VAL,ResNum=109_A)  0    2.44099700    4.60615800  -10.68423100 L
 H-H1-0.096900(PDBName=HA,ResName=VAL,ResNum=109_A)  0    3.62397700    4.06788000   -6.58429000 L
 H-H-0.271900(PDBName=H,ResName=VAL,ResNum=109_A)    0    1.53004400    6.10127600   -6.74940600 L
 H-HC-0.036700(PDBName=1HB,ResName=HIS,ResNum=110_A)  0    5.57296100    7.20091800   -5.20382500 L
 H-HC-0.036700(PDBName=2HB,ResName=HIS,ResNum=110_A)  0    7.16087200    6.45753200   -5.29538100 L
 H-H4-0.186200(PDBName=HD2,ResName=HIS,ResNum=110_A)  0    5.97927500    9.10174400   -3.59389300 L
 H-H-0.333900(PDBName=HE2,ResName=HIS,ResNum=110_A)  0    7.49654900   11.17940500   -3.57472100 L
 H-H5-0.143500(PDBName=HE1,ResName=HIS,ResNum=110_A)  0    9.10629700   11.13117400   -5.60409800 L
 H-H1-0.136000(PDBName=HA,ResName=HIS,ResNum=110_A)  0    5.86007700    7.86108000   -7.65121900 L
 H-H-0.271900(PDBName=H,ResName=HIS,ResNum=110_A)    0    5.70212200    4.91938900   -7.17092200 L
 H-HC-0.033900(PDBName=1HB,ResName=TRP,ResNum=111_A)  0    9.18782700    8.89663700  -10.60474900 L
 H-HC-0.033900(PDBName=2HB,ResName=TRP,ResNum=111_A)  0   10.85761200    8.36630400  -10.55564700 L
 H-H4-0.206200(PDBName=HD1,ResName=TRP,ResNum=111_A)  0   12.51742500    9.58281800   -8.97682600 L
 H-H-0.341200(PDBName=HE1,ResName=TRP,ResNum=111_A)  0   12.45159100   11.82370800   -7.69314500 L
 H-HA-0.170000(PDBName=HE3,ResName=TRP,ResNum=111_A)  0    7.49649800   10.54596600   -9.24578200 L
 H-HA-0.144700(PDBName=HZ3,ResName=TRP,ResNum=111_A)  0    6.54383400   12.54270200   -8.12918000 L
 H-HA-0.157200(PDBName=HZ2,ResName=TRP,ResNum=111_A)  0   10.47798700   13.72869700   -6.83762100 L
 H-HA-0.141700(PDBName=HH2,ResName=TRP,ResNum=111_A)  0    8.01386100   14.13352100   -6.91719000 L
 H-H1-0.112300(PDBName=HA,ResName=TRP,ResNum=111_A)  0    9.52308700    6.57494100   -9.78483500 L
 H-H-0.271900(PDBName=H,ResName=TRP,ResNum=111_A)    0    8.03241100    8.56519900   -8.19700900 L
 H-HC-0.045700(PDBName=1HB,ResName=LEU,ResNum=112_A)  0   10.31695200    8.12238800   -4.22406100 L
 H-HC-0.045700(PDBName=2HB,ResName=LEU,ResNum=112_A)  0   11.97568800    7.75990500   -3.75555700 L
 H-HC--0.036100(PDBName=HG,ResName=LEU,ResNum=112_A)  0   11.14360300    9.87147000   -5.78773500 L
 H-HC-0.100000(PDBName=1HD1,ResName=LEU,ResNum=112_A)  0   10.57561900   10.41747600   -3.43455300 L
 H-HC-0.100000(PDBName=2HD1,ResName=LEU,ResNum=112_A)  0   11.84422900   11.47114600   -4.07847100 L
 H-HC-0.100000(PDBName=3HD1,ResName=LEU,ResNum=112_A)  0   12.26506800   10.14237400   -2.97090500 L
 H-HC-0.100000(PDBName=1HD2,ResName=LEU,ResNum=112_A)  0   13.88488600    9.16430600   -4.65767900 L
 H-HC-0.100000(PDBName=2HD2,ResName=LEU,ResNum=112_A)  0   13.51750200   10.61734000   -5.61371900 L
 H-HC-0.100000(PDBName=3HD2,ResName=LEU,ResNum=112_A)  0   13.36689000    9.01774000   -6.35283100 L
 H-H1-0.092200(PDBName=HA,ResName=LEU,ResNum=112_A)  0   12.46069100    6.98070400   -6.06365000 L
 H-H-0.271900(PDBName=H,ResName=LEU,ResNum=112_A)    0    9.74208900    7.99753900   -6.60271000 L
 H-HC-0.017100(PDBName=1HB,ResName=GLN,ResNum=113_A)  0    9.22826000    1.73469500   -5.93679900 L
 H-HC-0.017100(PDBName=2HB,ResName=GLN,ResNum=113_A)  0    9.14877900    2.99603400   -7.18117700 L
 H-HC-0.035200(PDBName=1HG,ResName=GLN,ResNum=113_A)  0    8.65707900    3.56257800   -4.22393300 L
 H-HC-0.035200(PDBName=2HG,ResName=GLN,ResNum=113_A)  0    8.27439500    4.58893700   -5.59889400 L
 H-H-0.425100(PDBName=1HE2,ResName=GLN,ResNum=113_A)  0    5.56622800    1.93232600   -4.30752600 L
 H-H-0.425100(PDBName=2HE2,ResName=GLN,ResNum=113_A)  0    7.16300000    1.99513500   -3.54035600 L
 H-H1-0.085000(PDBName=HA,ResName=GLN,ResNum=113_A)  0   10.84686400    3.13496900   -4.67585700 L
 H-H-0.271900(PDBName=H,ResName=GLN,ResNum=113_A)    0   11.24675300    4.86656300   -7.05966500 L
 H-HC-0.045700(PDBName=1HB,ResName=LEU,ResNum=132_A)  0   -1.62552400   10.69862600    1.08241000 L
 H-HC-0.045700(PDBName=2HB,ResName=LEU,ResNum=132_A)  0   -0.63316600   12.12251600    0.79445600 L
 H-HC--0.036100(PDBName=HG,ResName=LEU,ResNum=132_A)  0   -1.32764200   13.05462400    3.00360300 L
 H-HC-0.100000(PDBName=1HD2,ResName=LEU,ResNum=132_A)  0    0.02840200   11.51805100    4.34852900 L
 H-HC-0.100000(PDBName=2HD2,ResName=LEU,ResNum=132_A)  0   -0.13821300   10.25598900    3.10605400 L
 H-HC-0.100000(PDBName=3HD2,ResName=LEU,ResNum=132_A)  0    0.75504200   11.74871200    2.74873800 L
 H-HC-0.100000(PDBName=1HD1,ResName=LEU,ResNum=132_A)  0   -3.48390900   11.87464900    3.29501200 L
 H-HC-0.100000(PDBName=2HD1,ResName=LEU,ResNum=132_A)  0   -2.39214000   11.55563200    4.64383700 L
 H-HC-0.100000(PDBName=3HD1,ResName=LEU,ResNum=132_A)  0   -2.61419000   10.31873000    3.38182900 L
 H-H1-0.092200(PDBName=HA,ResName=LEU,ResNum=132_A)  0   -3.66024300   12.09842800    1.05889600 L
 H-H-0.271900(PDBName=H,ResName=LEU,ResNum=132_A)    0   -1.88162500   12.40671600   -1.32443100 L
 H-HC-0.029500(PDBName=1HB,ResName=PHE,ResNum=163_A)  0    6.86164000    0.29630000    7.81950400 L
 H-HC-0.029500(PDBName=2HB,ResName=PHE,ResNum=163_A)  0    8.59656400    0.34630800    7.74867800 L
 H-HA-0.133000(PDBName=HD1,ResName=PHE,ResNum=163_A)  0    7.33444100   -1.85148500    6.56249400 L
 H-HA-0.133000(PDBName=HD2,ResName=PHE,ResNum=163_A)  0    8.27322400   -1.38086100   10.76071200 L
 H-HA-0.143000(PDBName=HE1,ResName=PHE,ResNum=163_A)  0    7.33244200   -4.31894700    6.87083000 L
 H-HA-0.143000(PDBName=HE2,ResName=PHE,ResNum=163_A)  0    8.31724000   -3.80578900   11.02322200 L
 H-HA-0.129700(PDBName=HZ,ResName=PHE,ResNum=163_A)  0    7.81515000   -5.29788000    9.08859500 L
 H-H1-0.097800(PDBName=HA,ResName=PHE,ResNum=163_A)  0    7.00828500    0.60407600   10.31651500 L
 H-H-0.271900(PDBName=H,ResName=PHE,ResNum=163_A)    0    7.94633500    2.96030900    8.74499700 L
 H-H1-0.035200(PDBName=1HB,ResName=SER,ResNum=213_A)  0    2.63405600    3.33714400   11.32130900 L
 H-H1-0.035200(PDBName=2HB,ResName=SER,ResNum=213_A)  0    1.07926500    3.16531800   12.16853400 L
 H-HO-0.427500(PDBName=HG,ResName=SER,ResNum=213_A)  0    2.50584300    4.56521600   13.28701200 L
 H-H1-0.084300(PDBName=HA,ResName=SER,ResNum=213_A)  0    1.77103600    1.09318500   13.17845200 L
 H-H-0.271900(PDBName=H,ResName=SER,ResNum=213_A)    0    4.32996100    1.96243700   12.94064800 L
 H-HC-0.029500(PDBName=1HB,ResName=TYR,ResNum=214_A)  0    4.68369900   -0.24327500    8.94612000 L
 H-HC-0.029500(PDBName=2HB,ResName=TYR,ResNum=214_A)  0    3.95033500   -1.28611600    7.75159600 L
 H-HA-0.169900(PDBName=HD1,ResName=TYR,ResNum=214_A)  0    3.46521100    2.45158300    8.04644100 L
 H-HA-0.169900(PDBName=HD2,ResName=TYR,ResNum=214_A)  0    5.16635500   -0.83875500    5.81444400 L
 H-HA-0.165600(PDBName=HE1,ResName=TYR,ResNum=214_A)  0    3.93985500    3.97456200    6.12649500 L
 H-HA-0.165600(PDBName=HE2,ResName=TYR,ResNum=214_A)  0    5.63437900    0.70402200    3.92683500 L
 H-HO-0.399200(PDBName=HH,ResName=TYR,ResNum=214_A)  0    4.87629600    2.70915200    3.03710600 L
 H-H1-0.087600(PDBName=HA,ResName=TYR,ResNum=214_A)  0    1.91851600    0.51436500    8.09962300 L
 H-H-0.271900(PDBName=H,ResName=TYR,ResNum=214_A)    0    3.56627800    1.19653200   10.16011100 L
 H-HC-0.024100(PDBName=1HB,ResName=MET,ResNum=215_A)  0    1.79047900   -3.15992100   12.43528900 L
 H-HC-0.024100(PDBName=2HB,ResName=MET,ResNum=215_A)  0    1.43883500   -4.83471000   11.99910000 L
 H-H1-0.044000(PDBName=1HG,ResName=MET,ResNum=215_A)  0    4.09425800   -3.45209000   11.46881700 L
 H-H1-0.044000(PDBName=2HG,ResName=MET,ResNum=215_A)  0    3.73682900   -4.47021600   12.85987700 L
 H-H1-0.068400(PDBName=1HE,ResName=MET,ResNum=215_A)  0    5.73350200   -6.09739300   12.51406600 L
 H-H1-0.068400(PDBName=2HE,ResName=MET,ResNum=215_A)  0    6.21496900   -4.92448700   11.27155100 L
 H-H1-0.068400(PDBName=3HE,ResName=MET,ResNum=215_A)  0    6.24253600   -6.66465900   10.90590100 L
 H-H1-0.088000(PDBName=HA,ResName=MET,ResNum=215_A)  0    1.93052400   -4.22425300    9.58745700 L
 H-H-0.271900(PDBName=H,ResName=MET,ResNum=215_A)    0    2.87187100   -1.81732400   10.62885400 L
 H-HC-0.060300(PDBName=1HB,ResName=ALA,ResNum=216_A)  0   -3.57971200   -1.40048600   12.06514900 L
 H-HC-0.060300(PDBName=2HB,ResName=ALA,ResNum=216_A)  0   -2.15162800   -0.43526100   11.63789700 L
 H-HC-0.060300(PDBName=3HB,ResName=ALA,ResNum=216_A)  0   -2.05251100   -1.65062600   12.92285000 L
 H-H1-0.082300(PDBName=HA,ResName=ALA,ResNum=216_A)  0   -2.45323700   -3.44205100   11.30698900 L
 H-H-0.271900(PDBName=H,ResName=ALA,ResNum=216_A)    0   -0.10540100   -1.79888400   11.30400300 L
 H-HC-0.045700(PDBName=1HB,ResName=LEU,ResNum=217_A)  0   -2.54486200    0.32335400    6.95437700 L
 H-HC-0.045700(PDBName=2HB,ResName=LEU,ResNum=217_A)  0   -1.01745200   -0.37486900    6.45151000 L
 H-HC--0.036100(PDBName=HG,ResName=LEU,ResNum=217_A)  0   -2.63054900    0.72034400    4.76753100 H
 H-HC-0.100000(PDBName=1HD1,ResName=LEU,ResNum=217_A)  0   -1.84731900   -0.58434000    2.91448100 H
 H-HC-0.100000(PDBName=2HD1,ResName=LEU,ResNum=217_A)  0   -1.48060000   -1.97630400    3.90978500 H
 H-HC-0.100000(PDBName=3HD1,ResName=LEU,ResNum=217_A)  0   -0.53483400   -0.48085100    4.08495400 H
 H-HC-0.100000(PDBName=1HD2,ResName=LEU,ResNum=217_A)  0   -4.73164800   -0.63094800    5.22132100 H
 H-HC-0.100000(PDBName=2HD2,ResName=LEU,ResNum=217_A)  0   -4.16891000   -0.68312800    3.55358600 H
 H-HC-0.100000(PDBName=3HD2,ResName=LEU,ResNum=217_A)  0   -3.89002500   -2.06596700    4.60928800 H
 H-H1-0.092200(PDBName=HA,ResName=LEU,ResNum=217_A)  0   -3.58000600   -1.84471800    7.12926200 L
 H-H-0.271900(PDBName=H,ResName=LEU,ResNum=217_A)    0   -1.12103800   -1.49716600    8.75242900 L
 H-HC-0.029500(PDBName=1HB,ResName=TYR,ResNum=218_A)  0    1.92436400   -3.78733300    5.94106600 H
 H-HC-0.029500(PDBName=2HB,ResName=TYR,ResNum=218_A)  0    1.77208200   -4.54482000    4.35982400 H
 H-HA-0.169900(PDBName=HD1,ResName=TYR,ResNum=218_A)  0    1.13612300   -3.12796100    2.32869100 H
 H-HA-0.169900(PDBName=HD2,ResName=TYR,ResNum=218_A)  0    2.08670600   -1.39256000    6.12621100 H
 H-HA-0.165600(PDBName=HE1,ResName=TYR,ResNum=218_A)  0    1.45430500   -0.89983000    1.25749500 H
 H-HA-0.165600(PDBName=HE2,ResName=TYR,ResNum=218_A)  0    2.29458500    0.84119000    5.04988500 H
 H-HO-0.399200(PDBName=HH,ResName=TYR,ResNum=218_A)  0    2.94091300    1.51743500    2.31048800 H
 H-H1-0.087600(PDBName=HA,ResName=TYR,ResNum=218_A)  0   -0.62260800   -4.07931400    4.36419900 L
 H-H-0.271900(PDBName=H,ResName=TYR,ResNum=218_A)    0   -0.09735000   -2.43526900    6.58991600 L
 H-HC-0.060300(PDBName=1HB,ResName=ALA,ResNum=219_A)  0   -0.28837200   -8.44870900    9.30102700 L
 H-HC-0.060300(PDBName=2HB,ResName=ALA,ResNum=219_A)  0   -0.99564600   -6.85102900    9.58512300 L
 H-HC-0.060300(PDBName=3HB,ResName=ALA,ResNum=219_A)  0    0.73848500   -7.00353200    9.19771900 L
 H-H1-0.082300(PDBName=HA,ResName=ALA,ResNum=219_A)  0    0.09487800   -7.96211500    6.97829900 L
 H-H-0.271900(PDBName=H,ResName=ALA,ResNum=219_A)    0   -0.36063100   -5.17249600    7.72008900 L
 H-HC-0.029500(PDBName=1HB,ResName=PHE,ResNum=226_A)  0    3.61338100   -6.38538500    7.61198200 L
 H-HC-0.029500(PDBName=2HB,ResName=PHE,ResNum=226_A)  0    5.21322200   -5.70834600    7.85278000 L
 H-HA-0.133000(PDBName=HD2,ResName=PHE,ResNum=226_A)  0    4.97077100   -3.80374300    6.48602200 L
 H-HA-0.133000(PDBName=HD1,ResName=PHE,ResNum=226_A)  0    4.03408500   -7.68232600    4.84042100 L
 H-HA-0.143000(PDBName=HE2,ResName=PHE,ResNum=226_A)  0    4.70957400   -2.79447600    4.23834800 L
 H-HA-0.143000(PDBName=HE1,ResName=PHE,ResNum=226_A)  0    3.74158800   -6.64332100    2.59993900 L
 H-HA-0.129700(PDBName=HZ,ResName=PHE,ResNum=226_A)  0    4.07332000   -4.19597700    2.31195600 L
 H-H1-0.097800(PDBName=HA,ResName=PHE,ResNum=226_A)  0    4.66155300   -8.49854600    6.77976200 L
 H-H-0.271900(PDBName=H,ResName=PHE,ResNum=226_A)    0    4.61133300   -7.43038400    9.42890900 L
 H-HC--0.029700(PDBName=HB,ResName=VAL,ResNum=231_A)  0   11.05796300   -7.48986600    6.32555000 L
 H-HC-0.079100(PDBName=1HG1,ResName=VAL,ResNum=231_A)  0   12.87279900   -7.59648600    8.04290900 L
 H-HC-0.079100(PDBName=2HG1,ResName=VAL,ResNum=231_A)  0   13.05663100   -5.83261900    7.92938400 L
 H-HC-0.079100(PDBName=3HG1,ResName=VAL,ResNum=231_A)  0   13.42255700   -6.87157400    6.53547300 L
 H-HC-0.079100(PDBName=1HG2,ResName=VAL,ResNum=231_A)  0   10.62821900   -7.50385300    8.77864400 L
 H-HC-0.079100(PDBName=2HG2,ResName=VAL,ResNum=231_A)  0   10.66708000   -5.72927100    8.79819000 L
 H-HC-0.079100(PDBName=3HG2,ResName=VAL,ResNum=231_A)  0    9.38542600   -6.58381900    7.92532200 L
 H-H1-0.096900(PDBName=HA,ResName=VAL,ResNum=231_A)  0   11.06875900   -4.50050900    6.78193300 L
 H-H-0.271900(PDBName=H,ResName=VAL,ResNum=231_A)    0    9.00777900   -6.05197800    5.73340000 L
 H-HC-0.045700(PDBName=1HB,ResName=LEU,ResNum=232_A)  0   12.48556500   -7.32896200    1.68134700 L
 H-HC-0.045700(PDBName=2HB,ResName=LEU,ResNum=232_A)  0   14.20453200   -7.02320200    1.50217400 L
 H-HC--0.036100(PDBName=HG,ResName=LEU,ResNum=232_A)  0   12.91300200   -8.42070600    3.89061900 L
 H-HC-0.100000(PDBName=1HD2,ResName=LEU,ResNum=232_A)  0   15.23910400   -9.04703700    4.47572100 L
 H-HC-0.100000(PDBName=2HD2,ResName=LEU,ResNum=232_A)  0   15.01603400   -7.29477500    4.53559300 L
 H-HC-0.100000(PDBName=3HD2,ResName=LEU,ResNum=232_A)  0   15.84850500   -8.03372200    3.15013000 L
 H-HC-0.100000(PDBName=1HD1,ResName=LEU,ResNum=232_A)  0   13.93808000  -10.44892100    2.96651200 L
 H-HC-0.100000(PDBName=2HD1,ResName=LEU,ResNum=232_A)  0   12.79019400   -9.73942300    1.81775900 L
 H-HC-0.100000(PDBName=3HD1,ResName=LEU,ResNum=232_A)  0   14.53668400   -9.52877900    1.56831700 L
 H-H1-0.092200(PDBName=HA,ResName=LEU,ResNum=232_A)  0   14.18159400   -5.48876000    3.40349700 L
 H-H-0.271900(PDBName=H,ResName=LEU,ResNum=232_A)    0   11.50777600   -6.59417700    3.89664200 L
 H-HC-0.036200(PDBName=1HB,ResName=LYS,ResNum=233_A)  0   10.20784600   -1.57109300    1.46733600 L
 H-HC-0.036200(PDBName=2HB,ResName=LYS,ResNum=233_A)  0   10.52889300   -3.22157100    1.03667600 L
 H-HC-0.010300(PDBName=1HG,ResName=LYS,ResNum=233_A)  0   10.07643200   -1.57053600   -0.87148500 L
 H-HC-0.010300(PDBName=2HG,ResName=LYS,ResNum=233_A)  0   11.61345000   -0.80838600   -0.50461700 L
 H-HC-0.062100(PDBName=1HD,ResName=LYS,ResNum=233_A)  0   12.80091700   -2.91550300   -1.05662800 L
 H-HC-0.062100(PDBName=2HD,ResName=LYS,ResNum=233_A)  0   11.81630600   -2.33852500   -2.40467800 L
 H-HP-0.113500(PDBName=1HE,ResName=LYS,ResNum=233_A)  0   10.93682100   -4.49055700   -0.42353800 L
 H-HP-0.113500(PDBName=2HE,ResName=LYS,ResNum=233_A)  0   10.01747600   -3.92856000   -1.81542400 L
 H-H-0.340000(PDBName=1HZ,ResName=LYS,ResNum=233_A)  0   11.14440800   -5.94042900   -2.39672500 L
 H-H-0.340000(PDBName=2HZ,ResName=LYS,ResNum=233_A)  0   12.59376600   -5.36972700   -1.84455400 L
 H-H-0.340000(PDBName=3HZ,ResName=LYS,ResNum=233_A)  0   11.88239200   -4.73561700   -3.20799300 L
 H-H1-0.142600(PDBName=HA,ResName=LYS,ResNum=233_A)  0   13.10002900   -1.97193600    1.06244400 L
 H-H-0.274700(PDBName=H,ResName=LYS,ResNum=233_A)    0   12.57337900   -3.40881000    3.48559000 L
 H-HC-0.045700(PDBName=1HB,ResName=LEU,ResNum=234_A)  0    8.94896300   -0.25179300    4.17622400 L
 H-HC-0.045700(PDBName=2HB,ResName=LEU,ResNum=234_A)  0    9.26276000    1.25017700    5.02100800 L
 H-HC--0.036100(PDBName=HG,ResName=LEU,ResNum=234_A)  0    9.88828900    0.75289800    2.08128800 L
 H-HC-0.100000(PDBName=1HD1,ResName=LEU,ResNum=234_A)  0    8.03033000    2.42066400    1.78224300 L
 H-HC-0.100000(PDBName=2HD1,ResName=LEU,ResNum=234_A)  0    7.70155300    2.31793100    3.51621300 L
 H-HC-0.100000(PDBName=3HD1,ResName=LEU,ResNum=234_A)  0    7.49845400    0.88724600    2.47527200 L
 H-HC-0.100000(PDBName=1HD2,ResName=LEU,ResNum=234_A)  0   10.23846700    3.21100200    1.98868000 L
 H-HC-0.100000(PDBName=2HD2,ResName=LEU,ResNum=234_A)  0   10.10057500    3.29586600    3.75979800 L
 H-HC-0.100000(PDBName=3HD2,ResName=LEU,ResNum=234_A)  0   11.44766900    2.42116100    2.99178200 L
 H-H1-0.092200(PDBName=HA,ResName=LEU,ResNum=234_A)  0   11.74848900    0.89504700    4.52017700 L
 H-H-0.271900(PDBName=H,ResName=LEU,ResNum=234_A)    0   10.82886800   -1.85935600    3.75828200 L
 H-HC-0.029500(PDBName=1HB,ResName=PHE,ResNum=245_A)  0    6.19942000    5.37626200    5.18193200 L
 H-HC-0.029500(PDBName=2HB,ResName=PHE,ResNum=245_A)  0    7.06696500    6.88509800    4.95588600 L
 H-HA-0.133000(PDBName=HD1,ResName=PHE,ResNum=245_A)  0    7.29845700    3.37812200    5.92783300 L
 H-HA-0.133000(PDBName=HD2,ResName=PHE,ResNum=245_A)  0    9.57423400    6.91556600    4.98672400 L
 H-HA-0.143000(PDBName=HE1,ResName=PHE,ResNum=245_A)  0    9.28415100    2.42427500    7.08094000 L
 H-HA-0.143000(PDBName=HE2,ResName=PHE,ResNum=245_A)  0   11.55983100    5.93866800    6.11764000 L
 H-HA-0.129700(PDBName=HZ,ResName=PHE,ResNum=245_A)  0   11.40954700    3.68537000    7.16931700 L
 H-H1-0.097800(PDBName=HA,ResName=PHE,ResNum=245_A)  0    7.04764700    4.57635400    2.97613600 L
 H-H-0.271900(PDBName=H,ResName=PHE,ResNum=245_A)    0    8.76342300    5.73287000    2.04359400 L
 H-HC-0.024100(PDBName=1HB,ResName=MET,ResNum=246_A)  0    4.02616600    9.30119100    4.19220700 L
 H-HC-0.024100(PDBName=2HB,ResName=MET,ResNum=246_A)  0    2.36883400    9.17844900    3.62337700 L
 H-H1-0.044000(PDBName=1HG,ResName=MET,ResNum=246_A)  0    2.34115800    8.81051200    5.95017900 L
 H-H1-0.044000(PDBName=2HG,ResName=MET,ResNum=246_A)  0    1.93198700    7.30196900    5.14608400 L
 H-H1-0.068400(PDBName=1HE,ResName=MET,ResNum=246_A)  0    5.90345900    8.13340600    7.42639600 L
 H-H1-0.068400(PDBName=2HE,ResName=MET,ResNum=246_A)  0    4.58348400    9.30840900    7.22922900 L
 H-H1-0.068400(PDBName=3HE,ResName=MET,ResNum=246_A)  0    5.58900000    8.85021000    5.83410100 L
 H-H1-0.088000(PDBName=HA,ResName=MET,ResNum=246_A)  0    2.84286500    6.80263400    2.90545400 L
 H-H-0.271900(PDBName=H,ResName=MET,ResNum=246_A)    0    5.25272800    7.16079200    4.25280100 L
 H-HC--0.012200(PDBName=1HB,ResName=ASP,ResNum=247_A)  0    6.26911400   11.02554400    0.98003000 L
 H-HC--0.012200(PDBName=2HB,ResName=ASP,ResNum=247_A)  0    7.04153400    9.90556800   -0.14800100 L
 H-H1-0.088000(PDBName=HA,ResName=ASP,ResNum=247_A)  0    4.03811700   10.35504200   -0.08440100 L
 H-H-0.293600(PDBName=H,ResName=ASP,ResNum=247_A)    0    5.52988300    9.04196300    1.94971800 L
 H-H1-0.004300(PDBName=HB,ResName=THR,ResNum=248_A)  0    7.03445000    4.75041100   -2.23811600 L
 H-HC-0.064200(PDBName=1HG2,ResName=THR,ResNum=248_A)  0    8.33845400    6.52281700   -3.31375500 L
 H-HC-0.064200(PDBName=2HG2,ResName=THR,ResNum=248_A)  0    8.40184500    7.44411300   -1.79873500 L
 H-HC-0.064200(PDBName=3HG2,ResName=THR,ResNum=248_A)  0    9.22412700    5.87369800   -1.93099700 L
 H-HO-0.410200(PDBName=HG1,ResName=THR,ResNum=248_A)  0    6.40153400    5.36295700    0.05535300 L
 H-H1-0.100700(PDBName=HA,ResName=THR,ResNum=248_A)  0    5.95231100    6.95861900   -3.06944900 L
 H-H-0.271900(PDBName=H,ResName=THR,ResNum=248_A)    0    6.29285800    7.64404400   -0.31946600 L
 H-HC--0.017300(PDBName=1HB,ResName=GLU,ResNum=249_A)  0    2.35035100    2.77036000    0.17069700 L
 H-HC--0.017300(PDBName=2HB,ResName=GLU,ResNum=249_A)  0    3.26639000    4.02081900    1.00171800 L
 H-HC--0.042500(PDBName=1HG,ResName=GLU,ResNum=249_A)  0    5.29028100    3.41650400   -0.20398800 L
 H-HC--0.042500(PDBName=2HG,ResName=GLU,ResNum=249_A)  0    4.37845900    2.40605100   -1.33644200 L
 H-H1-0.110500(PDBName=HA,ResName=GLU,ResNum=249_A)  0    2.64897300    3.94259700   -1.96851200 L
 H-H-0.293600(PDBName=H,ResName=GLU,ResNum=249_A)    0    3.95875100    6.13494900   -0.37108000 L
 H-H1-0.004300(PDBName=HB,ResName=THR,ResNum=250_A)  0   -1.40681500    7.26154800    1.67049100 L
 H-HC-0.064200(PDBName=1HG2,ResName=THR,ResNum=250_A)  0   -0.34644400    5.73946300    3.23991400 L
 H-HC-0.064200(PDBName=2HG2,ResName=THR,ResNum=250_A)  0   -0.82749400    4.87841300    1.76412600 L
 H-HC-0.064200(PDBName=3HG2,ResName=THR,ResNum=250_A)  0    0.88097100    5.29218500    2.04788400 L
 H-HO-0.410200(PDBName=HG1,ResName=THR,ResNum=250_A)  0    1.28724600    7.91622100    1.51305800 L
 H-H1-0.100700(PDBName=HA,ResName=THR,ResNum=250_A)  0   -0.99862500    6.19241100   -0.41329400 L
 H-H-0.271900(PDBName=H,ResName=THR,ResNum=250_A)    0    1.92254400    6.85695400   -0.37304500 L
 H-HC-0.036700(PDBName=1HB,ResName=HIS,ResNum=251_A)  0    1.19623100   11.15500100   -0.13005200 L
 H-HC-0.036700(PDBName=2HB,ResName=HIS,ResNum=251_A)  0    2.36052700   10.85170500   -1.41201900 L
 H-H4-0.186200(PDBName=HD2,ResName=HIS,ResNum=251_A)  0    3.20813100   13.03201500   -2.39611500 L
 H-H-0.333900(PDBName=HE2,ResName=HIS,ResNum=251_A)  0    2.09910200   15.30296700   -3.07328200 L
 H-H5-0.143500(PDBName=HE1,ResName=HIS,ResNum=251_A)  0   -0.39694600   15.30807800   -2.46396700 L
 H-H1-0.136000(PDBName=HA,ResName=HIS,ResNum=251_A)  0   -0.64292600   10.59968700   -1.68272300 L
 H-H-0.271900(PDBName=H,ResName=HIS,ResNum=251_A)    0    1.39600300    8.44255100   -1.32142000 L
 H-HC-0.029500(PDBName=1HB,ResName=TYR,ResNum=252_A)  0    3.57806100    9.67052800   -6.72462200 L
 H-HC-0.029500(PDBName=2HB,ResName=TYR,ResNum=252_A)  0    3.95635400    9.35713700   -5.03866000 L
 H-HA-0.169900(PDBName=HD1,ResName=TYR,ResNum=252_A)  0    3.44035200   11.93710900   -7.64927200 L
 H-HA-0.169900(PDBName=HD2,ResName=TYR,ResNum=252_A)  0    4.68358700   11.24102800   -3.57743300 L
 H-HA-0.165600(PDBName=HE1,ResName=TYR,ResNum=252_A)  0    4.34557700   14.25171700   -7.52689100 L
 H-HA-0.165600(PDBName=HE2,ResName=TYR,ResNum=252_A)  0    5.61742700   13.52601300   -3.46484600 L
 H-HO-0.399200(PDBName=HH,ResName=TYR,ResNum=252_A)  0    5.49724400   15.74671500   -6.27260800 L
 H-H1-0.087600(PDBName=HA,ResName=TYR,ResNum=252_A)  0    1.46546400   10.88217200   -5.81673500 L
 H-H-0.271900(PDBName=H,ResName=TYR,ResNum=252_A)    0    2.47733700    9.79497500   -3.33018400 L
 H-HC-0.017100(PDBName=1HB,ResName=GLN,ResNum=334_A)  0   -1.63823600  -13.61578300   -1.44337700 L
 H-HC-0.017100(PDBName=2HB,ResName=GLN,ResNum=334_A)  0   -0.12357800  -13.11037700   -2.18023500 L
 H-HC-0.035200(PDBName=1HG,ResName=GLN,ResNum=334_A)  0   -0.97144200  -10.85772700   -2.56483500 L
 H-HC-0.035200(PDBName=2HG,ResName=GLN,ResNum=334_A)  0   -1.94888700  -12.07725900   -3.35722500 L
 H-H-0.425100(PDBName=1HE2,ResName=GLN,ResNum=334_A)  0   -4.78676100  -11.40992600   -1.15819300 L
 H-H-0.425100(PDBName=2HE2,ResName=GLN,ResNum=334_A)  0   -3.95618500  -12.85916900   -1.76620600 L
 H-H1-0.085000(PDBName=HA,ResName=GLN,ResNum=334_A)  0    0.09476800  -11.36708500   -0.31065300 L
 H-H-0.271900(PDBName=H,ResName=GLN,ResNum=334_A)    0    0.15544100  -14.06257700    0.86539700 L
 H-HC-0.045700(PDBName=1HB,ResName=LEU,ResNum=335_A)  0   -2.29177400   -9.90250000    4.54003900 L
 H-HC-0.045700(PDBName=2HB,ResName=LEU,ResNum=335_A)  0   -1.40214600   -9.08171200    3.25979500 L
 H-HC--0.036100(PDBName=HG,ResName=LEU,ResNum=335_A)  0    0.18789200  -10.99930000    3.14073100 L
 H-HC-0.100000(PDBName=1HD1,ResName=LEU,ResNum=335_A)  0   -0.15267900   -9.97697000    5.97693700 L
 H-HC-0.100000(PDBName=2HD1,ResName=LEU,ResNum=335_A)  0    1.34375900  -10.57234300    5.23184400 L
 H-HC-0.100000(PDBName=3HD1,ResName=LEU,ResNum=335_A)  0    0.61237200   -9.06347900    4.65699500 L
 H-HC-0.100000(PDBName=1HD2,ResName=LEU,ResNum=335_A)  0   -1.39262200  -12.08940700    5.50596000 L
 H-HC-0.100000(PDBName=2HD2,ResName=LEU,ResNum=335_A)  0    0.19399600  -12.68450600    4.97345000 L
 H-HC-0.100000(PDBName=3HD2,ResName=LEU,ResNum=335_A)  0   -1.20448300  -12.86375000    3.91248400 L
 H-H1-0.092200(PDBName=HA,ResName=LEU,ResNum=335_A)  0   -2.86111200  -11.72691100    2.99036400 L
 H-H-0.271900(PDBName=H,ResName=LEU,ResNum=335_A)    0   -1.26407900  -10.19101000    0.95308300 L
 H-H1-0.035200(PDBName=1HB,ResName=SER,ResNum=336_A)  0   -5.33485200   -6.47342000    0.30515600 L
 H-H1-0.035200(PDBName=2HB,ResName=SER,ResNum=336_A)  0   -3.81751900   -6.98432600    1.05372000 L
 H-HO-0.427500(PDBName=HG,ResName=SER,ResNum=336_A)  0   -3.46692200   -8.23600800   -0.95763600 L
 H-H1-0.084300(PDBName=HA,ResName=SER,ResNum=336_A)  0   -5.76095700   -8.32618600    1.73629000 L
 H-H-0.271900(PDBName=H,ResName=SER,ResNum=336_A)    0   -3.44641300   -9.68705400    0.43432500 L
 H-HC-0.036200(PDBName=1HB,ResName=LYS,ResNum=337_A)  0  -10.44439200   -9.14315100   -1.19935500 L
 H-HC-0.036200(PDBName=2HB,ResName=LYS,ResNum=337_A)  0   -9.92658200   -8.20169100    0.19217000 L
 H-HC-0.010300(PDBName=1HG,ResName=LYS,ResNum=337_A)  0  -10.33769700  -10.81597200    0.35172300 L
 H-HC-0.010300(PDBName=2HG,ResName=LYS,ResNum=337_A)  0   -8.72487600  -10.93574800   -0.32989100 L
 H-HC-0.062100(PDBName=1HD,ResName=LYS,ResNum=337_A)  0   -9.64005700   -9.86469200    2.35980600 L
 H-HC-0.062100(PDBName=2HD,ResName=LYS,ResNum=337_A)  0   -8.13484500   -9.25083900    1.70373800 L
 H-HP-0.113500(PDBName=1HE,ResName=LYS,ResNum=337_A)  0   -8.82224300  -12.14223300    2.32175100 L
 H-HP-0.113500(PDBName=2HE,ResName=LYS,ResNum=337_A)  0   -7.39514900  -11.68356600    1.37370100 L
 H-H-0.340000(PDBName=1HZ,ResName=LYS,ResNum=337_A)  0   -7.07179700  -11.94850200    3.88986300 L
 H-H-0.340000(PDBName=2HZ,ResName=LYS,ResNum=337_A)  0   -7.84366400  -10.48532900    4.03516200 L
 H-H-0.340000(PDBName=3HZ,ResName=LYS,ResNum=337_A)  0   -6.45423800  -10.59438000    3.22024700 L
 H-H1-0.142600(PDBName=HA,ResName=LYS,ResNum=337_A)  0   -8.18091000   -9.19526000   -2.13259100 L
 H-H-0.274700(PDBName=H,ResName=LYS,ResNum=337_A)    0   -7.12647100   -7.30513200   -0.17876500 L
 H-H1-0.069800(PDBName=1HA,ResName=GLY,ResNum=338_A)  0   -8.98171900   -5.30878800   -4.04578400 L
 H-H1-0.069800(PDBName=2HA,ResName=GLY,ResNum=338_A)  0  -10.28784800   -6.20634700   -4.81973100 L
 H-H-0.271900(PDBName=H,ResName=GLY,ResNum=338_A)    0   -9.79701700   -8.01870600   -3.47238900 L
 H-HC-0.060300(PDBName=1HB,ResName=ALA,ResNum=339_A)  0  -12.40394300   -3.75165700    0.62792400 L
 H-HC-0.060300(PDBName=2HB,ResName=ALA,ResNum=339_A)  0  -10.89793700   -4.69918000    0.55226900 L
 H-HC-0.060300(PDBName=3HB,ResName=ALA,ResNum=339_A)  0  -12.33106700   -5.22291900   -0.36042300 L
 H-H1-0.082300(PDBName=HA,ResName=ALA,ResNum=339_A)  0  -12.20402500   -3.22745200   -1.76889200 L
 H-H-0.271900(PDBName=H,ResName=ALA,ResNum=339_A)    0   -9.51511900   -4.52007800   -1.78728700 L
 H-HC-0.036200(PDBName=1HB,ResName=LYS,ResNum=340_A)  0   -8.78183400    0.16133000   -3.13015400 L
 H-HC-0.036200(PDBName=2HB,ResName=LYS,ResNum=340_A)  0   -8.15193000   -0.65900900   -1.69472900 L
 H-HC-0.010300(PDBName=1HG,ResName=LYS,ResNum=340_A)  0   -8.50513800    2.35601400   -1.99205800 L
 H-HC-0.010300(PDBName=2HG,ResName=LYS,ResNum=340_A)  0   -7.85775900    1.52452700   -0.55870100 L
 H-HC-0.062100(PDBName=1HD,ResName=LYS,ResNum=340_A)  0   -6.69329800    1.29384400   -3.35156200 L
 H-HC-0.062100(PDBName=2HD,ResName=LYS,ResNum=340_A)  0   -5.97139400    0.66793300   -1.85527300 L
 H-HP-0.113500(PDBName=1HE,ResName=LYS,ResNum=340_A)  0   -6.57633100    3.61705100   -2.24199600 L
 H-HP-0.113500(PDBName=2HE,ResName=LYS,ResNum=340_A)  0   -5.52405600    2.87644500   -1.03598200 L
 H-H-0.340000(PDBName=1HZ,ResName=LYS,ResNum=340_A)  0   -4.24495000    3.82764400   -2.83785600 L
 H-H-0.340000(PDBName=2HZ,ResName=LYS,ResNum=340_A)  0   -5.05032700    2.90186600   -3.97279400 L
 H-H-0.340000(PDBName=3HZ,ResName=LYS,ResNum=340_A)  0   -4.02737200    2.22120700   -2.89308600 L
 H-H1-0.142600(PDBName=HA,ResName=LYS,ResNum=340_A)  0  -10.11150000    0.32772400   -0.40650900 L
 H-H-0.274700(PDBName=H,ResName=LYS,ResNum=340_A)    0  -11.22979400   -1.36997700   -2.51655200 L
 H-HC-0.045700(PDBName=1HB,ResName=LEU,ResNum=341_A)  0  -13.75252700    2.48483400   -0.95231500 L
 H-HC-0.045700(PDBName=2HB,ResName=LEU,ResNum=341_A)  0  -12.88012300    3.60935000    0.08298400 L
 H-HC--0.036100(PDBName=HG,ResName=LEU,ResNum=341_A)  0  -13.90599700    5.52682500   -1.10968900 L
 H-HC-0.100000(PDBName=1HD1,ResName=LEU,ResNum=341_A)  0  -15.79773900    5.12978200   -2.65698700 L
 H-HC-0.100000(PDBName=2HD1,ResName=LEU,ResNum=341_A)  0  -15.47180700    3.38311500   -2.62255900 L
 H-HC-0.100000(PDBName=3HD1,ResName=LEU,ResNum=341_A)  0  -14.29996600    4.50492300   -3.34483600 L
 H-HC-0.100000(PDBName=1HD2,ResName=LEU,ResNum=341_A)  0  -16.17570700    5.21177500   -0.25297900 L
 H-HC-0.100000(PDBName=2HD2,ResName=LEU,ResNum=341_A)  0  -15.91258200    3.45743200   -0.13818500 L
 H-HC-0.100000(PDBName=3HD2,ResName=LEU,ResNum=341_A)  0  -14.98056400    4.57420400    0.88617700 L
 H-H1-0.092200(PDBName=HA,ResName=LEU,ResNum=341_A)  0  -12.43897900    3.26482400   -2.91434600 L
 H-H-0.271900(PDBName=H,ResName=LEU,ResNum=341_A)    0  -10.66068500    2.43829100   -0.65897800 L
 H-HC-0.029500(PDBName=1HB,ResName=TYR,ResNum=342_A)  0  -11.24074400    7.13431000   -4.92895300 L
 H-HC-0.029500(PDBName=2HB,ResName=TYR,ResNum=342_A)  0   -9.93616500    8.11230000   -4.27283000 L
 H-HA-0.169900(PDBName=HD1,ResName=TYR,ResNum=342_A)  0   -7.75619800    7.09758700   -3.65123100 L
 H-HA-0.169900(PDBName=HD2,ResName=TYR,ResNum=342_A)  0  -10.94759700    4.74040700   -5.36756800 L
 H-HA-0.165600(PDBName=HE1,ResName=TYR,ResNum=342_A)  0   -6.14806800    5.28598300   -4.17503400 L
 H-HA-0.165600(PDBName=HE2,ResName=TYR,ResNum=342_A)  0   -9.35991700    2.91229100   -5.83083700 L
 H-HO-0.399200(PDBName=HH,ResName=TYR,ResNum=342_A)  0   -7.18506100    2.33761400   -5.92799800 L
 H-H1-0.087600(PDBName=HA,ResName=TYR,ResNum=342_A)  0  -10.29922000    7.19610900   -2.04540300 L
 H-H-0.271900(PDBName=H,ResName=TYR,ResNum=342_A)    0  -12.64848600    5.68290900   -3.05432500 L
 H-HC-0.029500(PDBName=1HB,ResName=PHE,ResNum=353_A)  0   -3.35287800   10.89322400    9.95230200 L
 H-HC-0.029500(PDBName=2HB,ResName=PHE,ResNum=353_A)  0   -3.53281300   11.25191000    8.24600200 L
 H-HA-0.133000(PDBName=HD1,ResName=PHE,ResNum=353_A)  0   -2.17666500   10.12939400    6.54193000 L
 H-HA-0.133000(PDBName=HD2,ResName=PHE,ResNum=353_A)  0   -1.69907400    9.24000700   10.73100200 L
 H-HA-0.143000(PDBName=HE1,ResName=PHE,ResNum=353_A)  0    0.01770900    9.09527200    6.06547300 L
 H-HA-0.143000(PDBName=HE2,ResName=PHE,ResNum=353_A)  0    0.49372900    8.17835900   10.25489200 L
 H-HA-0.129700(PDBName=HZ,ResName=PHE,ResNum=353_A)  0    1.35894900    8.09677700    7.92653600 L
 H-H1-0.097800(PDBName=HA,ResName=PHE,ResNum=353_A)  0   -4.72244800    9.10819500    7.88928200 L
 H-H-0.271900(PDBName=H,ResName=PHE,ResNum=353_A)    0   -6.20503100   10.26529500   10.12463700 L
 H-HC-0.060300(PDBName=1HB,ResName=ALA,ResNum=354_A)  0   -6.38919900    5.11823100   11.73617300 L
 H-HC-0.060300(PDBName=2HB,ResName=ALA,ResNum=354_A)  0   -7.06614800    5.80941800   10.24757400 L
 H-HC-0.060300(PDBName=3HB,ResName=ALA,ResNum=354_A)  0   -6.52744600    6.87866900   11.56349400 L
 H-H1-0.082300(PDBName=HA,ResName=ALA,ResNum=354_A)  0   -4.20487800    6.14692100   11.23473000 L
 H-H-0.271900(PDBName=H,ResName=ALA,ResNum=354_A)    0   -5.11560600    7.00328000    8.53739300 L
 H-HC-0.029500(PDBName=1HB,ResName=PHE,ResNum=355_A)  0   -1.66639800    1.15627400   10.17868500 L
 H-HC-0.029500(PDBName=2HB,ResName=PHE,ResNum=355_A)  0   -1.60570600    2.40132700   11.41636500 L
 H-HA-0.133000(PDBName=HD1,ResName=PHE,ResNum=355_A)  0   -0.57408800    4.61211100   10.92110300 L
 H-HA-0.133000(PDBName=HD2,ResName=PHE,ResNum=355_A)  0   -0.70597800    1.47827300    7.96714700 L
 H-HA-0.143000(PDBName=HE1,ResName=PHE,ResNum=355_A)  0    1.13167200    5.80918100    9.56355600 L
 H-HA-0.143000(PDBName=HE2,ResName=PHE,ResNum=355_A)  0    0.97296600    2.69447600    6.60091300 L
 H-HA-0.129700(PDBName=HZ,ResName=PHE,ResNum=355_A)  0    1.89323000    4.85792900    7.40044000 L
 H-H1-0.097800(PDBName=HA,ResName=PHE,ResNum=355_A)  0   -3.49998900    2.26901000    9.03175500 L
 H-H-0.271900(PDBName=H,ResName=PHE,ResNum=355_A)    0   -3.00203300    4.44756200   10.97350600 L
 H-HC-0.045700(PDBName=1HB,ResName=LEU,ResNum=362_A)  0  -10.81201300    0.73442300    9.27211100 L
 H-HC-0.045700(PDBName=2HB,ResName=LEU,ResNum=362_A)  0  -10.49120400    0.86439500    7.54771400 L
 H-HC--0.036100(PDBName=HG,ResName=LEU,ResNum=362_A)  0  -13.20940500    0.28758300    8.81222900 L
 H-HC-0.100000(PDBName=1HD1,ResName=LEU,ResNum=362_A)  0  -13.76763300    2.54418800    8.03919900 L
 H-HC-0.100000(PDBName=2HD1,ResName=LEU,ResNum=362_A)  0  -12.38007500    2.59911800    9.13768100 L
 H-HC-0.100000(PDBName=3HD1,ResName=LEU,ResNum=362_A)  0  -12.12913900    2.75182300    7.38495200 L
 H-HC-0.100000(PDBName=1HD2,ResName=LEU,ResNum=362_A)  0  -14.07574100    0.72731700    6.49778900 L
 H-HC-0.100000(PDBName=2HD2,ResName=LEU,ResNum=362_A)  0  -13.13545000   -0.75753400    6.61601400 L
 H-HC-0.100000(PDBName=3HD2,ResName=LEU,ResNum=362_A)  0  -12.40031100    0.69119900    5.89949000 L
 H-H1-0.092200(PDBName=HA,ResName=LEU,ResNum=362_A)  0  -10.97520900   -1.53079300    7.24357600 L
 H-H-0.271900(PDBName=H,ResName=LEU,ResNum=362_A)    0  -11.33187400   -1.78765700   10.18894700 L
 H-HC-0.079700(PDBName=1HB,ResName=ASN,ResNum=363_A)  0   -6.99304000   -2.40911600    5.73789600 L
 H-HC-0.079700(PDBName=2HB,ResName=ASN,ResNum=363_A)  0   -5.45418600   -2.44902500    6.58020900 L
 H-H-0.419600(PDBName=1HD2,ResName=ASN,ResNum=363_A)  0   -6.39556300   -5.07353800    8.80855900 L
 H-H-0.419600(PDBName=2HD2,ResName=ASN,ResNum=363_A)  0   -5.36157800   -3.64890100    8.70473100 L
 H-H1-0.104800(PDBName=HA,ResName=ASN,ResNum=363_A)  0   -6.69587100   -1.54809600    8.63879300 L
 H-H-0.271900(PDBName=H,ResName=ASN,ResNum=363_A)    0   -8.83206500   -0.96054700    6.61330000 L
 H-HC-0.033900(PDBName=1HB,ResName=TRP,ResNum=364_A)  0   -6.14815100    1.86754200    4.19025800 H
 H-HC-0.033900(PDBName=2HB,ResName=TRP,ResNum=364_A)  0   -4.71674000    1.46333300    5.13306900 H
 H-H4-0.206200(PDBName=HD1,ResName=TRP,ResNum=364_A)  0   -5.74733600    3.86720200    2.54456700 H
 H-H-0.341200(PDBName=HE1,ResName=TRP,ResNum=364_A)  0   -4.14047300    5.85803800    2.49164700 H
 H-HA-0.170000(PDBName=HE3,ResName=TRP,ResNum=364_A)  0   -3.46584900    3.22649300    7.11446700 H
 H-HA-0.144700(PDBName=HZ3,ResName=TRP,ResNum=364_A)  0   -1.77527400    4.90104300    7.82163600 H
 H-HA-0.157200(PDBName=HZ2,ResName=TRP,ResNum=364_A)  0   -2.27054300    7.08446500    4.14718800 H
 H-HA-0.141700(PDBName=HH2,ResName=TRP,ResNum=364_A)  0   -1.17342400    6.77415000    6.36077900 H
 H-H1-0.112300(PDBName=HA,ResName=TRP,ResNum=364_A)  0   -5.68808900    2.56429400    7.10160000 L
 H-H-0.271900(PDBName=H,ResName=TRP,ResNum=364_A)    0   -7.77470300    0.70024800    6.16160600 L
 H-HC--0.029700(PDBName=HB,ResName=VAL,ResNum=365_A)  0   -8.44845900    6.18413300    8.37932200 L
 H-HC-0.079100(PDBName=1HG1,ResName=VAL,ResNum=365_A)  0  -10.59855100    7.37533300    7.96194800 L
 H-HC-0.079100(PDBName=2HG1,ResName=VAL,ResNum=365_A)  0  -10.38407600    7.12130100    6.21657500 L
 H-HC-0.079100(PDBName=3HG1,ResName=VAL,ResNum=365_A)  0   -9.24440400    8.13328500    7.12916500 L
 H-HC-0.079100(PDBName=1HG2,ResName=VAL,ResNum=365_A)  0  -10.67784100    5.09073000    8.48667600 L
 H-HC-0.079100(PDBName=2HG2,ResName=VAL,ResNum=365_A)  0  -10.49103400    4.57869700    6.79399900 L
 H-HC-0.079100(PDBName=3HG2,ResName=VAL,ResNum=365_A)  0   -9.40064100    3.95652300    8.05053000 L
 H-H1-0.096900(PDBName=HA,ResName=VAL,ResNum=365_A)  0   -8.56009300    5.58314900    5.38851700 L
 H-H-0.271900(PDBName=H,ResName=VAL,ResNum=365_A)    0   -6.32112300    4.65527900    7.08267500 L
 H-HC-0.017100(PDBName=1HB,ResName=GLN,ResNum=366_A)  0   -4.77062800    8.12558400    4.34314800 L
 H-HC-0.017100(PDBName=2HB,ResName=GLN,ResNum=366_A)  0   -4.84163100    9.86783400    4.09719700 L
 H-HC-0.035200(PDBName=1HG,ResName=GLN,ResNum=366_A)  0   -6.36674000    7.87903700    2.38559700 L
 H-HC-0.035200(PDBName=2HG,ResName=GLN,ResNum=366_A)  0   -6.20860100    9.62114700    2.09532700 L
 H-H-0.425100(PDBName=1HE2,ResName=GLN,ResNum=366_A)  0   -4.58449700   10.10768000    0.40983400 L
 H-H-0.425100(PDBName=2HE2,ResName=GLN,ResNum=366_A)  0   -3.24012000    8.98001300    0.24366600 L
 H-H1-0.085000(PDBName=HA,ResName=GLN,ResNum=366_A)  0   -6.31231300    9.37889100    5.85710600 L
 H-H-0.271900(PDBName=H,ResName=GLN,ResNum=366_A)    0   -7.93176600    7.40381700    4.37998400 L
 H-H1-0.035200(PDBName=1HB,ResName=SER,ResNum=379_A)  0   -7.47841100    7.14807400   -1.00483900 L
 H-H1-0.035200(PDBName=2HB,ResName=SER,ResNum=379_A)  0   -6.75983600    6.63745200    0.52756300 L
 H-HO-0.427500(PDBName=HG,ResName=SER,ResNum=379_A)  0   -8.56114900    5.04784600   -1.00371900 L
 H-H1-0.084300(PDBName=HA,ResName=SER,ResNum=379_A)  0   -9.74271400    6.85849000   -0.01521900 L
 H-H-0.271900(PDBName=H,ResName=SER,ResNum=379_A)    0   -8.71726500    8.66819500    1.94245200 L
 H-HC-0.018700(PDBName=HB,ResName=ILE,ResNum=380_A)  0  -12.00273000    3.76151300    2.28883400 L
 H-HC-0.088200(PDBName=1HG2,ResName=ILE,ResNum=380_A)  0  -12.72760200    2.77478200    4.43879900 L
 H-HC-0.088200(PDBName=2HG2,ResName=ILE,ResNum=380_A)  0  -11.47589300    1.79999200    3.70761500 L
 H-HC-0.088200(PDBName=3HG2,ResName=ILE,ResNum=380_A)  0  -11.06566700    2.88289800    5.05589800 L
 H-HC-0.023600(PDBName=1HG1,ResName=ILE,ResNum=380_A)  0  -11.56636300    6.06440300    3.05202200 L
 H-HC-0.023600(PDBName=2HG1,ResName=ILE,ResNum=380_A)  0  -11.08442000    5.47442700    4.64021500 L
 H-HC-0.018600(PDBName=1HD1,ResName=ILE,ResNum=380_A)  0  -13.86834400    5.14403600    3.43246000 L
 H-HC-0.018600(PDBName=2HD1,ResName=ILE,ResNum=380_A)  0  -13.38453000    6.46901400    4.51038600 L
 H-HC-0.018600(PDBName=3HD1,ResName=ILE,ResNum=380_A)  0  -13.38978800    4.81068200    5.11899900 L
 H-H1-0.086900(PDBName=HA,ResName=ILE,ResNum=380_A)  0   -9.25620400    4.09330300    3.57330900 L
 H-H-0.271900(PDBName=H,ResName=ILE,ResNum=380_A)    0   -9.81090600    4.63294300    0.72117000 L
 H-H1-0.004300(PDBName=HB,ResName=THR,ResNum=381_A)  0   -6.36570900    0.14453000    3.36619500 H
 H-HC-0.064200(PDBName=1HG2,ResName=THR,ResNum=381_A)  0   -6.65657400   -1.83961900    1.80662500 H
 H-HC-0.064200(PDBName=2HG2,ResName=THR,ResNum=381_A)  0   -5.21367200   -0.88697100    1.45914900 H
 H-HC-0.064200(PDBName=3HG2,ResName=THR,ResNum=381_A)  0   -6.65628200   -0.68423500    0.44655000 H
 H-HO-0.410200(PDBName=HG1,ResName=THR,ResNum=381_A)  0   -5.34661000    1.56579600    1.95148300 H
 H-H1-0.100700(PDBName=HA,ResName=THR,ResNum=381_A)  0   -8.74729200    0.08951600    1.53285100 L
 H-H-0.271900(PDBName=H,ResName=THR,ResNum=381_A)    0   -8.59351300    1.99467300    3.85927000 L
 H-HC-0.018700(PDBName=HB,ResName=ILE,ResNum=382_A)  0  -11.34167900   -3.61098700    2.75379100 L
 H-HC-0.088200(PDBName=1HG2,ResName=ILE,ResNum=382_A)  0  -12.58818000   -4.48736400    4.71718500 L
 H-HC-0.088200(PDBName=2HG2,ResName=ILE,ResNum=382_A)  0  -11.25927200   -4.00891000    5.78424500 L
 H-HC-0.088200(PDBName=3HG2,ResName=ILE,ResNum=382_A)  0  -11.04183000   -5.28867700    4.56497300 L
 H-HC-0.023600(PDBName=1HG1,ResName=ILE,ResNum=382_A)  0  -11.53037700   -1.53862800    4.97866200 L
 H-HC-0.023600(PDBName=2HG1,ResName=ILE,ResNum=382_A)  0  -11.50512600   -1.19907100    3.24840200 L
 H-HC-0.018600(PDBName=1HD1,ResName=ILE,ResNum=382_A)  0  -13.75607300   -1.00309200    3.92968500 L
 H-HC-0.018600(PDBName=2HD1,ResName=ILE,ResNum=382_A)  0  -13.74410700   -2.56466900    4.75628000 L
 H-HC-0.018600(PDBName=3HD1,ResName=ILE,ResNum=382_A)  0  -13.63171900   -2.49487300    2.97700600 L
 H-H1-0.086900(PDBName=HA,ResName=ILE,ResNum=382_A)  0   -9.24196400   -2.95105900    4.84489400 L
 H-H-0.271900(PDBName=H,ResName=ILE,ResNum=382_A)    0   -9.12721900   -2.06603200    1.99619500 L
 H-HC-0.060300(PDBName=1HB,ResName=ALA,ResNum=383_A)  0   -6.02530300   -5.61973300    2.88222300 L
 H-HC-0.060300(PDBName=2HB,ResName=ALA,ResNum=383_A)  0   -5.80712800   -5.66163500    4.64339000 L
 H-HC-0.060300(PDBName=3HB,ResName=ALA,ResNum=383_A)  0   -5.62890600   -7.14901600    3.68834400 L
 H-H1-0.082300(PDBName=HA,ResName=ALA,ResNum=383_A)  0   -8.04897500   -6.87347700    2.98207600 L
 H-H-0.271900(PDBName=H,ResName=ALA,ResNum=383_A)    0   -8.44533300   -4.94109400    5.20096600 L
 H-HC-0.033900(PDBName=1HB,ResName=TRP,ResNum=417_A)  0   -7.96732000   -7.91853200   -5.37641200 L
 H-HC-0.033900(PDBName=2HB,ResName=TRP,ResNum=417_A)  0   -6.68937100   -8.07595100   -6.56281100 L
 H-H4-0.206200(PDBName=HD1,ResName=TRP,ResNum=417_A)  0   -7.95334600   -5.35665900   -6.16849200 L
 H-H-0.341200(PDBName=HE1,ResName=TRP,ResNum=417_A)  0   -9.08225700   -4.12173000   -8.17882400 L
 H-HA-0.170000(PDBName=HE3,ResName=TRP,ResNum=417_A)  0   -9.05950500   -9.35469800   -9.27778200 L
 H-HA-0.144700(PDBName=HZ3,ResName=TRP,ResNum=417_A)  0  -10.22146500   -8.95216500  -11.39883800 L
 H-HA-0.157200(PDBName=HZ2,ResName=TRP,ResNum=417_A)  0  -10.39527000   -4.73647000  -10.53219100 L
 H-HA-0.141700(PDBName=HH2,ResName=TRP,ResNum=417_A)  0  -10.90465100   -6.65980000  -12.05587300 L
 H-H1-0.112300(PDBName=HA,ResName=TRP,ResNum=417_A)  0   -7.84174900   -9.87098200   -7.65800600 L
 H-H-0.271900(PDBName=H,ResName=TRP,ResNum=417_A)    0  -10.08399800   -9.92156100   -7.42377100 L
 H-HC-0.060300(PDBName=1HB,ResName=ALA,ResNum=426_A)  0   -5.52700300   -8.76618900   -4.63531500 L
 H-HC-0.060300(PDBName=2HB,ResName=ALA,ResNum=426_A)  0   -4.75198100   -8.10597400   -3.20632100 L
 H-HC-0.060300(PDBName=3HB,ResName=ALA,ResNum=426_A)  0   -4.48110300   -9.80237000   -3.65067100 L
 H-H1-0.082300(PDBName=HA,ResName=ALA,ResNum=426_A)  0   -3.61149000   -7.37985600   -5.27736000 L
 H-H-0.271900(PDBName=H,ResName=ALA,ResNum=426_A)    0   -2.85608500  -10.18589200   -5.83512900 L
 H-HC-0.033900(PDBName=1HB,ResName=TRP,ResNum=427_A)  0   -1.51761000   -5.24474100   -1.98986000 H
 H-HC-0.033900(PDBName=2HB,ResName=TRP,ResNum=427_A)  0    0.18862700   -5.37475900   -1.73162300 H
 H-H4-0.206200(PDBName=HD1,ResName=TRP,ResNum=427_A)  0    0.68263600   -7.17057400    0.79363400 H
 H-H-0.341200(PDBName=HE1,ResName=TRP,ResNum=427_A)  0   -0.34273400   -6.58677900    3.02487400 H
 H-HA-0.170000(PDBName=HE3,ResName=TRP,ResNum=427_A)  0   -3.21609300   -4.27191300   -0.87284900 H
 H-HA-0.144700(PDBName=HZ3,ResName=TRP,ResNum=427_A)  0   -4.75487400   -3.28594500    0.80934500 H
 H-HA-0.157200(PDBName=HZ2,ResName=TRP,ResNum=427_A)  0   -2.60795500   -5.21688100    4.00610400 H
 H-HA-0.141700(PDBName=HH2,ResName=TRP,ResNum=427_A)  0   -4.44093700   -3.74260300    3.22078100 H
 H-H1-0.112300(PDBName=HA,ResName=TRP,ResNum=427_A)  0   -0.07952500   -6.81535500   -3.32718900 L
 H-H-0.271900(PDBName=H,ResName=TRP,ResNum=427_A)    0   -2.80867500   -7.08880000   -2.66087900 L
 H-HC-0.060300(PDBName=1HB,ResName=ALA,ResNum=428_A)  0    3.77867700   -8.95369800   -3.31826700 L
 H-HC-0.060300(PDBName=2HB,ResName=ALA,ResNum=428_A)  0    2.76866400  -10.29858000   -3.88750300 L
 H-HC-0.060300(PDBName=3HB,ResName=ALA,ResNum=428_A)  0    3.99748200  -10.58334000   -2.64154400 L
 H-H1-0.082300(PDBName=HA,ResName=ALA,ResNum=428_A)  0    1.70475700  -10.48047900   -1.69153300 L
 H-H-0.271900(PDBName=H,ResName=ALA,ResNum=428_A)    0    1.52153400   -8.08247700   -3.27369800 L
 H-HC-0.060300(PDBName=1HB,ResName=ALA,ResNum=429_A)  0    2.42393500  -10.70148000    2.55585300 L
 H-HC-0.060300(PDBName=2HB,ResName=ALA,ResNum=429_A)  0    3.16806200   -9.42083400    3.52801400 L
 H-HC-0.060300(PDBName=3HB,ResName=ALA,ResNum=429_A)  0    1.99196200   -8.99704000    2.26579100 L
 H-H1-0.082300(PDBName=HA,ResName=ALA,ResNum=429_A)  0    4.29727300   -8.54581200    1.49445200 L
 H-H-0.271900(PDBName=H,ResName=ALA,ResNum=429_A)    0    3.33101200  -10.90314200   -0.04723100 L
 H-HC-0.029500(PDBName=1HB,ResName=TYR,ResNum=430_A)  0    9.00251800  -10.29652900    4.28292400 L
 H-HC-0.029500(PDBName=2HB,ResName=TYR,ResNum=430_A)  0    7.97655800   -8.86317100    4.29041000 L
 H-HA-0.169900(PDBName=HD2,ResName=TYR,ResNum=430_A)  0    8.92014500   -7.12844700    3.05030000 L
 H-HA-0.169900(PDBName=HD1,ResName=TYR,ResNum=430_A)  0    9.28755600  -11.17273300    1.57792900 L
 H-HA-0.165600(PDBName=HE2,ResName=TYR,ResNum=430_A)  0   10.03271000   -6.28903700    0.97870600 L
 H-HA-0.165600(PDBName=HE1,ResName=TYR,ResNum=430_A)  0   10.34163400  -10.31409200   -0.50217700 L
 H-HO-0.399200(PDBName=HH,ResName=TYR,ResNum=430_A)  0   10.47531300   -8.36532000   -1.79735000 L
 H-H1-0.087600(PDBName=HA,ResName=TYR,ResNum=430_A)  0    7.38005800  -11.50175900    2.89594500 L
 H-H-0.271900(PDBName=H,ResName=TYR,ResNum=430_A)    0    6.07353700   -8.86670200    2.66144100 L
 H-HC-0.060300(PDBName=1HB,ResName=ALA,ResNum=453_A)  0    6.89282200   -9.18288600   -6.48332800 L
 H-HC-0.060300(PDBName=2HB,ResName=ALA,ResNum=453_A)  0    7.78226500  -10.49129300   -5.66746000 L
 H-HC-0.060300(PDBName=3HB,ResName=ALA,ResNum=453_A)  0    6.20861600   -9.94897800   -5.04016300 L
 H-H1-0.082300(PDBName=HA,ResName=ALA,ResNum=453_A)  0    7.16018000   -7.75086500   -4.53334300 L
 H-H-0.271900(PDBName=H,ResName=ALA,ResNum=453_A)    0    8.95247300   -8.18891400   -6.37793700 L
 H-HC-0.033900(PDBName=1HB,ResName=TRP,ResNum=459_A)  0    7.62655400   -1.71445100   -3.50856300 L
 H-HC-0.033900(PDBName=2HB,ResName=TRP,ResNum=459_A)  0    7.96707700   -1.33175800   -5.18574500 L
 H-H4-0.206200(PDBName=HD1,ResName=TRP,ResNum=459_A)  0   10.97208700   -0.66553100   -5.16828700 L
 H-H-0.341200(PDBName=HE1,ResName=TRP,ResNum=459_A)  0   11.94249800    1.29970600   -3.87843900 L
 H-HA-0.170000(PDBName=HE3,ResName=TRP,ResNum=459_A)  0    7.14685100    0.04883200   -1.82552200 L
 H-HA-0.144700(PDBName=HZ3,ResName=TRP,ResNum=459_A)  0    7.19153600    2.00618800   -0.31899200 L
 H-HA-0.157200(PDBName=HZ2,ResName=TRP,ResNum=459_A)  0   11.06380100    3.13634100   -1.83148900 L
 H-HA-0.141700(PDBName=HH2,ResName=TRP,ResNum=459_A)  0    9.12097200    3.57171700   -0.32347900 L
 H-H1-0.112300(PDBName=HA,ResName=TRP,ResNum=459_A)  0    9.80776400   -3.04677600   -3.56684800 L
 H-H-0.271900(PDBName=H,ResName=TRP,ResNum=459_A)    0    9.58427300   -2.44898300   -6.42780000 L
 H-HC-0.036700(PDBName=1HB,ResName=HIS,ResNum=460_A)  0    7.40363000   -6.69619800   -0.55040900 L
 H-HC-0.036700(PDBName=2HB,ResName=HIS,ResNum=460_A)  0    8.89362600   -5.90606800   -1.06777800 L
 H-H4-0.186200(PDBName=HD2,ResName=HIS,ResNum=460_A)  0    5.72794700   -5.23059300    0.92432700 L
 H-H-0.333900(PDBName=HE2,ResName=HIS,ResNum=460_A)  0    5.72502700   -2.63766200    1.60061600 L
 H-H5-0.143500(PDBName=HE1,ResName=HIS,ResNum=460_A)  0    7.62644900   -1.43459400    0.51066600 L
 H-H1-0.136000(PDBName=HA,ResName=HIS,ResNum=460_A)  0    7.75989200   -6.44718500   -3.03805500 L
 H-H-0.271900(PDBName=H,ResName=HIS,ResNum=460_A)    0    7.87611200   -3.63919200   -2.31511700 L
 H-HC-0.060300(PDBName=1HB,ResName=ALA,ResNum=461_A)  0    2.00881800   -4.69104100   -0.52941300 L
 H-HC-0.060300(PDBName=2HB,ResName=ALA,ResNum=461_A)  0    3.56371000   -5.19574100    0.11661500 L
 H-HC-0.060300(PDBName=3HB,ResName=ALA,ResNum=461_A)  0    3.35482300   -3.52960400   -0.48248200 L
 H-H1-0.082300(PDBName=HA,ResName=ALA,ResNum=461_A)  0    3.19702700   -6.06543400   -2.17407000 L
 H-H-0.271900(PDBName=H,ResName=ALA,ResNum=461_A)    0    5.39720400   -4.06543900   -1.81666900 L
 H-HC-0.079700(PDBName=1HB,ResName=ASN,ResNum=462_A)  0    4.25638200   -0.56922600   -5.05559500 L
 H-HC-0.079700(PDBName=2HB,ResName=ASN,ResNum=462_A)  0    5.45581600   -1.85375200   -5.02205400 L
 H-H-0.419600(PDBName=1HD2,ResName=ASN,ResNum=462_A)  0    3.89744000    0.59390300   -3.12967100 L
 H-H-0.419600(PDBName=2HD2,ResName=ASN,ResNum=462_A)  0    4.52058400   -0.03102100   -1.58668800 L
 H-H1-0.104800(PDBName=HA,ResName=ASN,ResNum=462_A)  0    2.45199400   -2.12496400   -4.61716700 L
 H-H-0.271900(PDBName=H,ResName=ASN,ResNum=462_A)    0    4.62174600   -4.05913700   -4.09269700 L
 H-HC-0.018700(PDBName=HB,ResName=ILE,ResNum=463_A)  0    2.61090800    0.17877200   -8.74094600 L
 H-HC-0.088200(PDBName=1HG2,ResName=ILE,ResNum=463_A)  0    2.12075500    0.35637900  -11.21298600 L
 H-HC-0.088200(PDBName=2HG2,ResName=ILE,ResNum=463_A)  0    2.51881100   -1.36858300  -11.37296000 L
 H-HC-0.088200(PDBName=3HG2,ResName=ILE,ResNum=463_A)  0    3.75263500   -0.19662800  -10.86645600 L
 H-HC-0.023600(PDBName=1HG1,ResName=ILE,ResNum=463_A)  0    0.52328900   -1.39688300   -8.29345200 L
 H-HC-0.023600(PDBName=2HG1,ResName=ILE,ResNum=463_A)  0    0.46002800   -1.49211400  -10.05432600 L
 H-HC-0.018600(PDBName=1HD1,ResName=ILE,ResNum=463_A)  0   -1.08861300    0.17610900   -9.32256500 L
 H-HC-0.018600(PDBName=2HD1,ResName=ILE,ResNum=463_A)  0    0.13434500    0.97666000   -8.31993500 L
 H-HC-0.018600(PDBName=3HD1,ResName=ILE,ResNum=463_A)  0    0.24270500    1.03369900  -10.10102200 L
 H-H1-0.086900(PDBName=HA,ResName=ILE,ResNum=463_A)  0    2.45713400   -2.82005700   -9.03418100 L
 H-H-0.271900(PDBName=H,ResName=ILE,ResNum=463_A)    0    2.72717800   -0.96962300   -6.80039100 L
 H-HC--0.012200(PDBName=1HB,ResName=ASP,ResNum=464_A)  0    7.13873800   -0.56698600   -7.06557500 L
 H-HC--0.012200(PDBName=2HB,ResName=ASP,ResNum=464_A)  0    7.01246100    0.80217100   -8.15930300 L
 H-H1-0.088000(PDBName=HA,ResName=ASP,ResNum=464_A)  0    6.84927000   -0.58962300  -10.06882500 L
 H-H-0.293600(PDBName=H,ResName=ASP,ResNum=464_A)    0    4.98276700   -0.45965900   -8.18945000 L
 H-H1-0.069800(PDBName=1HA,ResName=GLY,ResNum=465_A)  0    8.96538800   -4.66939600   -7.51605700 L
 H-H1-0.069800(PDBName=2HA,ResName=GLY,ResNum=465_A)  0    8.79160800   -4.72289200   -9.26205000 L
 H-H-0.271900(PDBName=H,ResName=GLY,ResNum=465_A)    0    7.18581400   -2.98880000   -7.40161700 L
 H-HC-0.112300(PDBName=1HH3,ResName=ACE,ResNum=90_A)  0    1.78912900   -7.54314400   -9.84702500 L
 H-HC-0.112300(PDBName=2HH3,ResName=ACE,ResNum=90_A)  0    2.58943400   -6.20002200  -10.71020500 L
 H-HC-0.112300(PDBName=3HH3,ResName=ACE,ResNum=90_A)  0    2.43322900   -7.78767900  -11.48807700 L
 H-H-0.271900(PDBName=H,ResName=NME,ResNum=93_A)     0   -5.20681700   -1.05972500   -8.97173400 L
 H-H1-0.097600(PDBName=1HH3,ResName=NME,ResNum=93_A)  0   -5.50968400   -2.98521900   -6.86625100 L
 H-H1-0.097600(PDBName=2HH3,ResName=NME,ResNum=93_A)  0   -6.60043900   -3.41367700   -8.17373600 L
 H-H1-0.097600(PDBName=3HH3,ResName=NME,ResNum=93_A)  0   -6.74817500   -1.83004700   -7.44367200 L
 H-HC-0.112300(PDBName=1HH3,ResName=ACE,ResNum=102_A)  0   -9.64049100    4.63384100   -9.97812700 L
 H-HC-0.112300(PDBName=2HH3,ResName=ACE,ResNum=102_A)  0  -10.54491600    4.91635700   -8.47463000 L
 H-HC-0.112300(PDBName=3HH3,ResName=ACE,ResNum=102_A)  0   -8.77984300    4.74409100   -8.41302800 L
 H-H-0.271900(PDBName=H,ResName=NME,ResNum=114_A)    0   10.84069200    1.71737500   -7.92813300 L
 H-H1-0.097600(PDBName=1HH3,ResName=NME,ResNum=114_A)  0   13.44448800    1.26476800   -8.59769200 L
 H-H1-0.097600(PDBName=2HH3,ResName=NME,ResNum=114_A)  0   12.15514200    0.03900400   -8.69074400 L
 H-H1-0.097600(PDBName=3HH3,ResName=NME,ResNum=114_A)  0   13.17992400    0.14008800   -7.24100600 L
 H-HC-0.112300(PDBName=1HH3,ResName=ACE,ResNum=131_A)  0   -2.78693800   12.10252700   -3.38770400 L
 H-HC-0.112300(PDBName=2HH3,ResName=ACE,ResNum=131_A)  0   -4.35687400   11.27488400   -3.51776800 L
 H-HC-0.112300(PDBName=3HH3,ResName=ACE,ResNum=131_A)  0   -2.90915800   10.37172600   -3.01291700 L
 H-H-0.271900(PDBName=H,ResName=NME,ResNum=133_A)    0   -0.99485600   14.18379500   -0.07620300 L
 H-H1-0.097600(PDBName=1HH3,ResName=NME,ResNum=133_A)  0   -1.57726800   16.35641400    1.73512000 L
 H-H1-0.097600(PDBName=2HH3,ResName=NME,ResNum=133_A)  0   -2.24169100   16.70379000    0.12729400 L
 H-H1-0.097600(PDBName=3HH3,ResName=NME,ResNum=133_A)  0   -0.49107400   16.42898500    0.32903500 L
 H-HC-0.112300(PDBName=1HH3,ResName=ACE,ResNum=162_A)  0    6.01812400    4.34346300    7.95264100 L
 H-HC-0.112300(PDBName=2HH3,ResName=ACE,ResNum=162_A)  0    4.82491300    4.56290800    9.24619400 L
 H-HC-0.112300(PDBName=3HH3,ResName=ACE,ResNum=162_A)  0    6.53111800    4.96290000    9.54437300 L
 H-H-0.271900(PDBName=H,ResName=NME,ResNum=164_A)    0   10.19999700    1.12762400    8.70204100 L
 H-H1-0.097600(PDBName=1HH3,ResName=NME,ResNum=164_A)  0   11.68852600    0.39720500   11.01215000 L
 H-H1-0.097600(PDBName=2HH3,ResName=NME,ResNum=164_A)  0   11.63296200    2.16821400   10.89961800 L
 H-H1-0.097600(PDBName=3HH3,ResName=NME,ResNum=164_A)  0   12.31450100    1.21407800    9.55961900 L
 H-HC-0.112300(PDBName=1HH3,ResName=ACE,ResNum=212_A)  0    6.31764400   -0.92932400   12.55814300 L
 H-HC-0.112300(PDBName=2HH3,ResName=ACE,ResNum=212_A)  0    5.91844100   -0.07966300   14.06719500 L
 H-HC-0.112300(PDBName=3HH3,ResName=ACE,ResNum=212_A)  0    6.35666800    0.84509200   12.60874300 L
 H-H-0.271900(PDBName=H,ResName=NME,ResNum=220_A)    0   -2.69305300   -5.89261600    6.95607400 L
 H-H1-0.097600(PDBName=1HH3,ResName=NME,ResNum=220_A)  0   -4.95675000   -6.25549000    6.70411500 L
 H-H1-0.097600(PDBName=2HH3,ResName=NME,ResNum=220_A)  0   -4.75889400   -7.81189600    7.54509400 L
 H-H1-0.097600(PDBName=3HH3,ResName=NME,ResNum=220_A)  0   -4.47477200   -7.71397900    5.79475700 L
 H-HC-0.112300(PDBName=1HH3,ResName=ACE,ResNum=225_A)  0    5.19348700   -9.05681500   11.43111500 L
 H-HC-0.112300(PDBName=2HH3,ResName=ACE,ResNum=225_A)  0    4.32660200  -10.55746200   11.03903900 L
 H-HC-0.112300(PDBName=3HH3,ResName=ACE,ResNum=225_A)  0    3.48741500   -8.99841000   10.90523100 L
 H-H-0.271900(PDBName=H,ResName=NME,ResNum=227_A)    0    6.66933200   -9.80165200    7.71056100 L
 H-H1-0.097600(PDBName=1HH3,ResName=NME,ResNum=227_A)  0    9.24487000   -9.32893500    8.09615800 L
 H-H1-0.097600(PDBName=2HH3,ResName=NME,ResNum=227_A)  0    8.78709700  -10.49254100    6.83809800 L
 H-H1-0.097600(PDBName=3HH3,ResName=NME,ResNum=227_A)  0    9.16312100   -8.81314800    6.39641200 L
 H-HC-0.112300(PDBName=1HH3,ResName=ACE,ResNum=230_A)  0    8.01337000   -4.79777300    2.97915200 L
 H-HC-0.112300(PDBName=2HH3,ResName=ACE,ResNum=230_A)  0    7.31476100   -5.31827100    4.53335000 L
 H-HC-0.112300(PDBName=3HH3,ResName=ACE,ResNum=230_A)  0    7.36126200   -3.59497700    4.09575000 L
 H-H-0.271900(PDBName=H,ResName=NME,ResNum=235_A)    0   10.99697700   -2.24081100    5.71738000 L
 H-H1-0.097600(PDBName=1HH3,ResName=NME,ResNum=235_A)  0   12.09038900   -2.60625800    7.97623500 L
 H-H1-0.097600(PDBName=2HH3,ResName=NME,ResNum=235_A)  0   10.31989200   -2.77372000    8.04568500 L
 H-H1-0.097600(PDBName=3HH3,ResName=NME,ResNum=235_A)  0   11.09034300   -1.26942500    8.57128600 L
 H-HC-0.112300(PDBName=1HH3,ResName=ACE,ResNum=244_A)  0    9.11712700    9.08123400    1.01881400 L
 H-HC-0.112300(PDBName=2HH3,ResName=ACE,ResNum=244_A)  0   10.22275100    8.01701300    1.91578500 L
 H-HC-0.112300(PDBName=3HH3,ResName=ACE,ResNum=244_A)  0    9.35882000    7.40809000    0.47775200 L
 H-H-0.271900(PDBName=H,ResName=NME,ResNum=253_A)    0    0.91387500    9.86910400   -7.69254500 L
 H-H1-0.097600(PDBName=1HH3,ResName=NME,ResNum=253_A)  0   -0.29113300    8.38648400   -9.01768400 L
 H-H1-0.097600(PDBName=2HH3,ResName=NME,ResNum=253_A)  0   -0.82498800    7.59003400   -7.52127700 L
 H-H1-0.097600(PDBName=3HH3,ResName=NME,ResNum=253_A)  0    0.70994700    7.12419100   -8.27859200 L
 H-HC-0.112300(PDBName=1HH3,ResName=ACE,ResNum=333_A)  0    2.50651000  -15.33850800    0.26167600 L
 H-HC-0.112300(PDBName=2HH3,ResName=ACE,ResNum=333_A)  0    2.33552400  -14.48209500    1.82365400 L
 H-HC-0.112300(PDBName=3HH3,ResName=ACE,ResNum=333_A)  0    3.70437900  -14.12084900    0.75682600 L
 H-H-0.271900(PDBName=H,ResName=NME,ResNum=343_A)    0  -10.60587500    9.44673500   -2.00679900 L
 H-H1-0.097600(PDBName=1HH3,ResName=NME,ResNum=343_A)  0  -13.15483400   10.39715500   -1.17265400 L
 H-H1-0.097600(PDBName=2HH3,ResName=NME,ResNum=343_A)  0  -11.76950800   11.42177700   -1.62127900 L
 H-H1-0.097600(PDBName=3HH3,ResName=NME,ResNum=343_A)  0  -12.92472900   10.88276100   -2.86338500 L
 H-HC-0.112300(PDBName=1HH3,ResName=ACE,ResNum=352_A)  0   -8.11382200   12.45280600    8.05594600 L
 H-HC-0.112300(PDBName=2HH3,ResName=ACE,ResNum=352_A)  0   -8.43173800   11.08685900    9.14740500 L
 H-HC-0.112300(PDBName=3HH3,ResName=ACE,ResNum=352_A)  0   -7.43622700   12.46613900    9.69795800 L
 H-H-0.271900(PDBName=H,ResName=NME,ResNum=356_A)    0   -4.79745800    0.59440300    9.47654000 L
 H-H1-0.097600(PDBName=1HH3,ResName=NME,ResNum=356_A)  0   -5.81410700   -1.09484300   10.86368700 L
 H-H1-0.097600(PDBName=2HH3,ResName=NME,ResNum=356_A)  0   -5.74672700    0.00702200   12.25567400 L
 H-H1-0.097600(PDBName=3HH3,ResName=NME,ResNum=356_A)  0   -6.90912600    0.30013700   10.94585000 L
 H-HC-0.112300(PDBName=1HH3,ResName=ACE,ResNum=361_A)  0  -13.72808800   -2.63362000   10.71052900 L
 H-HC-0.112300(PDBName=2HH3,ResName=ACE,ResNum=361_A)  0  -14.01786100   -4.08132000    9.72212700 L
 H-HC-0.112300(PDBName=3HH3,ResName=ACE,ResNum=361_A)  0  -12.52788200   -3.95820500   10.68421300 L
 H-H-0.271900(PDBName=H,ResName=NME,ResNum=367_A)    0   -6.77833200   11.50058800    5.41008300 L
 H-H1-0.097600(PDBName=1HH3,ResName=NME,ResNum=367_A)  0   -8.08704400   12.67066400    3.22576500 L
 H-H1-0.097600(PDBName=2HH3,ResName=NME,ResNum=367_A)  0   -9.38410100   12.18361800    4.33942900 L
 H-H1-0.097600(PDBName=3HH3,ResName=NME,ResNum=367_A)  0   -8.12615900   13.32131800    4.87913100 L
 H-HC-0.112300(PDBName=1HH3,ResName=ACE,ResNum=378_A)  0   -9.02102100   11.52303900   -0.17929700 L
 H-HC-0.112300(PDBName=2HH3,ResName=ACE,ResNum=378_A)  0   -9.57348600   10.92189600    1.40119800 L
 H-HC-0.112300(PDBName=3HH3,ResName=ACE,ResNum=378_A)  0   -7.83236700   11.02908900    1.04219000 L
 H-H-0.271900(PDBName=H,ResName=NME,ResNum=384_A)    0   -7.75283900   -6.30770500    6.50456500 L
 H-H1-0.097600(PDBName=1HH3,ResName=NME,ResNum=384_A)  0   -8.21098500   -7.66435300    8.31631400 L
 H-H1-0.097600(PDBName=2HH3,ResName=NME,ResNum=384_A)  0   -9.04590500   -8.78131400    7.21772100 L
 H-H1-0.097600(PDBName=3HH3,ResName=NME,ResNum=384_A)  0   -7.28583700   -8.90983500    7.44717700 L
 H-HC-0.112300(PDBName=1HH3,ResName=ACE,ResNum=416_A)  0  -12.09105800  -10.84042800   -6.21657100 L
 H-HC-0.112300(PDBName=2HH3,ResName=ACE,ResNum=416_A)  0  -12.41789200   -9.79613900   -4.81638600 L
 H-HC-0.112300(PDBName=3HH3,ResName=ACE,ResNum=416_A)  0  -12.17882400   -9.06686600   -6.41549400 L
 H-H-0.271900(PDBName=H,ResName=NME,ResNum=418_A)    0   -8.40465800  -10.45500400   -4.21520900 L
 H-H1-0.097600(PDBName=1HH3,ResName=NME,ResNum=418_A)  0   -7.04519000  -11.57597300   -2.63238900 L
 H-H1-0.097600(PDBName=2HH3,ResName=NME,ResNum=418_A)  0   -7.14509600  -12.83765800   -3.88392700 L
 H-H1-0.097600(PDBName=3HH3,ResName=NME,ResNum=418_A)  0   -5.76050700  -11.73049100   -3.85146300 L
 H-HC-0.112300(PDBName=1HH3,ResName=ACE,ResNum=425_A)  0   -3.85522100  -11.19772200   -7.76966800 L
 H-HC-0.112300(PDBName=2HH3,ResName=ACE,ResNum=425_A)  0   -2.48116300  -10.30971900   -8.48931500 L
 H-HC-0.112300(PDBName=3HH3,ResName=ACE,ResNum=425_A)  0   -4.13011700  -10.09338000   -9.12521000 L
 H-H-0.271900(PDBName=H,ResName=NME,ResNum=431_A)    0    7.41204100  -12.68600300    4.81509800 L
 H-H1-0.097600(PDBName=1HH3,ResName=NME,ResNum=431_A)  0    5.12209800  -12.33816900    6.64423300 L
 H-H1-0.097600(PDBName=2HH3,ResName=NME,ResNum=431_A)  0    6.71820100  -12.22118500    7.39738300 L
 H-H1-0.097600(PDBName=3HH3,ResName=NME,ResNum=431_A)  0    6.23166300  -13.72269800    6.57599900 L
 H-HC-0.112300(PDBName=1HH3,ResName=ACE,ResNum=452_A)  0   11.27351000   -7.76750900   -6.58427000 L
 H-HC-0.112300(PDBName=2HH3,ResName=ACE,ResNum=452_A)  0   11.87241000   -6.48608100   -5.51155500 L
 H-HC-0.112300(PDBName=3HH3,ResName=ACE,ResNum=452_A)  0   10.53710600   -6.14879200   -6.63799300 L
 H-H-0.271900(PDBName=H,ResName=NME,ResNum=454_A)    0    6.21781500   -8.77761600   -2.74888800 L
 H-H1-0.097600(PDBName=1HH3,ResName=NME,ResNum=454_A)  0    6.02179200  -10.18790200   -0.85887600 L
 H-H1-0.097600(PDBName=2HH3,ResName=NME,ResNum=454_A)  0    7.31819800   -9.09433400   -0.32142900 L
 H-H1-0.097600(PDBName=3HH3,ResName=NME,ResNum=454_A)  0    7.71692000  -10.67407000   -1.03137200 L
 H-HC-0.112300(PDBName=1HH3,ResName=ACE,ResNum=458_A)  0   12.01594700   -2.15530700   -7.20801100 L
 H-HC-0.112300(PDBName=2HH3,ResName=ACE,ResNum=458_A)  0   12.78683300   -3.75759900   -7.08235800 L
 H-HC-0.112300(PDBName=3HH3,ResName=ACE,ResNum=458_A)  0   11.19419900   -3.57548700   -7.86597000 L
 H-H-0.271900(PDBName=H,ResName=NME,ResNum=466_A)    0    5.76049400   -4.70920400   -8.85302000 L
 H-H1-0.097600(PDBName=1HH3,ResName=NME,ResNum=466_A)  0    5.24318100   -7.52980000   -8.94842300 L
 H-H1-0.097600(PDBName=2HH3,ResName=NME,ResNum=466_A)  0    4.02829200   -6.24147400   -8.75100300 L
 H-H1-0.097600(PDBName=3HH3,ResName=NME,ResNum=466_A)  0    4.85574600   -6.90986400   -7.32492000 L
 H-H4-0.009819(PDBName=H1,ResName=NCT,ResNum=501_A)  0   -3.72056000    0.24077800    0.26017700 H
 H-HA-0.048403(PDBName=H3,ResName=NCT,ResNum=501_A)  0    0.36457400    1.40761200    0.94841400 H
 H-HA-0.220251(PDBName=H4,ResName=NCT,ResNum=501_A)  0   -0.43112900    2.75905900    2.83631700 H
 H-H4-0.033005(PDBName=H5,ResName=NCT,ResNum=501_A)  0   -2.87397000    2.80095700    3.37752300 H
 H-HC-0.046580(PDBName=1H8,ResName=NCT,ResNum=501_A)  0   -0.90599000   -2.95859500   -1.74997500 H
 H-HC-0.057157(PDBName=2H8,ResName=NCT,ResNum=501_A)  0    0.19238800   -3.37260300   -0.43583700 H
 H-H-0.410803(PDBName=H3,ResName=FAD,ResNum=502_A)   0    0.15423200    1.89100200   -4.83810700 H
 H-HA-0.225602(PDBName=H6,ResName=FAD,ResNum=502_A)  0   -4.79774700   -1.30893900   -1.05094100 H
 H-HC-0.107004(PDBName=1H7M,ResName=FAD,ResNum=502_A)  0   -6.58080700   -4.30940400   -0.56902900 H
 H-HC-0.118816(PDBName=2H7M,ResName=FAD,ResNum=502_A)  0   -6.76022800   -2.55796600   -0.45671300 H
 H-HC-0.106581(PDBName=3H7M,ResName=FAD,ResNum=502_A)  0   -7.43649400   -3.43141600   -1.83144400 H
 H-HC-0.135844(PDBName=1H8M,ResName=FAD,ResNum=502_A)  0   -5.87582000   -6.02355500   -2.29237900 H
 H-HC-0.133892(PDBName=2H8M,ResName=FAD,ResNum=502_A)  0   -5.40821200   -5.92502000   -4.00303500 H
 H-HC-0.120042(PDBName=3H8M,ResName=FAD,ResNum=502_A)  0   -6.80186100   -5.02026500   -3.40837600 H
 H-HA-0.250344(PDBName=H9,ResName=FAD,ResNum=502_A)  0   -3.43664200   -4.77861100   -4.27416300 H
 H-H1-0.158712(PDBName=1H1P,ResName=FAD,ResNum=502_A)  0   -1.45073100   -4.78188600   -4.35959400 H
 H-H1-0.186327(PDBName=2H1P,ResName=FAD,ResNum=502_A)  0   -0.06467800   -3.74986200   -4.72796000 H
 H-H1-0.068534(PDBName=H2P,ResName=FAD,ResNum=502_A)  0   -1.00723700   -3.07596000   -6.84353200 L
 H-HO-0.443410(PDBName=H2P,ResName=FAD,ResNum=502_A)  0   -3.01949100   -3.95846700   -7.49902000 L
 H-H1-0.041976(PDBName=H3P,ResName=FAD,ResNum=502_A)  0   -1.10019700   -5.21872700   -8.02924400 L
 H-HO-0.446758(PDBName=H3P,ResName=FAD,ResNum=502_A)  0   -0.84928500   -7.15255100   -6.64695500 L
 H-H1--0.037211(PDBName=H4P,ResName=FAD,ResNum=502_A)  0    1.00900900   -4.12806600   -6.63497600 L
 H-HO-0.424467(PDBName=H4P,ResName=FAD,ResNum=502_A)  0    2.24577400   -5.11985200   -7.99392100 L
 H-HC-0.087264(PDBName=1H5P,ResName=FAD,ResNum=502_A)  0    1.12624000   -7.14075100   -6.14022900 L
 H-HC-0.068433(PDBName=2H5P,ResName=FAD,ResNum=502_A)  0    0.97572800   -5.88272900   -4.88579300 L
 H-HW-0.417000(PDBName=1H,ResName=HOH,ResNum=604_A)  0    4.09398000   12.86177500    0.16181800 L
 H-HW-0.417000(PDBName=2H,ResName=HOH,ResNum=604_A)  0    2.76965800   13.58319300    0.10411600 L
 H-HW-0.417000(PDBName=1H,ResName=HOH,ResNum=607_A)  0   -7.19928400    9.38878100   -1.97570900 L
 H-HW-0.417000(PDBName=2H,ResName=HOH,ResNum=607_A)  0   -5.82894200   10.04092600   -1.85002500 L
 H-HW-0.417000(PDBName=1H,ResName=HOH,ResNum=609_A)  0    3.91242200    1.35713700   -6.21408500 L
 H-HW-0.417000(PDBName=2H,ResName=HOH,ResNum=609_A)  0    5.20663400    1.75591300   -6.88248500 L
 H-HW-0.417000(PDBName=1H,ResName=HOH,ResNum=615_A)  0   -4.27377700   -5.13883200   -6.59865300 L
 H-HW-0.417000(PDBName=2H,ResName=HOH,ResNum=615_A)  0   -4.65475400   -6.56887800   -6.95768900 L
 H-HW-0.417000(PDBName=1H,ResName=HOH,ResNum=619_A)  0    3.96146300    3.20484300   -3.87429000 L
 H-HW-0.417000(PDBName=2H,ResName=HOH,ResNum=619_A)  0    2.78737100    2.61189900   -4.63528400 L
 H-HW-0.417000(PDBName=1H,ResName=HOH,ResNum=625_A)  0    4.86590500   -0.61607800    1.40091700 L
 H-HW-0.417000(PDBName=2H,ResName=HOH,ResNum=625_A)  0    4.09175500   -0.72283700    2.68952800 L
 H-H1-0.087685(PDBName=H,ResName=NCT,ResNum=501_A)   0   -2.24881800   -0.37348900   -1.45033200 H
 H-HC-0.014800(PDBName=H,ResName=NCT,ResNum=501_A)   0   -2.20632300   -2.17564300    0.15305200 H
 H-HC-0.020197(PDBName=H,ResName=NCT,ResNum=501_A)   0   -0.75900600   -1.72027200    1.04390100 H
 H-H1-0.048597(PDBName=H,ResName=NCT,ResNum=501_A)   0    0.98723200   -1.65374900   -2.48298600 H
 H-H1-0.071062(PDBName=H,ResName=NCT,ResNum=501_A)   0    1.55021100   -1.39903500   -0.82343900 H
 H-H1-0.126712(PDBName=H,ResName=NCT,ResNum=501_A)   0    1.15262400    0.91371600   -2.57468300 H
 H-H1-0.163974(PDBName=H,ResName=NCT,ResNum=501_A)   0    0.01215300    1.85532000   -1.58346200 H
 H-H1-0.160835(PDBName=H,ResName=NCT,ResNum=501_A)   0    1.44049700    1.07881200   -0.84163800 H
 H-HC-0.127417(PDBName=H,ResName=FAD,ResNum=502_A)   0    2.43203800   -5.97771700   -5.87203900 L

 1 2 1.0 1286 1.0 1287 1.0 1288 1.0
 2 3 2.0 4 1.5
 3
 4 5 1.0 734 1.0
 5 6 1.0 8 1.0 733 1.0
 6 7 2.0 15 1.5
 7
 8 9 1.0 722 1.0 723 1.0
 9 10 1.0 724 1.0 725 1.0
 10 11 1.0 726 1.0 727 1.0
 11 12 1.5 728 1.0
 12 13 2.0 14 2.0
 13 729 1.0 730 1.0
 14 731 1.0 732 1.0
 15 16 1.0 741 1.0
 16 17 1.0 19 1.0 740 1.0
 17 18 2.0 22 1.5
 18
 19 20 1.0 21 1.0 735 1.0
 20 739 1.0
 21 736 1.0 737 1.0 738 1.0
 22 23 1.0 1289 1.0
 23 1290 1.0 1291 1.0 1292 1.0
 24 25 1.0 1293 1.0 1294 1.0 1295 1.0
 25 26 2.0 27 1.5
 26
 27 28 1.0 747 1.0
 28 29 1.0 31 1.0 746 1.0
 29 30 2.0 36 1.5
 30
 31 32 1.0 742 1.0 743 1.0
 32 33 1.0 744 1.0 745 1.0
 33 34 2.0 35 2.0
 34
 35
 36 37 1.0 756 1.0
 37 38 1.0 40 1.0 755 1.0
 38 39 2.0 47 1.5
 39
 40 41 1.0 748 1.0 749 1.0
 41 42 1.5 43 1.5
 42 44 1.5 751 1.0
 43 45 1.5 750 1.0
 44 46 1.5 753 1.0
 45 46 1.5 752 1.0
 46 754 1.0
 47 48 1.0 759 1.0
 48 49 1.0 757 1.0 758 1.0
 49 50 2.0 51 1.5
 50
 51 52 1.0 762 1.0
 52 53 1.0 760 1.0 761 1.0
 53 54 2.0 55 1.5
 54
 55 56 1.0 767 1.0
 56 57 1.0 59 1.0 766 1.0
 57 58 2.0 60 1.5
 58
 59 763 1.0 764 1.0 765 1.0
 60 61 1.0 777 1.0
 61 62 1.0 64 1.0 776 1.0
 62 63 2.0 74 1.5
 63
 64 65 1.0 768 1.0 769 1.0
 65 66 2.0 67 1.5
 66 68 1.0 770 1.0
 67 69 1.5 70 1.5
 68 69 1.5 771 1.0
 69 71 1.5
 70 72 2.0 772 1.0
 71 73 2.0 774 1.0
 72 73 1.5 773 1.0
 73 775 1.0
 74 75 1.0 786 1.0
 75 76 1.0 78 1.0 785 1.0
 76 77 2.0 81 1.5
 77
 78 79 1.0 80 1.0 778 1.0
 79 779 1.0 780 1.0 781 1.0
 80 782 1.0 783 1.0 784 1.0
 81 82 1.0 793 1.0
 82 83 1.0 85 1.0 792 1.0
 83 84 2.0 91 1.5
 84
 85 86 1.0 787 1.0 788 1.0
 86 87 1.0 88 2.0
 87 89 1.5
 88 90 1.5 789 1.0
 89 90 1.5 791 1.0
 90 790 1.0
 91 92 1.0 803 1.0
 92 93 1.0 95 1.0 802 1.0
 93 94 2.0 105 1.5
 94
 95 96 1.0 794 1.0 795 1.0
 96 97 2.0 98 1.0
 97 99 1.0 796 1.0
 98 100 1.5 101 1.5
 99 100 1.5 797 1.0
 100 102 1.5
 101 103 1.5 798 1.0
 102 104 1.5 800 1.0
 103 104 1.5 799 1.0
 104 801 1.0
 105 106 1.0 814 1.0
 106 107 1.0 109 1.0 813 1.0
 107 108 2.0 113 1.5
 108
 109 110 1.0 804 1.0 805 1.0
 110 111 1.0 112 1.0 806 1.0
 111 807 1.0 808 1.0 809 1.0
 112 810 1.0 811 1.0 812 1.0
 113 114 1.0 822 1.0
 114 115 1.0 117 1.0 821 1.0
 115 116 2.0 122 1.5
 116
 117 118 1.0 815 1.0 816 1.0
 118 119 1.0 817 1.0 818 1.0
 119 120 2.0 121 2.0
 120
 121 819 1.0 820 1.0
 122 123 1.0 1296 1.0
 123 1297 1.0 1298 1.0 1299 1.0
 124 125 1.0 1300 1.0 1301 1.0 1302 1.0
 125 126 2.0 127 1.5
 126
 127 128 1.0 833 1.0
 128 129 1.0 131 1.0 832 1.0
 129 130 2.0 135 1.5
 130
 131 132 1.0 823 1.0 824 1.0
 132 133 1.0 134 1.0 825 1.0
 133 829 1.0 830 1.0 831 1.0
 134 826 1.0 827 1.0 828 1.0
 135 136 1.0 1303 1.0
 136 1304 1.0 1305 1.0 1306 1.0
 137 138 1.0 1307 1.0 1308 1.0 1309 1.0
 138 139 2.0 140 1.5
 139
 140 141 1.0 842 1.0
 141 142 1.0 144 1.0 841 1.0
 142 143 2.0 151 1.5
 143
 144 145 1.0 834 1.0 835 1.0
 145 146 1.5 147 1.5
 146 148 1.5 836 1.0
 147 149 1.5 837 1.0
 148 150 1.5 838 1.0
 149 150 1.5 839 1.0
 150 840 1.0
 151 152 1.0 1310 1.0
 152 1311 1.0 1312 1.0 1313 1.0
 153 154 1.0 1314 1.0 1315 1.0 1316 1.0
 154 155 2.0 156 1.5
 155
 156 157 1.0 847 1.0
 157 158 1.0 160 1.0 846 1.0
 158 159 2.0 162 1.5
 159
 160 161 1.0 843 1.0 844 1.0
 161 845 1.0
 162 163 1.0 856 1.0
 163 164 1.0 166 1.0 855 1.0
 164 165 2.0 174 1.5
 165
 166 167 1.0 848 1.0 849 1.0
 167 168 1.5 169 1.5
 168 170 1.5 850 1.0
 169 171 1.5 851 1.0
 170 172 1.5 852 1.0
 171 172 1.5 853 1.0
 172 173 1.0
 173 854 1.0
 174 175 1.0 865 1.0
 175 176 1.0 178 1.0 864 1.0
 176 177 2.0 182 1.5
 177
 178 179 1.0 857 1.0 858 1.0
 179 180 1.0 859 1.0 860 1.0
 180 181 1.0
 181 861 1.0 862 1.0 863 1.0
 182 183 1.0 870 1.0
 183 184 1.0 186 1.0 869 1.0
 184 185 2.0 187 1.5
 185
 186 866 1.0 867 1.0 868 1.0
 187 188 1.0 881 1.0
 188 189 1.0 191 1.0 880 1.0
 189 190 2.0 195 1.5
 190
 191 192 1.0 871 1.0 872 1.0
 192 193 1.0 194 1.0 873 1.0
 193 874 1.0 875 1.0 876 1.0
 194 877 1.0 878 1.0 879 1.0
 195 196 1.0 890 1.0
 196 197 1.0 199 1.0 889 1.0
 197 198 2.0 207 1.5
 198
 199 200 1.0 882 1.0 883 1.0
 200 201 1.5 202 1.5
 201 203 1.5 884 1.0
 202 204 1.5 885 1.0
 203 205 1.5 886 1.0
 204 205 1.5 887 1.0
 205 206 1.0
 206 888 1.0
 207 208 1.0 895 1.0
 208 209 1.0 211 1.0 894 1.0
 209 210 2.0 212 1.5
 210
 211 891 1.0 892 1.0 893 1.0
 212 213 1.0 1317 1.0
 213 1318 1.0 1319 1.0 1320 1.0
 214 215 1.0 1321 1.0 1322 1.0 1323 1.0
 215 216 2.0 217 1.5
 216
 217 218 1.0 904 1.0
 218 219 1.0 221 1.0 903 1.0
 219 220 2.0 228 1.5
 220
 221 222 1.0 896 1.0 897 1.0
 222 223 1.5 224 1.5
 223 225 1.5 899 1.0
 224 226 1.5 898 1.0
 225 227 1.5 901 1.0
 226 227 1.5 900 1.0
 227 902 1.0
 228 229 1.0 1324 1.0
 229 1325 1.0 1326 1.0 1327 1.0
 230 231 1.0 1328 1.0 1329 1.0 1330 1.0
 231 232 2.0 233 1.5
 232
 233 234 1.0 913 1.0
 234 235 1.0 237 1.0 912 1.0
 235 236 2.0 240 1.5
 236
 237 238 1.0 239 1.0 905 1.0
 238 906 1.0 907 1.0 908 1.0
 239 909 1.0 910 1.0 911 1.0
 240 241 1.0 924 1.0
 241 242 1.0 244 1.0 923 1.0
 242 243 2.0 248 1.5
 243
 244 245 1.0 914 1.0 915 1.0
 245 246 1.0 247 1.0 916 1.0
 246 920 1.0 921 1.0 922 1.0
 247 917 1.0 918 1.0 919 1.0
 248 249 1.0 937 1.0
 249 250 1.0 252 1.0 936 1.0
 250 251 2.0 257 1.5
 251
 252 253 1.0 925 1.0 926 1.0
 253 254 1.0 927 1.0 928 1.0
 254 255 1.0 929 1.0 930 1.0
 255 256 1.0 931 1.0 932 1.0
 256 933 1.0 934 1.0 935 1.0
 257 258 1.0 948 1.0
 258 259 1.0 261 1.0 947 1.0
 259 260 2.0 265 1.5
 260
 261 262 1.0 938 1.0 939 1.0
 262 263 1.0 264 1.0 940 1.0
 263 941 1.0 942 1.0 943 1.0
 264 944 1.0 945 1.0 946 1.0
 265 266 1.0 1331 1.0
 266 1332 1.0 1333 1.0 1334 1.0
 267 268 1.0 1335 1.0 1336 1.0 1337 1.0
 268 269 2.0 270 1.5
 269
 270 271 1.0 957 1.0
 271 272 1.0 274 1.0 956 1.0
 272 273 2.0 281 1.5
 273
 274 275 1.0 949 1.0 950 1.0
 275 276 1.5 277 1.5
 276 278 1.5 951 1.0
 277 279 1.5 952 1.0
 278 280 1.5 953 1.0
 279 280 1.5 954 1.0
 280 955 1.0
 281 282 1.0 966 1.0
 282 283 1.0 285 1.0 965 1.0
 283 284 2.0 289 1.5
 284
 285 286 1.0 958 1.0 959 1.0
 286 287 1.0 960 1.0 961 1.0
 287 288 1.0
 288 962 1.0 963 1.0 964 1.0
 289 290 1.0 970 1.0
 290 291 1.0 293 1.0 969 1.0
 291 292 2.0 297 1.5
 292
 293 294 1.0 967 1.0 968 1.0
 294 295 2.0 296 2.0
 295
 296
 297 298 1.0 977 1.0
 298 299 1.0 301 1.0 976 1.0
 299 300 2.0 304 1.5
 300
 301 302 1.0 303 1.0 971 1.0
 302 975 1.0
 303 972 1.0 973 1.0 974 1.0
 304 305 1.0 983 1.0
 305 306 1.0 308 1.0 982 1.0
 306 307 2.0 313 1.5
 307
 308 309 1.0 978 1.0 979 1.0
 309 310 1.0 980 1.0 981 1.0
 310 311 2.0 312 2.0
 311
 312
 313 314 1.0 990 1.0
 314 315 1.0 317 1.0 989 1.0
 315 316 2.0 320 1.5
 316
 317 318 1.0 319 1.0 984 1.0
 318 988 1.0
 319 985 1.0 986 1.0 987 1.0
 320 321 1.0 997 1.0
 321 322 1.0 324 1.0 996 1.0
 322 323 2.0 330 1.5
 323
 324 325 1.0 991 1.0 992 1.0
 325 326 1.0 327 2.0
 326 328 1.5
 327 329 1.5 993 1.0
 328 329 1.5 995 1.0
 329 994 1.0
 330 331 1.0 1006 1.0
 331 332 1.0 334 1.0 1005 1.0
 332 333 2.0 342 1.5
 333
 334 335 1.0 998 1.0 999 1.0
 335 336 1.5 337 1.5
 336 338 1.5 1000 1.0
 337 339 1.5 1001 1.0
 338 340 1.5 1002 1.0
 339 340 1.5 1003 1.0
 340 341 1.0
 341 1004 1.0
 342 343 1.0 1338 1.0
 343 1339 1.0 1340 1.0 1341 1.0
 344 345 1.0 1342 1.0 1343 1.0 1344 1.0
 345 346 2.0 347 1.5
 346
 347 348 1.0 1014 1.0
 348 349 1.0 351 1.0 1013 1.0
 349 350 2.0 356 1.5
 350
 351 352 1.0 1007 1.0 1008 1.0
 352 353 1.0 1009 1.0 1010 1.0
 353 354 2.0 355 2.0
 354
 355 1011 1.0 1012 1.0
 356 357 1.0 1025 1.0
 357 358 1.0 360 1.0 1024 1.0
 358 359 2.0 364 1.5
 359
 360 361 1.0 1015 1.0 1016 1.0
 361 362 1.0 363 1.0 1017 1.0
 362 1018 1.0 1019 1.0 1020 1.0
 363 1021 1.0 1022 1.0 1023 1.0
 364 365 1.0 1030 1.0
 365 366 1.0 368 1.0 1029 1.0
 366 367 2.0 370 1.5
 367
 368 369 1.0 1026 1.0 1027 1.0
 369 1028 1.0
 370 371 1.0 1043 1.0
 371 372 1.0 374 1.0 1042 1.0
 372 373 2.0 379 1.5
 373
 374 375 1.0 1031 1.0 1032 1.0
 375 376 1.0 1033 1.0 1034 1.0
 376 377 1.0 1035 1.0 1036 1.0
 377 378 1.0 1037 1.0 1038 1.0
 378 1039 1.0 1040 1.0 1041 1.0
 379 380 1.0 1046 1.0
 380 381 1.0 1044 1.0 1045 1.0
 381 382 2.0 383 1.5
 382
 383 384 1.0 1051 1.0
 384 385 1.0 387 1.0 1050 1.0
 385 386 2.0 388 1.5
 386
 387 1047 1.0 1048 1.0 1049 1.0
 388 389 1.0 1064 1.0
 389 390 1.0 392 1.0 1063 1.0
 390 391 2.0 397 1.5
 391
 392 393 1.0 1052 1.0 1053 1.0
 393 394 1.0 1054 1.0 1055 1.0
 394 395 1.0 1056 1.0 1057 1.0
 395 396 1.0 1058 1.0 1059 1.0
 396 1060 1.0 1061 1.0 1062 1.0
 397 398 1.0 1075 1.0
 398 399 1.0 401 1.0 1074 1.0
 399 400 2.0 405 1.5
 400
 401 402 1.0 1065 1.0 1066 1.0
 402 403 1.0 404 1.0 1067 1.0
 403 1068 1.0 1069 1.0 1070 1.0
 404 1071 1.0 1072 1.0 1073 1.0
 405 406 1.0 1084 1.0
 406 407 1.0 409 1.0 1083 1.0
 407 408 2.0 417 1.5
 408
 409 410 1.0 1076 1.0 1077 1.0
 410 411 1.5 412 1.5
 411 413 1.5 1078 1.0
 412 414 1.5 1079 1.0
 413 415 1.5 1080 1.0
 414 415 1.5 1081 1.0
 415 416 1.0
 416 1082 1.0
 417 418 1.0 1345 1.0
 418 1346 1.0 1347 1.0 1348 1.0
 419 420 1.0 1349 1.0 1350 1.0 1351 1.0
 420 421 2.0 422 1.5
 421
 422 423 1.0 1093 1.0
 423 424 1.0 426 1.0 1092 1.0
 424 425 2.0 433 1.5
 425
 426 427 1.0 1085 1.0 1086 1.0
 427 428 1.5 429 1.5
 428 430 1.5 1087 1.0
 429 431 1.5 1088 1.0
 430 432 1.5 1089 1.0
 431 432 1.5 1090 1.0
 432 1091 1.0
 433 434 1.0 1098 1.0
 434 435 1.0 437 1.0 1097 1.0
 435 436 2.0 438 1.5
 436
 437 1094 1.0 1095 1.0 1096 1.0
 438 439 1.0 1107 1.0
 439 440 1.0 442 1.0 1106 1.0
 440 441 2.0 449 1.5
 441
 442 443 1.0 1099 1.0 1100 1.0
 443 444 1.5 445 1.5
 444 446 1.5 1101 1.0
 445 447 1.5 1102 1.0
 446 448 1.5 1103 1.0
 447 448 1.5 1104 1.0
 448 1105 1.0
 449 450 1.0 1352 1.0
 450 1353 1.0 1354 1.0 1355 1.0
 451 452 1.0 1356 1.0 1357 1.0 1358 1.0
 452 453 2.0 454 1.5
 453
 454 455 1.0 1118 1.0
 455 456 1.0 458 1.0 1117 1.0
 456 457 2.0 462 1.5
 457
 458 459 1.0 1108 1.0 1109 1.0
 459 460 1.0 461 1.0 1110 1.0
 460 1111 1.0 1112 1.0 1113 1.0
 461 1114 1.0 1115 1.0 1116 1.0
 462 463 1.0 1124 1.0
 463 464 1.0 466 1.0 1123 1.0
 464 465 2.0 470 1.5
 465
 466 467 1.0 1119 1.0 1120 1.0
 467 468 2.0 469 2.0
 468
 469 1121 1.0 1122 1.0
 470 471 1.0 1134 1.0
 471 472 1.0 474 1.0 1133 1.0
 472 473 2.0 484 1.5
 473
 474 475 1.0 1125 1.0 1126 1.0
 475 476 2.0 477 1.5
 476 478 1.5 1127 1.0
 477 479 1.5 480 1.5
 478 479 1.5 1128 1.0
 479 481 1.5
 480 482 2.0 1129 1.0
 481 483 2.0 1131 1.0
 482 483 1.5 1130 1.0
 483 1132 1.0
 484 485 1.0 1143 1.0
 485 486 1.0 488 1.0 1142 1.0
 486 487 2.0 491 1.5
 487
 488 489 1.0 490 1.0 1135 1.0
 489 1136 1.0 1137 1.0 1138 1.0
 490 1139 1.0 1140 1.0 1141 1.0
 491 492 1.0 1151 1.0
 492 493 1.0 495 1.0 1150 1.0
 493 494 2.0 500 1.5
 494
 495 496 1.0 1144 1.0 1145 1.0
 496 497 1.0 1146 1.0 1147 1.0
 497 498 2.0 499 2.0
 498
 499 1148 1.0 1149 1.0
 500 501 1.0 1359 1.0
 501 1360 1.0 1361 1.0 1362 1.0
 502 503 1.0 1363 1.0 1364 1.0 1365 1.0
 503 504 2.0 505 1.5
 504
 505 506 1.0 1156 1.0
 506 507 1.0 509 1.0 1155 1.0
 507 508 2.0 511 1.5
 508
 509 510 1.0 1152 1.0 1153 1.0
 510 1154 1.0
 511 512 1.0 1167 1.0
 512 513 1.0 515 1.0 1166 1.0
 513 514 2.0 519 1.5
 514
 515 516 1.0 517 1.0 1157 1.0
 516 518 1.0 1161 1.0 1162 1.0
 517 1158 1.0 1159 1.0 1160 1.0
 518 1163 1.0 1164 1.0 1165 1.0
 519 520 1.0 1174 1.0
 520 521 1.0 523 1.0 1173 1.0
 521 522 2.0 526 1.5
 522
 523 524 1.0 525 1.0 1168 1.0
 524 1172 1.0
 525 1169 1.0 1170 1.0 1171 1.0
 526 527 1.0 1185 1.0
 527 528 1.0 530 1.0 1184 1.0
 528 529 2.0 534 1.5
 529
 530 531 1.0 532 1.0 1175 1.0
 531 533 1.0 1179 1.0 1180 1.0
 532 1176 1.0 1177 1.0 1178 1.0
 533 1181 1.0 1182 1.0 1183 1.0
 534 535 1.0 1190 1.0
 535 536 1.0 538 1.0 1189 1.0
 536 537 2.0 539 1.5
 537
 538 1186 1.0 1187 1.0 1188 1.0
 539 540 1.0 1366 1.0
 540 1367 1.0 1368 1.0 1369 1.0
 541 542 1.0 1370 1.0 1371 1.0 1372 1.0
 542 543 2.0 544 1.5
 543
 544 545 1.0 1200 1.0
 545 546 1.0 548 1.0 1199 1.0
 546 547 2.0 558 1.5
 547
 548 549 1.0 1191 1.0 1192 1.0
 549 550 2.0 551 1.0
 550 552 1.5 1193 1.0
 551 553 1.5 554 1.5
 552 553 1.5 1194 1.0
 553 555 1.5
 554 556 1.5 1195 1.0
 555 557 1.5 1197 1.0
 556 557 1.5 1196 1.0
 557 1198 1.0
 558 559 1.0 1373 1.0
 559 1374 1.0 1375 1.0 1376 1.0
 560 561 1.0 1377 1.0 1378 1.0 1379 1.0
 561 562 2.0 563 1.5
 562
 563 564 1.0 1205 1.0
 564 565 1.0 567 1.0 1204 1.0
 565 566 2.0 568 1.5
 566
 567 1201 1.0 1202 1.0 1203 1.0
 568 569 1.0 1215 1.0
 569 570 1.0 572 1.0 1214 1.0
 570 571 2.0 582 1.5
 571
 572 573 1.0 1206 1.0 1207 1.0
 573 574 2.0 575 1.5
 574 576 1.5 1208 1.0
 575 577 1.5 578 1.5
 576 577 1.5 1209 1.0
 577 579 1.5
 578 580 2.0 1210 1.0
 579 581 2.0 1212 1.0
 580 581 1.5 1211 1.0
 581 1213 1.0
 582 583 1.0 1220 1.0
 583 584 1.0 586 1.0 1219 1.0
 584 585 2.0 587 1.5
 585
 586 1216 1.0 1217 1.0 1218 1.0
 587 588 1.0 1225 1.0
 588 589 1.0 591 1.0 1224 1.0
 589 590 2.0 592 1.5
 590
 591 1221 1.0 1222 1.0 1223 1.0
 592 593 1.0 1234 1.0
 593 594 1.0 596 1.0 1233 1.0
 594 595 2.0 604 1.5
 595
 596 597 1.0 1226 1.0 1227 1.0
 597 598 1.5 599 1.5
 598 600 1.5 1229 1.0
 599 601 1.5 1228 1.0
 600 602 1.5 1231 1.0
 601 602 1.5 1230 1.0
 602 603 1.0
 603 1232 1.0
 604 605 1.0 1380 1.0
 605 1381 1.0 1382 1.0 1383 1.0
 606 607 1.0 1384 1.0 1385 1.0 1386 1.0
 607 608 2.0 609 1.5
 608
 609 610 1.0 1239 1.0
 610 611 1.0 613 1.0 1238 1.0
 611 612 2.0 614 1.5
 612
 613 1235 1.0 1236 1.0 1237 1.0
 614 615 1.0 1387 1.0
 615 1388 1.0 1389 1.0 1390 1.0
 616 617 1.0 1391 1.0 1392 1.0 1393 1.0
 617 618 2.0 619 1.5
 618
 619 620 1.0 1249 1.0
 620 621 1.0 623 1.0 1248 1.0
 621 622 2.0 633 1.5
 622
 623 624 1.0 1240 1.0 1241 1.0
 624 625 2.0 626 1.0
 625 627 1.5 1242 1.0
 626 628 1.5 629 1.5
 627 628 1.5 1243 1.0
 628 630 1.5
 629 631 1.5 1244 1.0
 630 632 1.5 1246 1.0
 631 632 1.5 1245 1.0
 632 1247 1.0
 633 634 1.0 1256 1.0
 634 635 1.0 637 1.0 1255 1.0
 635 636 2.0 643 1.5
 636
 637 638 1.0 1250 1.0 1251 1.0
 638 639 1.0 640 2.0
 639 641 1.5
 640 642 1.5 1252 1.0
 641 642 1.5 1254 1.0
 642 1253 1.0
 643 644 1.0 1261 1.0
 644 645 1.0 647 1.0 1260 1.0
 645 646 2.0 648 1.5
 646
 647 1257 1.0 1258 1.0 1259 1.0
 648 649 1.0 1267 1.0
 649 650 1.0 652 1.0 1266 1.0
 650 651 2.0 656 1.5
 651
 652 653 1.0 1262 1.0 1263 1.0
 653 654 2.0 655 2.0
 654
 655 1264 1.0 1265 1.0
 656 657 1.0 1278 1.0
 657 658 1.0 660 1.0 1277 1.0
 658 659 2.0 664 1.5
 659
 660 661 1.0 662 1.0 1268 1.0
 661 663 1.0 1272 1.0 1273 1.0
 662 1269 1.0 1270 1.0 1271 1.0
 663 1274 1.0 1275 1.0 1276 1.0
 664 665 1.0 1282 1.0
 665 666 1.0 668 1.0 1281 1.0
 666 667 2.0 672 1.5
 667
 668 669 1.0 1279 1.0 1280 1.0
 669 670 2.0 671 2.0
 670
 671
 672 673 1.0 1285 1.0
 673 674 1.0 1283 1.0 1284 1.0
 674 675 2.0 676 1.5
 675
 676 677 1.0 1394 1.0
 677 1395 1.0 1396 1.0 1397 1.0
 678 679 1.5 683 1.5
 679 680 1.5 1398 1.0
 680 681 1.5 685 1.0
 681 682 1.5 1399 1.0
 682 683 1.5 1400 1.0
 683 1401 1.0
 684 685 1.0 688 1.0 689 1.0
 685 686 1.0
 686 687 1.0 1436 1.0 1437 1.0
 687 688 1.0 1402 1.0 1403 1.0
 688 1438 1.0 1439 1.0
 689 1440 1.0 1441 1.0 1442 1.0
 690 691 1.5 707 2.0
 691 692 2.0 693 1.0
 692
 693 694 1.0 1404 1.0
 694 695 2.0 696 1.0
 695
 696 697 1.5 707 1.5
 697 698 1.0
 698 699 1.5 705 1.5
 699 700 1.5 1405 1.0
 700 701 1.0 702 1.5
 701 1406 1.0 1407 1.0 1408 1.0
 702 703 1.0 704 2.0
 703 1409 1.0 1410 1.0 1411 1.0
 704 705 1.5 1412 1.0
 705 706 1.0
 706 707 1.5 708 1.0
 707
 708 709 1.0 1413 1.0 1414 1.0
 709 710 1.0 711 1.0 1415 1.0
 710 1416 1.0
 711 712 1.0 713 1.0 1417 1.0
 712 1418 1.0
 713 714 1.0 715 1.0 1419 1.0
 714 1420 1.0
 715 1421 1.0 1422 1.0 1443 1.0
 716 1423 1.0 1424 1.0
 717 1425 1.0 1426 1.0
 718 1427 1.0 1428 1.0
 719 1429 1.0 1430 1.0
 720 1431 1.0 1432 1.0
 721 1433 1.0 1434 1.0
 722
 723
 724
 725
 726
 727
 728
 729
 730
 731
 732
 733
 734
 735
 736
 737
 738
 739
 740
 741
 742
 743
 744
 745
 746
 747
 748
 749
 750
 751
 752
 753
 754
 755
 756
 757
 758
 759
 760
 761
 762
 763
 764
 765
 766
 767
 768
 769
 770
 771
 772
 773
 774
 775
 776
 777
 778
 779
 780
 781
 782
 783
 784
 785
 786
 787
 788
 789
 790
 791
 792
 793
 794
 795
 796
 797
 798
 799
 800
 801
 802
 803
 804
 805
 806
 807
 808
 809
 810
 811
 812
 813
 814
 815
 816
 817
 818
 819
 820
 821
 822
 823
 824
 825
 826
 827
 828
 829
 830
 831
 832
 833
 834
 835
 836
 837
 838
 839
 840
 841
 842
 843
 844
 845
 846
 847
 848
 849
 850
 851
 852
 853
 854
 855
 856
 857
 858
 859
 860
 861
 862
 863
 864
 865
 866
 867
 868
 869
 870
 871
 872
 873
 874
 875
 876
 877
 878
 879
 880
 881
 882
 883
 884
 885
 886
 887
 888
 889
 890
 891
 892
 893
 894
 895
 896
 897
 898
 899
 900
 901
 902
 903
 904
 905
 906
 907
 908
 909
 910
 911
 912
 913
 914
 915
 916
 917
 918
 919
 920
 921
 922
 923
 924
 925
 926
 927
 928
 929
 930
 931
 932
 933
 934
 935
 936
 937
 938
 939
 940
 941
 942
 943
 944
 945
 946
 947
 948
 949
 950
 951
 952
 953
 954
 955
 956
 957
 958
 959
 960
 961
 962
 963
 964
 965
 966
 967
 968
 969
 970
 971
 972
 973
 974
 975
 976
 977
 978
 979
 980
 981
 982
 983
 984
 985
 986
 987
 988
 989
 990
 991
 992
 993
 994
 995
 996
 997
 998
 999
 1000
 1001
 1002
 1003
 1004
 1005
 1006
 1007
 1008
 1009
 1010
 1011
 1012
 1013
 1014
 1015
 1016
 1017
 1018
 1019
 1020
 1021
 1022
 1023
 1024
 1025
 1026
 1027
 1028
 1029
 1030
 1031
 1032
 1033
 1034
 1035
 1036
 1037
 1038
 1039
 1040
 1041
 1042
 1043
 1044
 1045
 1046
 1047
 1048
 1049
 1050
 1051
 1052
 1053
 1054
 1055
 1056
 1057
 1058
 1059
 1060
 1061
 1062
 1063
 1064
 1065
 1066
 1067
 1068
 1069
 1070
 1071
 1072
 1073
 1074
 1075
 1076
 1077
 1078
 1079
 1080
 1081
 1082
 1083
 1084
 1085
 1086
 1087
 1088
 1089
 1090
 1091
 1092
 1093
 1094
 1095
 1096
 1097
 1098
 1099
 1100
 1101
 1102
 1103
 1104
 1105
 1106
 1107
 1108
 1109
 1110
 1111
 1112
 1113
 1114
 1115
 1116
 1117
 1118
 1119
 1120
 1121
 1122
 1123
 1124
 1125
 1126
 1127
 1128
 1129
 1130
 1131
 1132
 1133
 1134
 1135
 1136
 1137
 1138
 1139
 1140
 1141
 1142
 1143
 1144
 1145
 1146
 1147
 1148
 1149
 1150
 1151
 1152
 1153
 1154
 1155
 1156
 1157
 1158
 1159
 1160
 1161
 1162
 1163
 1164
 1165
 1166
 1167
 1168
 1169
 1170
 1171
 1172
 1173
 1174
 1175
 1176
 1177
 1178
 1179
 1180
 1181
 1182
 1183
 1184
 1185
 1186
 1187
 1188
 1189
 1190
 1191
 1192
 1193
 1194
 1195
 1196
 1197
 1198
 1199
 1200
 1201
 1202
 1203
 1204
 1205
 1206
 1207
 1208
 1209
 1210
 1211
 1212
 1213
 1214
 1215
 1216
 1217
 1218
 1219
 1220
 1221
 1222
 1223
 1224
 1225
 1226
 1227
 1228
 1229
 1230
 1231
 1232
 1233
 1234
 1235
 1236
 1237
 1238
 1239
 1240
 1241
 1242
 1243
 1244
 1245
 1246
 1247
 1248
 1249
 1250
 1251
 1252
 1253
 1254
 1255
 1256
 1257
 1258
 1259
 1260
 1261
 1262
 1263
 1264
 1265
 1266
 1267
 1268
 1269
 1270
 1271
 1272
 1273
 1274
 1275
 1276
 1277
 1278
 1279
 1280
 1281
 1282
 1283
 1284
 1285
 1286
 1287
 1288
 1289
 1290
 1291
 1292
 1293
 1294
 1295
 1296
 1297
 1298
 1299
 1300
 1301
 1302
 1303
 1304
 1305
 1306
 1307
 1308
 1309
 1310
 1311
 1312
 1313
 1314
 1315
 1316
 1317
 1318
 1319
 1320
 1321
 1322
 1323
 1324
 1325
 1326
 1327
 1328
 1329
 1330
 1331
 1332
 1333
 1334
 1335
 1336
 1337
 1338
 1339
 1340
 1341
 1342
 1343
 1344
 1345
 1346
 1347
 1348
 1349
 1350
 1351
 1352
 1353
 1354
 1355
 1356
 1357
 1358
 1359
 1360
 1361
 1362
 1363
 1364
 1365
 1366
 1367
 1368
 1369
 1370
 1371
 1372
 1373
 1374
 1375
 1376
 1377
 1378
 1379
 1380
 1381
 1382
 1383
 1384
 1385
 1386
 1387
 1388
 1389
 1390
 1391
 1392
 1393
 1394
 1395
 1396
 1397
 1398
 1399
 1400
 1401
 1402
 1403
 1404
 1405
 1406
 1407
 1408
 1409
 1410
 1411
 1412
 1413
 1414
 1415
 1416
 1417
 1418
 1419
 1420
 1421
 1422
 1423
 1424
 1425
 1426
 1427
 1428
 1429
 1430
 1431
 1432
 1433
 1434
 1435
 1436
 1437
 1438
 1439
 1440
 1441
 1442
 1443


HrmStr1	CM	NC	431.60  1.376
HrmStr1	CA	N*	411.10  1.391
HrmBnd1	NC	CA	H4	50.490	113.400
HrmBnd1	NC	CA	CA	70.140	119.720
HrmBnd1	NA	CA	H4	50.490	113.400
HrmBnd1	CA	NC	CA	67.800	110.370
HrmBnd1	CA	CT	N3	70.790	115.080
HrmBnd1	CA	CT	H1	47.030	110.490
HrmBnd1	NC	C	N	73.159	111.845
HrmBnd1	NC	C	NA	73.159	111.845
HrmBnd1	NC	CM	CM	67.690	120.670
HrmBnd1	NC	CM	N*	71.710	123.620
HrmBnd1	C	NC	CM	70.000	121.600
HrmBnd1	C	CM	NC	71.687	116.350
HrmBnd1	CM	NC	CA	70.562	107.145
HrmBnd1	CA	CA	N*	69.830	121.380
HrmBnd1	CM	CA	CA	63.000	120.000
HrmBnd1	CM	CA	CT	70.000	120.000
HrmBnd1	CT	CM	CA	70.000	120.000
HrmBnd1	CA	N*	CM	67.800	110.370
HrmBnd1	CA	N*	CT	64.230	117.200
