# Supplementary material for: Computational Analysis of the Nicotine Oxidoreductase Mechanism by the ONIOM Method
Source: ACS Omega. 2021 Aug 18;6(34):22422–8. doi: 10.1021/acsomega.1c03357 (PMC8412962; doi:10.1021/acsomega.1c03357)
Supplement: Supplementary file 2 — ao1c03357_si_002.zip [file ao1c03357_si_002.zip › supporting gaussian files/TS-ONIOM.gjf]

%mem=10GB
%nprocshared=16
# opt=(calcfc,ts,quadmac,noeigentest,maxcycle=5000) oniom(m062x/6-31g(d,p):amber=hardfirst) geom=connectivity scf=maxcycle=6000

Title Card Required

0 1 0 1 0 1
 C-CT--0.366200(PDBName=CH3,ResName=ACE,ResNum=90_A)  0    1.95693200   -7.06653800  -10.82451400 L
 C-C-0.597200(PDBName=C,ResName=ACE,ResNum=90_A)     0    0.63174700   -6.64602600  -11.41484100 L
 O-O--0.567900(PDBName=O,ResName=ACE,ResNum=90_A)    0    0.26796800   -7.11170800  -12.48915200 L
 N-N--0.347900(PDBName=N,ResName=ARG,ResNum=91_A)    0   -0.09783000   -5.76810600  -10.71997800 L
 C-CT--0.263700(PDBName=CA,ResName=ARG,ResNum=91_A)  0   -1.32982100   -5.12465500  -11.21661800 L
 C-C-0.734100(PDBName=C,ResName=ARG,ResNum=91_A)     0   -1.56492100   -3.72999100  -10.62124900 L
 O-O--0.589400(PDBName=O,ResName=ARG,ResNum=91_A)    0   -1.03075200   -3.38527800   -9.57044000 L
 C-CT--0.000700(PDBName=CB,ResName=ARG,ResNum=91_A)  0   -2.58394300   -5.95051600  -10.87053100 L
 C-CT-0.039000(PDBName=CG,ResName=ARG,ResNum=91_A)   0   -2.72481400   -7.39506900  -11.37020700 L
 C-CT-0.048600(PDBName=CD,ResName=ARG,ResNum=91_A)   0   -4.20515600   -7.84415800  -11.41136500 L
 N-N2--0.529500(PDBName=NE,ResName=ARG,ResNum=91_A)  0   -5.03413500   -7.25416300  -10.33156300 L
 C-CA-0.807600(PDBName=CZ,ResName=ARG,ResNum=91_A)   0   -5.85796600   -6.21993600  -10.42931300 L
 N-N2--0.862700(PDBName=NH1,ResName=ARG,ResNum=91_A)  0   -6.25121500   -5.70456000  -11.55619700 L
 N-N2--0.862700(PDBName=NH2,ResName=ARG,ResNum=91_A)  0   -6.30332400   -5.60855800   -9.38521700 L
 N-N--0.415700(PDBName=N,ResName=THR,ResNum=92_A)    0   -2.51912000   -3.00927900  -11.21096400 L
 C-CT--0.038900(PDBName=CA,ResName=THR,ResNum=92_A)  0   -3.42150300   -2.06809500  -10.52073100 L
 C-C-0.597300(PDBName=C,ResName=THR,ResNum=92_A)     0   -4.16456200   -2.73038200   -9.34242100 L
 O-O--0.567900(PDBName=O,ResName=THR,ResNum=92_A)    0   -3.88896100   -3.87022100   -8.96802000 L
 C-CT-0.365400(PDBName=CB,ResName=THR,ResNum=92_A)   0   -4.45488600   -1.52922500  -11.52776300 L
 O-OH--0.676100(PDBName=OG1,ResName=THR,ResNum=92_A)  0   -5.13325000   -2.60984600  -12.13439100 L
 C-CT--0.243800(PDBName=CG2,ResName=THR,ResNum=92_A)  0   -3.80828000   -0.70315700  -12.63796700 L
 N-N--0.415700(PDBName=N,ResName=NME,ResNum=93_A)    0   -5.10558700   -2.02799000   -8.71163900 L
 C-CT--0.149000(PDBName=CH3,ResName=NME,ResNum=93_A)  0   -6.03416800   -2.58966200   -7.73562200 L
 C-CT--0.366200(PDBName=CH3,ResName=ACE,ResNum=102_A)  0   -9.68979100    4.41473100   -8.91280100 L
 C-C-0.597200(PDBName=C,ResName=ACE,ResNum=102_A)    0   -9.84571200    2.92739300   -8.71336000 L
 O-O--0.567900(PDBName=O,ResName=ACE,ResNum=102_A)   0  -10.77497000    2.48773300   -8.05048700 L
 N-N--0.516300(PDBName=N,ResName=GLU,ResNum=103_A)   0   -8.92252600    2.15408100   -9.27885300 L
 C-CT-0.039700(PDBName=CA,ResName=GLU,ResNum=103_A)  0   -8.85299700    0.69446900   -9.10205900 L
 C-C-0.536600(PDBName=C,ResName=GLU,ResNum=103_A)    0   -8.62452900    0.32790800   -7.61945300 L
 O-O--0.581900(PDBName=O,ResName=GLU,ResNum=103_A)   0   -7.96209200    1.05963600   -6.87314800 L
 C-CT-0.056000(PDBName=CB,ResName=GLU,ResNum=103_A)  0   -7.76347000    0.11871800  -10.03577200 L
 C-CT-0.013600(PDBName=CG,ResName=GLU,ResNum=103_A)  0   -8.22518300   -1.05278600  -10.92463800 L
 C-C-0.805400(PDBName=CD,ResName=GLU,ResNum=103_A)   0   -8.12241700   -2.42233300  -10.24302100 L
 O-O2--0.818800(PDBName=OE1,ResName=GLU,ResNum=103_A)  0   -8.83385300   -2.64320800   -9.23908900 L
 O-O2--0.818800(PDBName=OE2,ResName=GLU,ResNum=103_A)  0   -7.29189500   -3.25716500  -10.68792800 L
 N-N--0.415700(PDBName=N,ResName=PHE,ResNum=104_A)   0   -9.18299200   -0.80288700   -7.18134100 L
 C-CT--0.002400(PDBName=CA,ResName=PHE,ResNum=104_A)  0   -9.42462900   -1.19452700   -5.78418400 L
 C-C-0.597300(PDBName=C,ResName=PHE,ResNum=104_A)    0   -8.15730200   -1.68577500   -5.05079400 L
 O-O--0.567900(PDBName=O,ResName=PHE,ResNum=104_A)   0   -8.14490300   -2.73712100   -4.40850800 L
 C-CT--0.034300(PDBName=CB,ResName=PHE,ResNum=104_A)  0  -10.53887100   -2.25833600   -5.77165300 L
 C-CA-0.011800(PDBName=CG,ResName=PHE,ResNum=104_A)  0  -11.75035800   -1.90800200   -6.61872000 L
 C-CA--0.125600(PDBName=CD1,ResName=PHE,ResNum=104_A)  0  -12.01738400   -2.62288000   -7.80311700 L
 C-CA--0.125600(PDBName=CD2,ResName=PHE,ResNum=104_A)  0  -12.58389700   -0.83465000   -6.25167500 L
 C-CA--0.170400(PDBName=CE1,ResName=PHE,ResNum=104_A)  0  -13.11327600   -2.27045700   -8.61051100 L
 C-CA--0.170400(PDBName=CE2,ResName=PHE,ResNum=104_A)  0  -13.67801500   -0.48063100   -7.06067900 L
 C-CA--0.107200(PDBName=CZ,ResName=PHE,ResNum=104_A)  0  -13.94401600   -1.19887200   -8.23943000 L
 N-N--0.415700(PDBName=N,ResName=GLY,ResNum=105_A)   0   -7.07763300   -0.90609900   -5.13510400 L
 C-CT--0.025200(PDBName=CA,ResName=GLY,ResNum=105_A)  0   -5.76422200   -1.20939000   -4.58511400 L
 C-C-0.597300(PDBName=C,ResName=GLY,ResNum=105_A)    0   -4.63364500   -0.41105500   -5.23750000 L
 O-O--0.567900(PDBName=O,ResName=GLY,ResNum=105_A)   0   -4.47591100    0.77578500   -4.95854200 L
 N-N--0.415700(PDBName=N,ResName=GLY,ResNum=106_A)   0   -3.82259300   -1.07079300   -6.06968400 L
 C-CT--0.025200(PDBName=CA,ResName=GLY,ResNum=106_A)  0   -2.78979900   -0.49310900   -6.93555900 L
 C-C-0.597300(PDBName=C,ResName=GLY,ResNum=106_A)    0   -3.23057800    0.76622700   -7.67760000 L
 O-O--0.567900(PDBName=O,ResName=GLY,ResNum=106_A)   0   -3.96840900    0.68501500   -8.65935400 L
 N-N--0.415700(PDBName=N,ResName=ALA,ResNum=107_A)   0   -2.73695300    1.90563400   -7.19490700 L
 C-CT-0.033700(PDBName=CA,ResName=ALA,ResNum=107_A)  0   -2.92688200    3.24618200   -7.74261600 L
 C-C-0.597300(PDBName=C,ResName=ALA,ResNum=107_A)    0   -1.76215300    4.16112200   -7.32753300 L
 O-O--0.567900(PDBName=O,ResName=ALA,ResNum=107_A)   0   -1.16026200    4.81528900   -8.17253300 L
 C-CT--0.182500(PDBName=CB,ResName=ALA,ResNum=107_A)  0   -4.27236100    3.80330300   -7.25967300 L
 N-N--0.415700(PDBName=N,ResName=TRP,ResNum=108_A)   0   -1.44424000    4.19918200   -6.02699400 L
 C-CT--0.027500(PDBName=CA,ResName=TRP,ResNum=108_A)  0   -0.32796000    4.97494900   -5.48299500 L H-HC 64   0.0000
 C-C-0.597300(PDBName=C,ResName=TRP,ResNum=108_A)    0    1.03149900    4.38034700   -5.87426900 L
 O-O--0.567900(PDBName=O,ResName=TRP,ResNum=108_A)   0    1.33688400    3.24405200   -5.49591100 L
 C-CT--0.005000(PDBName=CB,ResName=TRP,ResNum=108_A)  0   -0.47202100    5.07773500   -3.96164100 H
 C-C*--0.141500(PDBName=CG,ResName=TRP,ResNum=108_A)  0   -1.67353100    5.81952500   -3.46314900 H
 C-CW--0.163800(PDBName=CD1,ResName=TRP,ResNum=108_A)  0   -2.15358200    7.02960900   -3.88138600 H
 C-CB-0.124300(PDBName=CD2,ResName=TRP,ResNum=108_A)  0   -2.51218900    5.41172800   -2.36989400 H
 N-NA--0.341800(PDBName=NE1,ResName=TRP,ResNum=108_A)  0   -3.27029400    7.37782400   -3.14491200 H
 C-CN-0.138000(PDBName=CE2,ResName=TRP,ResNum=108_A)  0   -3.48343600    6.41977000   -2.18661900 H
 C-CA--0.238700(PDBName=CE3,ResName=TRP,ResNum=108_A)  0   -2.50530900    4.30990900   -1.50102600 H
 C-CA--0.260100(PDBName=CZ2,ResName=TRP,ResNum=108_A)  0   -4.43309600    6.35694700   -1.16973000 H
 C-CA--0.197200(PDBName=CZ3,ResName=TRP,ResNum=108_A)  0   -3.41243700    4.26620900   -0.46009100 H
 C-CA--0.113400(PDBName=CH2,ResName=TRP,ResNum=108_A)  0   -4.37427500    5.28003900   -0.30267500 H
 N-N--0.415700(PDBName=N,ResName=VAL,ResNum=109_A)   0    1.81810600    5.14060700   -6.63877600 L
 C-CT--0.087500(PDBName=CA,ResName=VAL,ResNum=109_A)  0    3.12499400    4.79656000   -7.22818000 L
 C-C-0.597300(PDBName=C,ResName=VAL,ResNum=109_A)    0    4.01135800    6.04026400   -7.31050600 L
 O-O--0.567900(PDBName=O,ResName=VAL,ResNum=109_A)   0    3.50630900    7.15593600   -7.43943000 L
 C-CT-0.298500(PDBName=CB,ResName=VAL,ResNum=109_A)  0    3.00107400    4.18148800   -8.64117300 L
 C-CT--0.319200(PDBName=CG1,ResName=VAL,ResNum=109_A)  0    2.11069800    2.94087900   -8.64814700 L
 C-CT--0.319200(PDBName=CG2,ResName=VAL,ResNum=109_A)  0    2.44229400    5.12314600   -9.71906800 L
 N-N--0.415700(PDBName=N,ResName=HIS,ResNum=110_A)   0    5.33147700    5.86790000   -7.26376000 L
 C-CT--0.058100(PDBName=CA,ResName=HIS,ResNum=110_A)  0    6.29366200    6.97410900   -7.19356100 L
 C-C-0.597300(PDBName=C,ResName=HIS,ResNum=110_A)    0    7.58561800    6.62978400   -7.94530500 L
 O-O--0.567900(PDBName=O,ResName=HIS,ResNum=110_A)   0    7.94090000    5.46143000   -8.06415500 L
 C-CT--0.007400(PDBName=CB,ResName=HIS,ResNum=110_A)  0    6.53689800    7.24981800   -5.70575000 L
 C-CC-0.186800(PDBName=CG,ResName=HIS,ResNum=110_A)  0    7.14462900    8.58066400   -5.35640100 L
 N-NB--0.543200(PDBName=ND1,ResName=HIS,ResNum=110_A)  0    8.17570500    9.23844200   -6.02390000 L
 C-CW--0.220700(PDBName=CD2,ResName=HIS,ResNum=110_A)  0    6.76426300    9.32923800   -4.28836300 L
 C-CR-0.163500(PDBName=CE1,ResName=HIS,ResNum=110_A)  0    8.37425100   10.38203900   -5.34416200 L
 N-NA--0.279500(PDBName=NE2,ResName=HIS,ResNum=110_A)  0    7.55288400   10.44976800   -4.28537900 L
 N-N--0.415700(PDBName=N,ResName=TRP,ResNum=111_A)   0    8.30148200    7.63283100   -8.46028200 L
 C-CT--0.027500(PDBName=CA,ResName=TRP,ResNum=111_A)  0    9.61173200    7.42670800   -9.09282200 L
 C-C-0.597300(PDBName=C,ResName=TRP,ResNum=111_A)    0   10.70283800    7.04480100   -8.07861100 L
 O-O--0.567900(PDBName=O,ResName=TRP,ResNum=111_A)   0   11.67062800    6.37739200   -8.43728700 L
 C-CT--0.005000(PDBName=CB,ResName=TRP,ResNum=111_A)  0   10.01114100    8.65395100   -9.92333600 L
 C-C*--0.141500(PDBName=CG,ResName=TRP,ResNum=111_A)  0   10.38872300    9.88706500   -9.15840500 L
 C-CW--0.163800(PDBName=CD1,ResName=TRP,ResNum=111_A)  0   11.64509300   10.20233500   -8.76954100 L
 C-CB-0.124300(PDBName=CD2,ResName=TRP,ResNum=111_A)  0    9.53362800   10.96828200   -8.67385400 L
 N-NA--0.341800(PDBName=NE1,ResName=TRP,ResNum=111_A)  0   11.62896400   11.40200400   -8.08350600 L
 C-CN-0.138000(PDBName=CE2,ResName=TRP,ResNum=111_A)  0   10.35190000   11.91008100   -7.98083400 L
 C-CA--0.238700(PDBName=CE3,ResName=TRP,ResNum=111_A)  0    8.14953600   11.24186800   -8.73061700 L
 C-CA--0.260100(PDBName=CZ2,ResName=TRP,ResNum=111_A)  0    9.82656000   13.05332500   -7.35962100 L
 C-CA--0.197200(PDBName=CZ3,ResName=TRP,ResNum=111_A)  0    7.60907700   12.37985900   -8.10103700 L
 C-CA--0.113400(PDBName=CH2,ResName=TRP,ResNum=111_A)  0    8.44066500   13.28171600   -7.41283900 L
 N-N--0.415700(PDBName=N,ResName=LEU,ResNum=112_A)   0   10.55870100    7.44315000   -6.80919100 L
 C-CT--0.051800(PDBName=CA,ResName=LEU,ResNum=112_A)  0   11.42909100    7.03701100   -5.70035600 L
 C-C-0.597300(PDBName=C,ResName=LEU,ResNum=112_A)    0   11.07884500    5.62156000   -5.19021200 L
 O-O--0.567900(PDBName=O,ResName=LEU,ResNum=112_A)   0   10.85995300    5.42432100   -3.99545100 L
 C-CT--0.110200(PDBName=CB,ResName=LEU,ResNum=112_A)  0   11.34246900    8.09353100   -4.57549700 L
 C-CT-0.353100(PDBName=CG,ResName=LEU,ResNum=112_A)  0   11.77132700    9.51776800   -4.97050900 L
 C-CT--0.412100(PDBName=CD1,ResName=LEU,ResNum=112_A)  0   11.60193600   10.45686200   -3.77512700 L
 C-CT--0.412100(PDBName=CD2,ResName=LEU,ResNum=112_A)  0   13.23393000    9.58988600   -5.41848200 L
 N-N--0.415700(PDBName=N,ResName=GLN,ResNum=113_A)   0   11.05129700    4.62851100   -6.08626600 L
 C-CT--0.003100(PDBName=CA,ResName=GLN,ResNum=113_A)  0   10.78145600    3.22498100   -5.74788000 L
 C-C-0.597300(PDBName=C,ResName=GLN,ResNum=113_A)    0   11.88599600    2.28355400   -6.25825100 L
 O-O--0.567900(PDBName=O,ResName=GLN,ResNum=113_A)   0   12.87386800    2.09873600   -5.54127100 L
 C-CT--0.003600(PDBName=CB,ResName=GLN,ResNum=113_A)  0    9.34293000    2.80793100   -6.11761700 L
 C-CT--0.064500(PDBName=CG,ResName=GLN,ResNum=113_A)  0    8.32006000    3.56270400   -5.25444000 L
 C-C-0.695100(PDBName=CD,ResName=GLN,ResNum=113_A)   0    6.92021800    2.96157600   -5.30444100 L
 O-O--0.608600(PDBName=OE1,ResName=GLN,ResNum=113_A)  0    6.11963400    3.19351000   -6.20263600 L
 N-N--0.940700(PDBName=NE2,ResName=GLN,ResNum=113_A)  0    6.54008800    2.19348800   -4.30713300 L
 N-N--0.415700(PDBName=N,ResName=NME,ResNum=114_A)   0   11.74252800    1.66603900   -7.43429600 L
 C-CT--0.149000(PDBName=CH3,ResName=NME,ResNum=114_A)  0   12.69880700    0.72914600   -8.01507400 L
 C-CT--0.366200(PDBName=CH3,ResName=ACE,ResNum=131_A)  0   -3.42429900   11.32738400   -2.95546400 L
 C-C-0.597200(PDBName=C,ResName=ACE,ResNum=131_A)    0   -3.72179300   11.63596300   -1.50931700 L
 O-O--0.567900(PDBName=O,ResName=ACE,ResNum=131_A)   0   -4.82281100   11.34215500   -1.04173600 L
 N-N--0.415700(PDBName=N,ResName=LEU,ResNum=132_A)   0   -2.74066000   12.20920900   -0.81243200 L
 C-CT--0.051800(PDBName=CA,ResName=LEU,ResNum=132_A)  0   -2.74844800   12.49241300    0.62886900 L
 C-C-0.597300(PDBName=C,ResName=LEU,ResNum=132_A)    0   -2.74127600   14.00325500    0.90803100 L
 O-O--0.567900(PDBName=O,ResName=LEU,ResNum=132_A)   0   -3.65960000   14.51390800    1.54427600 L
 C-CT--0.110200(PDBName=CB,ResName=LEU,ResNum=132_A)  0   -1.54907300   11.77061200    1.28129800 L
 C-CT-0.353100(PDBName=CG,ResName=LEU,ResNum=132_A)  0   -1.39807000   11.99091500    2.79843900 L
 C-CT--0.412100(PDBName=CD1,ResName=LEU,ResNum=132_A)  0   -2.56036700   11.38860000    3.58561800 L
 C-CT--0.412100(PDBName=CD2,ResName=LEU,ResNum=132_A)  0   -0.10758400   11.33855200    3.29429800 L
 N-N--0.415700(PDBName=N,ResName=NME,ResNum=133_A)   0   -1.69871500   14.70820900    0.45288300 L
 C-CT--0.149000(PDBName=CH3,ResName=NME,ResNum=133_A)  0   -1.49837100   16.13730300    0.67479700 L
 C-CT--0.366200(PDBName=CH3,ResName=ACE,ResNum=162_A)  0    5.85295200    4.28216400    9.03840800 L
 C-C-0.597200(PDBName=C,ResName=ACE,ResNum=162_A)    0    6.09637700    2.86779000    9.51122700 L
 O-O--0.567900(PDBName=O,ResName=ACE,ResNum=162_A)   0    5.21231000    2.26302500   10.11406600 L
 N-N--0.415700(PDBName=N,ResName=PHE,ResNum=163_A)   0    7.29930300    2.35640600    9.24798800 L
 C-CT--0.002400(PDBName=CA,ResName=PHE,ResNum=163_A)  0    7.74000600    1.00806200    9.63168400 L
 C-C-0.597300(PDBName=C,ResName=PHE,ResNum=163_A)    0    9.06865000    1.06040000   10.40670800 L
 O-O--0.567900(PDBName=O,ResName=PHE,ResNum=163_A)   0    9.03991500    1.01119300   11.63401800 L
 C-CT--0.034300(PDBName=CB,ResName=PHE,ResNum=163_A)  0    7.75683600    0.08348600    8.39820000 L
 C-CA-0.011800(PDBName=CG,ResName=PHE,ResNum=163_A)  0    7.78487100   -1.42236300    8.63324700 L
 C-CA--0.125600(PDBName=CD1,ResName=PHE,ResNum=163_A)  0    7.52847700   -2.27380000    7.54004300 L
 C-CA--0.125600(PDBName=CD2,ResName=PHE,ResNum=163_A)  0    8.06265900   -1.99385700    9.89494800 L
 C-CA--0.170400(PDBName=CE1,ResName=PHE,ResNum=163_A)  0    7.53370600   -3.67010700    7.70601900 L
 C-CA--0.170400(PDBName=CE2,ResName=PHE,ResNum=163_A)  0    8.08443400   -3.39005700   10.05436400 L
 C-CA--0.107200(PDBName=CZ,ResName=PHE,ResNum=163_A)  0    7.80865300   -4.22934000    8.96297700 L
 N-N--0.415700(PDBName=N,ResName=NME,ResNum=164_A)   0   10.21845700    1.15378100    9.72566400 L
 C-CT--0.149000(PDBName=CH3,ResName=NME,ResNum=164_A)  0   11.53923800    1.23160500   10.34393400 L
 C-CT--0.366200(PDBName=CH3,ResName=ACE,ResNum=212_A)  0    5.84243700   -0.05481600   12.98798900 L
 C-C-0.597200(PDBName=C,ResName=ACE,ResNum=212_A)    0    4.38744300   -0.02474300   12.58578200 L
 O-O--0.567900(PDBName=O,ResName=ACE,ResNum=212_A)   0    3.83226900   -1.05772400   12.22174900 L
 N-N--0.415700(PDBName=N,ResName=SER,ResNum=213_A)   0    3.77878600    1.16010600   12.63762600 L
 C-CT--0.024900(PDBName=CA,ResName=SER,ResNum=213_A)  0    2.36189300    1.44314200   12.34301000 L
 C-C-0.597300(PDBName=C,ResName=SER,ResNum=213_A)    0    1.84113800    0.75506600   11.07760100 L
 O-O--0.567900(PDBName=O,ResName=SER,ResNum=213_A)   0    0.72775900    0.22888800   11.07466900 L
 C-CT-0.211700(PDBName=CB,ResName=SER,ResNum=213_A)  0    2.14445800    2.95451600   12.22998900 L
 O-OH--0.654600(PDBName=OG,ResName=SER,ResNum=213_A)  0    2.68667600    3.61301600   13.36059400 L
 N-N--0.415700(PDBName=N,ResName=TYR,ResNum=214_A)   0    2.67665300    0.71181800   10.03343500 L
 C-CT--0.001400(PDBName=CA,ResName=TYR,ResNum=214_A)  0    2.52585200   -0.06873600    8.80019400 L
 C-C-0.597300(PDBName=C,ResName=TYR,ResNum=214_A)    0    1.79917400   -1.40836600    8.97848600 L
 O-O--0.567900(PDBName=O,ResName=TYR,ResNum=214_A)   0    0.90436500   -1.71663300    8.19119500 L
 C-CT--0.015200(PDBName=CB,ResName=TYR,ResNum=214_A)  0    3.91744700   -0.28511500    8.17662700 L
 C-CA--0.001100(PDBName=CG,ResName=TYR,ResNum=214_A)  0    4.27775800    0.68709900    7.06902600 L
 C-CA--0.190600(PDBName=CD1,ResName=TYR,ResNum=214_A)  0    3.95314500    2.05633600    7.16755000 L
 C-CA--0.190600(PDBName=CD2,ResName=TYR,ResNum=214_A)  0    4.90957800    0.20060400    5.90775600 L
 C-CA--0.234100(PDBName=CE1,ResName=TYR,ResNum=214_A)  0    4.22059100    2.92660200    6.09501400 L
 C-CA--0.234100(PDBName=CE2,ResName=TYR,ResNum=214_A)  0    5.17339800    1.06726000    4.83386300 L
 C-C-0.322600(PDBName=CZ,ResName=TYR,ResNum=214_A)   0    4.80943700    2.42608800    4.91844100 L
 O-OH--0.557900(PDBName=OH,ResName=TYR,ResNum=214_A)  0    4.99118800    3.24420900    3.85776400 L
 N-N--0.415700(PDBName=N,ResName=MET,ResNum=215_A)   0    2.16772700   -2.19779600    9.99483800 L
 C-CT--0.023700(PDBName=CA,ResName=MET,ResNum=215_A)  0    1.56820200   -3.50092700   10.31259400 L
 C-C-0.597300(PDBName=C,ResName=MET,ResNum=215_A)    0    0.03574300   -3.49975300   10.21375700 L
 O-O--0.567900(PDBName=O,ResName=MET,ResNum=215_A)   0   -0.52954900   -4.35256100    9.53434300 L
 C-CT-0.034200(PDBName=CB,ResName=MET,ResNum=215_A)  0    2.00548300   -3.95756200   11.71421300 L
 C-CT-0.001800(PDBName=CG,ResName=MET,ResNum=215_A)  0    3.49372800   -4.30779500   11.80888800 L
 S-S--0.273700(PDBName=SD,ResName=MET,ResNum=215_A)  0    3.99701100   -5.77641200   10.87305000 L
 C-CT--0.053600(PDBName=CE,ResName=MET,ResNum=215_A)  0    5.71155600   -5.88405900   11.44522300 L
 N-N--0.415700(PDBName=N,ResName=ALA,ResNum=216_A)   0   -0.64021900   -2.55047400   10.86855400 L
 C-CT-0.033700(PDBName=CA,ResName=ALA,ResNum=216_A)  0   -2.10288300   -2.48949800   10.93006200 L
 C-C-0.597300(PDBName=C,ResName=ALA,ResNum=216_A)    0   -2.79261300   -2.29499000    9.55828400 L
 O-O--0.567900(PDBName=O,ResName=ALA,ResNum=216_A)   0   -3.95410800   -2.68360900    9.40481300 L
 C-CT--0.182500(PDBName=CB,ResName=ALA,ResNum=216_A)  0   -2.50018000   -1.42513700   11.95772600 L
 N-N--0.415700(PDBName=N,ResName=LEU,ResNum=217_A)   0   -2.08623100   -1.74939700    8.55684100 L
 C-CT--0.051800(PDBName=CA,ResName=LEU,ResNum=217_A)  0   -2.50115100   -1.80196900    7.15115800 L
 C-C-0.597300(PDBName=C,ResName=LEU,ResNum=217_A)    0   -1.99127600   -3.08526200    6.48042400 L
 O-O--0.567900(PDBName=O,ResName=LEU,ResNum=217_A)   0   -2.78099000   -3.98073600    6.18272100 L
 C-CT--0.110200(PDBName=CB,ResName=LEU,ResNum=217_A)  0   -2.10421900   -0.50357600    6.41597800 L H-HC 192   0.0000
 C-CT-0.353100(PDBName=CG,ResName=LEU,ResNum=217_A)  0   -2.56226700   -0.35598600    4.94024100 H
 C-CT--0.412100(PDBName=CD1,ResName=LEU,ResNum=217_A)  0   -1.52773900   -0.86533200    3.93928300 H
 C-CT--0.412100(PDBName=CD2,ResName=LEU,ResNum=217_A)  0   -3.91589200   -0.96927700    4.58248500 H
 N-N--0.415700(PDBName=N,ResName=TYR,ResNum=218_A)   0   -0.68378300   -3.17665800    6.22914000 L
 C-CT--0.001400(PDBName=CA,ResName=TYR,ResNum=218_A)  0   -0.08331900   -4.14234400    5.30228100 L H-HC 199   0.0000
 C-C-0.597300(PDBName=C,ResName=TYR,ResNum=218_A)    0   -0.17631600   -5.61653300    5.73692600 L
 O-O--0.567900(PDBName=O,ResName=TYR,ResNum=218_A)   0   -0.14121600   -6.49527100    4.87504900 L
 C-CT--0.015200(PDBName=CB,ResName=TYR,ResNum=218_A)  0    1.36495300   -3.74598100    4.99299600 H
 C-CA--0.001100(PDBName=CG,ResName=TYR,ResNum=218_A)  0    1.55192300   -2.41128200    4.31015800 H
 C-CA--0.190600(PDBName=CD1,ResName=TYR,ResNum=218_A)  0    1.36293900   -2.25856700    2.93219700 H
 C-CA--0.190600(PDBName=CD2,ResName=TYR,ResNum=218_A)  0    1.91512800   -1.28423300    5.04646200 H
 C-CA--0.234100(PDBName=CE1,ResName=TYR,ResNum=218_A)  0    1.52451300   -1.01844700    2.31820200 H
 C-CA--0.234100(PDBName=CE2,ResName=TYR,ResNum=218_A)  0    2.05306700   -0.03747100    4.44878800 H
 C-C-0.322600(PDBName=CZ,ResName=TYR,ResNum=218_A)   0    1.86973700    0.09532300    3.07977300 H
 O-OH--0.557900(PDBName=OH,ResName=TYR,ResNum=218_A)  0    1.98415000    1.33907900    2.49144900 H
 N-N--0.415700(PDBName=N,ResName=ALA,ResNum=219_A)   0   -0.31358300   -5.92078400    7.03302700 L
 C-CT-0.033700(PDBName=CA,ResName=ALA,ResNum=219_A)  0   -0.57004800   -7.29005700    7.49722400 L
 C-C-0.597300(PDBName=C,ResName=ALA,ResNum=219_A)    0   -2.00925200   -7.78020000    7.21052700 L
 O-O--0.567900(PDBName=O,ResName=ALA,ResNum=219_A)   0   -2.25913200   -8.98545100    7.21712300 L
 C-CT--0.182500(PDBName=CB,ResName=ALA,ResNum=219_A)  0   -0.23697600   -7.40138600    8.98989400 L
 N-N--0.415700(PDBName=N,ResName=NME,ResNum=220_A)   0   -2.96454400   -6.86758200    6.98091900 L
 C-CT--0.149000(PDBName=CH3,ResName=NME,ResNum=220_A)  0   -4.36830200   -7.18177700    6.74090400 L
 C-CT--0.366200(PDBName=CH3,ResName=ACE,ResNum=225_A)  0    4.43579100   -9.51164200   10.77999900 L
 C-C-0.597200(PDBName=C,ResName=ACE,ResNum=225_A)    0    4.88523100   -9.40471900    9.34241200 L
 O-O--0.567900(PDBName=O,ResName=ACE,ResNum=225_A)   0    5.21664500  -10.41032600    8.72925300 L
 N-N--0.415700(PDBName=N,ResName=PHE,ResNum=226_A)   0    4.90981500   -8.18033000    8.81827200 L
 C-CT--0.002400(PDBName=CA,ResName=PHE,ResNum=226_A)  0    5.20257800   -7.81493300    7.42200200 L
 C-C-0.597300(PDBName=C,ResName=PHE,ResNum=226_A)    0    6.70664300   -7.93558600    7.05640000 L
 O-O--0.567900(PDBName=O,ResName=PHE,ResNum=226_A)   0    7.33526200   -7.00668900    6.54042000 L
 C-CT--0.034300(PDBName=CB,ResName=PHE,ResNum=226_A)  0    4.62775600   -6.39658100    7.22819000 L
 C-CA-0.011800(PDBName=CG,ResName=PHE,ResNum=226_A)  0    4.55706000   -5.82649400    5.82071500 L
 C-CA--0.125600(PDBName=CD1,ResName=PHE,ResNum=226_A)  0    4.20707000   -6.62823300    4.71426200 L
 C-CA--0.125600(PDBName=CD2,ResName=PHE,ResNum=226_A)  0    4.74122400   -4.44193900    5.64075300 L
 C-CA--0.170400(PDBName=CE1,ResName=PHE,ResNum=226_A)  0    4.04646700   -6.04638400    3.44207200 L
 C-CA--0.170400(PDBName=CE2,ResName=PHE,ResNum=226_A)  0    4.59270900   -3.86463700    4.36951000 L
 C-CA--0.107200(PDBName=CZ,ResName=PHE,ResNum=226_A)  0    4.23771000   -4.66442000    3.27216500 L
 N-N--0.415700(PDBName=N,ResName=NME,ResNum=227_A)   0    7.29885500   -9.10174400    7.33902600 L
 C-CT--0.149000(PDBName=CH3,ResName=NME,ResNum=227_A)  0    8.70347900   -9.45323900    7.15368100 L
 C-CT--0.366200(PDBName=CH3,ResName=ACE,ResNum=230_A)  0    7.88672500   -4.54553700    4.02947100 L
 C-C-0.597200(PDBName=C,ResName=ACE,ResNum=230_A)    0    9.24786300   -4.38104100    4.65228000 L
 O-O--0.567900(PDBName=O,ResName=ACE,ResNum=230_A)   0    9.91892600   -3.39553200    4.36576900 L
 N-N--0.415700(PDBName=N,ResName=VAL,ResNum=231_A)   0    9.68205100   -5.34500700    5.47116700 L
 C-CT--0.087500(PDBName=CA,ResName=VAL,ResNum=231_A)  0   11.02475400   -5.34245800    6.09538600 L
 C-C-0.597300(PDBName=C,ResName=VAL,ResNum=231_A)    0   12.13390600   -5.08450700    5.07246200 L
 O-O--0.567900(PDBName=O,ResName=VAL,ResNum=231_A)   0   12.90752900   -4.14719100    5.24172200 L
 C-CT-0.298500(PDBName=CB,ResName=VAL,ResNum=231_A)  0   11.29616000   -6.61441200    6.92521000 L
 C-CT--0.319200(PDBName=CG1,ResName=VAL,ResNum=231_A)  0   12.75437100   -6.73536100    7.39017200 L
 C-CT--0.319200(PDBName=CG2,ResName=VAL,ResNum=231_A)  0   10.43291500   -6.61040700    8.19185700 L
 N-N--0.415700(PDBName=N,ResName=LEU,ResNum=232_A)   0   12.20733700   -5.87590400    3.99673100 L
 C-CT--0.051800(PDBName=CA,ResName=LEU,ResNum=232_A)  0   13.22840200   -5.74556800    2.94475700 L
 C-C-0.597300(PDBName=C,ResName=LEU,ResNum=232_A)    0   12.90657800   -4.60328400    1.94956900 L
 O-O--0.567900(PDBName=O,ResName=LEU,ResNum=232_A)   0   12.96885000   -4.79577400    0.73476800 L
 C-CT--0.110200(PDBName=CB,ResName=LEU,ResNum=232_A)  0   13.40132200   -7.10808100    2.23551600 L
 C-CT-0.353100(PDBName=CG,ResName=LEU,ResNum=232_A)  0   13.70931200   -8.30800100    3.15172200 L
 C-CT--0.412100(PDBName=CD1,ResName=LEU,ResNum=232_A)  0   13.75518600   -9.58934400    2.32024300 L
 C-CT--0.412100(PDBName=CD2,ResName=LEU,ResNum=232_A)  0   15.04645600   -8.15435800    3.87808200 L
 N-N--0.347900(PDBName=N,ResName=LYS,ResNum=233_A)   0   12.54998800   -3.42284400    2.47632500 L
 C-CT--0.240000(PDBName=CA,ResName=LYS,ResNum=233_A)  0   12.28284800   -2.15300400    1.76990800 L
 C-C-0.734100(PDBName=C,ResName=LYS,ResNum=233_A)    0   12.27204900   -0.96353100    2.73809600 L
 O-O--0.589400(PDBName=O,ResName=LYS,ResNum=233_A)   0   13.02845000   -0.01807300    2.56097900 L
 C-CT--0.009400(PDBName=CB,ResName=LYS,ResNum=233_A)  0   10.94417100   -2.21433300    0.99626500 L
 C-CT-0.018700(PDBName=CG,ResName=LYS,ResNum=233_A)  0   11.07327800   -1.75188000   -0.46876200 L
 C-CT--0.047900(PDBName=CD,ResName=LYS,ResNum=233_A)  0   11.77833900   -2.75696700   -1.39373700 L
 C-CT--0.014300(PDBName=CE,ResName=LYS,ResNum=233_A)  0   11.02845700   -4.09719900   -1.43580900 L
 N-N3--0.385400(PDBName=NZ,ResName=LYS,ResNum=233_A)  0   11.72217500   -5.10006900   -2.26880200 L
 N-N--0.415700(PDBName=N,ResName=LEU,ResNum=234_A)   0   11.39499900   -1.02190900    3.74443500 L
 C-CT--0.051800(PDBName=CA,ResName=LEU,ResNum=234_A)  0   11.02300600    0.08208200    4.64158600 L
 C-C-0.597300(PDBName=C,ResName=LEU,ResNum=234_A)    0   11.05518400   -0.28568600    6.13867700 L
 O-O--0.567900(PDBName=O,ResName=LEU,ResNum=234_A)   0   11.07858700    0.61039500    6.98224400 L
 C-CT--0.110200(PDBName=CB,ResName=LEU,ResNum=234_A)  0    9.62304300    0.59437500    4.24089400 L
 C-CT-0.353100(PDBName=CG,ResName=LEU,ResNum=234_A)  0    9.54443400    1.37757700    2.91431700 L
 C-CT--0.412100(PDBName=CD1,ResName=LEU,ResNum=234_A)  0    8.08805300    1.77022800    2.66807300 L
 C-CT--0.412100(PDBName=CD2,ResName=LEU,ResNum=234_A)  0   10.37645400    2.66174700    2.92820300 L
 N-N--0.415700(PDBName=N,ResName=NME,ResNum=235_A)   0   11.03870100   -1.57863200    6.48610000 L
 C-CT--0.149000(PDBName=CH3,ResName=NME,ResNum=235_A)  0   11.13488200   -2.08902600    7.85445500 L
 C-CT--0.366200(PDBName=CH3,ResName=ACE,ResNum=244_A)  0    9.29381900    8.04867700    1.35544000 L
 C-C-0.597200(PDBName=C,ResName=ACE,ResNum=244_A)    0    8.14918100    7.60928200    2.23529300 L
 O-O--0.567900(PDBName=O,ResName=ACE,ResNum=244_A)   0    7.35107400    8.43678500    2.66495300 L
 N-N--0.415700(PDBName=N,ResName=PHE,ResNum=245_A)   0    8.07932500    6.30677300    2.51305700 L
 C-CT--0.002400(PDBName=CA,ResName=PHE,ResNum=245_A)  0    6.96367200    5.63509400    3.19419400 L
 C-C-0.597300(PDBName=C,ResName=PHE,ResNum=245_A)    0    5.60114200    6.07816400    2.61816900 L
 O-O--0.567900(PDBName=O,ResName=PHE,ResNum=245_A)   0    5.25052800    5.71682900    1.49289600 L
 C-CT--0.034300(PDBName=CB,ResName=PHE,ResNum=245_A)  0    7.07553200    5.81381400    4.72520500 L
 C-CA-0.011800(PDBName=CG,ResName=PHE,ResNum=245_A)  0    8.29659400    5.20665000    5.38572100 L
 C-CA--0.125600(PDBName=CD1,ResName=PHE,ResNum=245_A)  0    8.21413700    3.93704600    5.98724900 L
 C-CA--0.125600(PDBName=CD2,ResName=PHE,ResNum=245_A)  0    9.50219300    5.93149000    5.44831500 L
 C-CA--0.170400(PDBName=CE1,ResName=PHE,ResNum=245_A)  0    9.33251800    3.39954200    6.64677200 L
 C-CA--0.170400(PDBName=CE2,ResName=PHE,ResNum=245_A)  0   10.62451300    5.38389200    6.09542100 L
 C-CA--0.107200(PDBName=CZ,ResName=PHE,ResNum=245_A)  0   10.53981200    4.11543800    6.69462200 L
 N-N--0.415700(PDBName=N,ResName=MET,ResNum=246_A)   0    4.86855400    6.91530400    3.35774900 L
 C-CT--0.023700(PDBName=CA,ResName=MET,ResNum=246_A)  0    3.61967500    7.56417800    2.96746000 L
 C-C-0.597300(PDBName=C,ResName=MET,ResNum=246_A)    0    3.70559300    8.22981600    1.58957700 L
 O-O--0.567900(PDBName=O,ResName=MET,ResNum=246_A)   0    2.79346200    8.05868700    0.78598900 L
 C-CT-0.034200(PDBName=CB,ResName=MET,ResNum=246_A)  0    3.20810200    8.60306200    4.02331700 L
 C-CT-0.001800(PDBName=CG,ResName=MET,ResNum=246_A)  0    2.74722800    7.99716600    5.35679300 L
 S-S--0.273700(PDBName=SD,ResName=MET,ResNum=246_A)  0    3.97515600    7.13217300    6.38726800 L
 C-CT--0.053600(PDBName=CE,ResName=MET,ResNum=246_A)  0    5.12344300    8.48700500    6.75761900 L
 N-N--0.516300(PDBName=N,ResName=ASP,ResNum=247_A)   0    4.76654300    8.97942000    1.29074400 L
 C-CT-0.038100(PDBName=CA,ResName=ASP,ResNum=247_A)  0    4.89228400    9.68325200    0.00871500 L
 C-C-0.536600(PDBName=C,ResName=ASP,ResNum=247_A)    0    4.83719900    8.70237300   -1.18082800 L
 O-O--0.581900(PDBName=O,ResName=ASP,ResNum=247_A)   0    4.01795400    8.84345000   -2.09143300 L
 C-CT--0.030300(PDBName=CB,ResName=ASP,ResNum=247_A)  0    6.16812600   10.53983800    0.01375700 L
 C-C-0.799400(PDBName=CG,ResName=ASP,ResNum=247_A)   0    6.10296200   11.63397400   -1.05178400 L
 O-O2--0.801400(PDBName=OD1,ResName=ASP,ResNum=247_A)  0    5.11459100   12.40169600   -1.01928900 L
 O-O2--0.801400(PDBName=OD2,ResName=ASP,ResNum=247_A)  0    7.01775900   11.69451300   -1.90011300 L
 N-N--0.415700(PDBName=N,ResName=THR,ResNum=248_A)   0    5.67845300    7.66413200   -1.11911900 L
 C-CT--0.038900(PDBName=CA,ResName=THR,ResNum=248_A)  0    5.82025400    6.54570700   -2.07216600 L
 C-C-0.597300(PDBName=C,ResName=THR,ResNum=248_A)    0    4.61953900    5.59694000   -2.17801100 L
 O-O--0.567900(PDBName=O,ResName=THR,ResNum=248_A)   0    4.50388200    4.86389700   -3.16279600 L
 C-CT-0.365400(PDBName=CB,ResName=THR,ResNum=248_A)  0    7.08111000    5.72241900   -1.74554500 L
 O-OH--0.676100(PDBName=OG1,ResName=THR,ResNum=248_A)  0    7.25612900    5.54539500   -0.35305200 L
 C-CT--0.243800(PDBName=CG2,ResName=THR,ResNum=248_A)  0    8.34034500    6.44023500   -2.22414600 L
 N-N--0.516300(PDBName=N,ResName=GLU,ResNum=249_A)   0    3.74524600    5.55475400   -1.16906800 L
 C-CT-0.039700(PDBName=CA,ResName=GLU,ResNum=249_A)  0    2.72034300    4.50614200   -1.03214100 L
 C-C-0.536600(PDBName=C,ResName=GLU,ResNum=249_A)    0    1.29675300    4.99962700   -0.74737300 L
 O-O--0.581900(PDBName=O,ResName=GLU,ResNum=249_A)   0    0.37888200    4.19158000   -0.80304100 L
 C-CT-0.056000(PDBName=CB,ResName=GLU,ResNum=249_A)  0    3.14169400    3.50615900    0.05186200 L
 C-CT-0.013600(PDBName=CG,ResName=GLU,ResNum=249_A)  0    4.42541000    2.74636400   -0.30429100 L
 C-C-0.805400(PDBName=CD,ResName=GLU,ResNum=249_A)   0    4.60960300    1.54290600    0.62010500 L
 O-O2--0.818800(PDBName=OE1,ResName=GLU,ResNum=249_A)  0    4.83227000    0.41482300    0.12845800 L
 O-O2--0.818800(PDBName=OE2,ResName=GLU,ResNum=249_A)  0    4.47852700    1.70480400    1.85413200 L
 N-N--0.415700(PDBName=N,ResName=THR,ResNum=250_A)   0    1.08869500    6.28495600   -0.44915900 L
 C-CT--0.038900(PDBName=CA,ResName=THR,ResNum=250_A)  0   -0.21818400    6.86733600   -0.06206100 L
 C-C-0.597300(PDBName=C,ResName=THR,ResNum=250_A)    0   -0.51836600    8.22861600   -0.70094800 L
 O-O--0.567900(PDBName=O,ResName=THR,ResNum=250_A)   0   -1.65872100    8.69240700   -0.64816900 L
 C-CT-0.365400(PDBName=CB,ResName=THR,ResNum=250_A)  0   -0.38807100    6.97173200    1.46526800 L
 O-OH--0.676100(PDBName=OG1,ResName=THR,ResNum=250_A)  0    0.47518700    7.92079000    2.03912400 L
 C-CT--0.243800(PDBName=CG2,ResName=THR,ResNum=250_A)  0   -0.14864300    5.64874600    2.18691100 L
 N-N--0.415700(PDBName=N,ResName=HIS,ResNum=251_A)   0    0.47927900    8.88229500   -1.31094300 L
 C-CT--0.058100(PDBName=CA,ResName=HIS,ResNum=251_A)  0    0.35462900   10.22669800   -1.88425600 L
 C-C-0.597300(PDBName=C,ResName=HIS,ResNum=251_A)    0    0.49396100   10.23217700   -3.40865900 L
 O-O--0.567900(PDBName=O,ResName=HIS,ResNum=251_A)   0   -0.50024200   10.43993500   -4.10499500 L
 C-CT--0.007400(PDBName=CB,ResName=HIS,ResNum=251_A)  0    1.33964900   11.18402300   -1.20367300 L
 C-CC-0.186800(PDBName=CG,ResName=HIS,ResNum=251_A)  0    1.18657300   12.60336200   -1.68728400 L
 N-NB--0.543200(PDBName=ND1,ResName=HIS,ResNum=251_A)  0   -0.00015800   13.34094700   -1.69977900 L
 C-CW--0.220700(PDBName=CD2,ResName=HIS,ResNum=251_A)  0    2.17933800   13.35063500   -2.24364700 L
 C-CR-0.163500(PDBName=CE1,ResName=HIS,ResNum=251_A)  0    0.30846200   14.51390700   -2.27578300 L
 N-NA--0.279500(PDBName=NE2,ResName=HIS,ResNum=251_A)  0    1.61237400   14.55075800   -2.60397100 L
 N-N--0.415700(PDBName=N,ResName=TYR,ResNum=252_A)   0    1.70311400   10.02764500   -3.93921200 L
 C-CT--0.001400(PDBName=CA,ResName=TYR,ResNum=252_A)  0    1.92180600    9.99241800   -5.38775700 L
 C-C-0.597300(PDBName=C,ResName=TYR,ResNum=252_A)    0    1.22810700    8.78600600   -6.04038600 L
 O-O--0.567900(PDBName=O,ResName=TYR,ResNum=252_A)   0    1.09944200    7.72048200   -5.43919800 L
 C-CT--0.015200(PDBName=CB,ResName=TYR,ResNum=252_A)  0    3.42248700   10.03528400   -5.70216500 L
 C-CA--0.001100(PDBName=CG,ResName=TYR,ResNum=252_A)  0    4.00080000   11.43551800   -5.61855100 L
 C-CA--0.190600(PDBName=CD1,ResName=TYR,ResNum=252_A)  0    3.90850300   12.29523700   -6.73167800 L
 C-CA--0.190600(PDBName=CD2,ResName=TYR,ResNum=252_A)  0    4.60533200   11.89195300   -4.43323200 L
 C-CA--0.234100(PDBName=CE1,ResName=TYR,ResNum=252_A)  0    4.42201600   13.60508800   -6.66222400 L
 C-CA--0.234100(PDBName=CE2,ResName=TYR,ResNum=252_A)  0    5.13353200   13.19486400   -4.36282500 L
 C-C-0.322600(PDBName=CZ,ResName=TYR,ResNum=252_A)   0    5.04225200   14.05456200   -5.47551300 L
 O-OH--0.557900(PDBName=OH,ResName=TYR,ResNum=252_A)  0    5.54180600   15.31693700   -5.41017500 L
 N-N--0.415700(PDBName=N,ResName=NME,ResNum=253_A)   0    0.74852000    8.97056600   -7.27683500 L
 C-CT--0.149000(PDBName=CH3,ResName=NME,ResNum=253_A)  0    0.04054700    7.96494300   -8.06426500 L
 C-CT--0.366200(PDBName=CH3,ResName=ACE,ResNum=333_A)  0    2.64674800  -14.40024800    0.77644300 L
 C-C-0.597200(PDBName=C,ResName=ACE,ResNum=333_A)    0    1.85079300  -13.31755000    0.08910000 L
 O-O--0.567900(PDBName=O,ResName=ACE,ResNum=333_A)   0    2.42245500  -12.48005000   -0.59450300 L
 N-N--0.415700(PDBName=N,ResName=GLN,ResNum=334_A)   0    0.53274600  -13.33043700    0.27690700 L
 C-CT--0.003100(PDBName=CA,ResName=GLN,ResNum=334_A)  0   -0.41883000  -12.32410200   -0.21166000 L
 C-C-0.597300(PDBName=C,ResName=GLN,ResNum=334_A)    0   -1.53275100  -12.18273400    0.83448500 L
 O-O--0.567900(PDBName=O,ResName=GLN,ResNum=334_A)   0   -2.14649900  -13.18309500    1.20537000 L
 C-CT--0.003600(PDBName=CB,ResName=GLN,ResNum=334_A)  0   -0.96495200  -12.76816900   -1.58512100 L
 C-CT--0.064500(PDBName=CG,ResName=GLN,ResNum=334_A)  0   -1.67430800  -11.66759200   -2.39456900 L
 C-C-0.695100(PDBName=CD,ResName=GLN,ResNum=334_A)   0   -2.93522500  -11.10010200   -1.74828200 L
 O-O--0.608600(PDBName=OE1,ResName=GLN,ResNum=334_A)  0   -3.02517900   -9.93572200   -1.39625700 L
 N-N--0.940700(PDBName=NE2,ResName=GLN,ResNum=334_A)  0   -3.97354800  -11.88006000   -1.55399500 L
 N-N--0.415700(PDBName=N,ResName=LEU,ResNum=335_A)   0   -1.77732400  -10.97074300    1.34236800 L
 C-CT--0.051800(PDBName=CA,ResName=LEU,ResNum=335_A)  0   -2.57009100  -10.75977300    2.57068400 L
 C-C-0.597300(PDBName=C,ResName=LEU,ResNum=335_A)    0   -3.90230000  -10.02509700    2.34494000 L
 O-O--0.567900(PDBName=O,ResName=LEU,ResNum=335_A)   0   -4.75475200   -9.97665100    3.23435000 L
 C-CT--0.110200(PDBName=CB,ResName=LEU,ResNum=335_A)  0   -1.69245100  -10.06017600    3.62977800 L
 C-CT-0.353100(PDBName=CG,ResName=LEU,ResNum=335_A)  0   -0.41922100  -10.84326300    4.01591000 L
 C-CT--0.412100(PDBName=CD1,ResName=LEU,ResNum=335_A)  0    0.40569900  -10.05583900    5.03025300 L
 C-CT--0.412100(PDBName=CD2,ResName=LEU,ResNum=335_A)  0   -0.72387500  -12.21023700    4.63430700 L
 N-N--0.415700(PDBName=N,ResName=SER,ResNum=336_A)   0   -4.13730700   -9.50469100    1.14423300 L
 C-CT--0.024900(PDBName=CA,ResName=SER,ResNum=336_A)  0   -5.21396400   -8.56500700    0.81813400 L
 C-C-0.597300(PDBName=C,ResName=SER,ResNum=336_A)    0   -6.24510800   -9.10985900   -0.17664100 L
 O-O--0.567900(PDBName=O,ResName=SER,ResNum=336_A)   0   -6.21584700  -10.28601600   -0.54944700 L
 C-CT-0.211700(PDBName=CB,ResName=SER,ResNum=336_A)  0   -4.58251400   -7.26479600    0.33248200 L
 O-OH--0.654600(PDBName=OG,ResName=SER,ResNum=336_A)  0   -4.01854100   -7.42994200   -0.95092800 L
 N-N--0.347900(PDBName=N,ResName=LYS,ResNum=337_A)   0   -7.22592800   -8.26168300   -0.50453600 L
 C-CT--0.240000(PDBName=CA,ResName=LYS,ResNum=337_A)  0   -8.40776500   -8.47555300   -1.35353000 L
 C-C-0.734100(PDBName=C,ResName=LYS,ResNum=337_A)    0   -8.75600800   -7.13104600   -2.00773800 L
 O-O--0.589400(PDBName=O,ResName=LYS,ResNum=337_A)   0   -8.35547000   -6.09594700   -1.48256900 L
 C-CT--0.009400(PDBName=CB,ResName=LYS,ResNum=337_A)  0   -9.61115300   -8.97609300   -0.51878500 L
 C-CT-0.018700(PDBName=CG,ResName=LYS,ResNum=337_A)  0   -9.38163700  -10.29452900    0.24787400 L
 C-CT--0.047900(PDBName=CD,ResName=LYS,ResNum=337_A)  0   -8.81640500  -10.09630300    1.66935500 L
 C-CT--0.014300(PDBName=CE,ResName=LYS,ResNum=337_A)  0   -8.08051900  -11.35547100    2.14842700 L
 N-N3--0.385400(PDBName=NZ,ResName=LYS,ResNum=337_A)  0   -7.31889900  -11.10172300    3.39692600 L
 N-N--0.415700(PDBName=N,ResName=GLY,ResNum=338_A)   0   -9.49224600   -7.12306800   -3.11654500 L
 C-CT--0.025200(PDBName=CA,ResName=GLY,ResNum=338_A)  0   -9.86242400   -5.91471700   -3.86688100 L
 C-C-0.597300(PDBName=C,ResName=GLY,ResNum=338_A)    0  -10.89374800   -5.04632200   -3.14390700 L
 O-O--0.567900(PDBName=O,ResName=GLY,ResNum=338_A)   0  -12.05423700   -5.00932100   -3.53776600 L
 N-N--0.415700(PDBName=N,ResName=ALA,ResNum=339_A)   0  -10.46978400   -4.35727200   -2.08385300 L
 C-CT-0.033700(PDBName=CA,ResName=ALA,ResNum=339_A)  0  -11.30566300   -3.52552600   -1.22600300 L
 C-C-0.597300(PDBName=C,ResName=ALA,ResNum=339_A)    0  -10.56116800   -2.23801300   -0.82859900 L
 O-O--0.567900(PDBName=O,ResName=ALA,ResNum=339_A)   0   -9.90846400   -2.14801600    0.21518000 L
 C-CT--0.182500(PDBName=CB,ResName=ALA,ResNum=339_A)  0  -11.76234900   -4.36229600   -0.02412400 L
 N-N--0.347900(PDBName=N,ResName=LYS,ResNum=340_A)   0  -10.67294500   -1.22132800   -1.68745700 L
 C-CT--0.240000(PDBName=CA,ResName=LYS,ResNum=340_A)  0  -10.14255000    0.13006200   -1.47933300 L
 C-C-0.734100(PDBName=C,ResName=LYS,ResNum=340_A)    0  -11.07170900    1.15739800   -2.12982400 L
 O-O--0.589400(PDBName=O,ResName=LYS,ResNum=340_A)   0  -11.64942500    0.87932600   -3.17724900 L
 C-CT--0.009400(PDBName=CB,ResName=LYS,ResNum=340_A)  0   -8.71628300    0.20385900   -2.04481400 L
 C-CT-0.018700(PDBName=CG,ResName=LYS,ResNum=340_A)  0   -7.95837900    1.47703000   -1.64030300 L
 C-CT--0.047900(PDBName=CD,ResName=LYS,ResNum=340_A)  0   -6.56840500    1.46716500   -2.27860800 L
 C-CT--0.014300(PDBName=CE,ResName=LYS,ResNum=340_A)  0   -5.85664200    2.80168800   -2.06821900 L
 N-N3--0.385400(PDBName=NZ,ResName=LYS,ResNum=340_A)  0   -4.71160700    2.94138500   -2.99815000 L
 N-N--0.415700(PDBName=N,ResName=LEU,ResNum=341_A)   0  -11.21025700    2.32213200   -1.50645600 L
 C-CT--0.051800(PDBName=CA,ResName=LEU,ResNum=341_A)  0  -12.07448500    3.43767400   -1.90320000 L
 C-C-0.597300(PDBName=C,ResName=LEU,ResNum=341_A)    0  -11.26897100    4.74852700   -1.90591400 L
 O-O--0.567900(PDBName=O,ResName=LEU,ResNum=341_A)   0  -10.22329800    4.82986700   -1.26168500 L
 C-CT--0.110200(PDBName=CB,ResName=LEU,ResNum=341_A)  0  -13.27079400    3.45834500   -0.92747700 L
 C-CT-0.353100(PDBName=CG,ResName=LEU,ResNum=341_A)  0  -14.35073300    4.52818100   -1.17910300 L
 C-CT--0.412100(PDBName=CD1,ResName=LEU,ResNum=341_A)  0  -15.02155700    4.36471300   -2.54447300 L
 C-CT--0.412100(PDBName=CD2,ResName=LEU,ResNum=341_A)  0  -15.42913500    4.42446000   -0.10098500 L
 N-N--0.415700(PDBName=N,ResName=TYR,ResNum=342_A)   0  -11.74802100    5.77475600   -2.60973400 L
 C-CT--0.001400(PDBName=CA,ResName=TYR,ResNum=342_A)  0  -11.09233700    7.07733600   -2.78202800 L
 C-C-0.597300(PDBName=C,ResName=TYR,ResNum=342_A)    0  -12.09675900    8.22215400   -2.58805400 L
 O-O--0.567900(PDBName=O,ResName=TYR,ResNum=342_A)   0  -13.29378500    8.03645200   -2.80655500 L
 C-CT--0.015200(PDBName=CB,ResName=TYR,ResNum=342_A)  0  -10.44895900    7.15263500   -4.17430100 L
 C-CA--0.001100(PDBName=CG,ResName=TYR,ResNum=342_A)  0   -9.45988500    6.04030200   -4.46902100 L
 C-CA--0.190600(PDBName=CD1,ResName=TYR,ResNum=342_A)  0   -8.10306800    6.18434700   -4.11769300 L
 C-CA--0.190600(PDBName=CD2,ResName=TYR,ResNum=342_A)  0   -9.90350700    4.85641900   -5.09097700 L
 C-CA--0.234100(PDBName=CE1,ResName=TYR,ResNum=342_A)  0   -7.18887500    5.15236900   -4.40451900 L
 C-CA--0.234100(PDBName=CE2,ResName=TYR,ResNum=342_A)  0   -8.99799500    3.81585600   -5.35921700 L
 C-C-0.322600(PDBName=CZ,ResName=TYR,ResNum=342_A)   0   -7.63585900    3.96711400   -5.02911800 L
 O-OH--0.557900(PDBName=OH,ResName=TYR,ResNum=342_A)  0   -6.75749700    2.97163300   -5.31423500 L
 N-N--0.415700(PDBName=N,ResName=NME,ResNum=343_A)   0  -11.61043700    9.39842100   -2.17899300 L
 C-CT--0.149000(PDBName=CH3,ResName=NME,ResNum=343_A)  0  -12.41584700   10.59399700   -1.94465300 L
 C-CT--0.366200(PDBName=CH3,ResName=ACE,ResNum=352_A)  0   -7.70381900   11.82170200    8.85836300 L
 C-C-0.597200(PDBName=C,ResName=ACE,ResNum=352_A)    0   -6.46186600   11.13419100    8.34337800 L
 O-O--0.567900(PDBName=O,ResName=ACE,ResNum=352_A)   0   -6.08197000   11.34157700    7.19770600 L
 N-N--0.415700(PDBName=N,ResName=PHE,ResNum=353_A)   0   -5.83782900   10.32452100    9.19467100 L
 C-CT--0.002400(PDBName=CA,ResName=PHE,ResNum=353_A)  0   -4.65158500    9.51474200    8.89647700 L
 C-C-0.597300(PDBName=C,ResName=PHE,ResNum=353_A)    0   -4.56136000    8.36480400    9.91477500 L
 O-O--0.567900(PDBName=O,ResName=PHE,ResNum=353_A)   0   -4.29559000    8.61299800   11.09156200 L
 C-CT--0.034300(PDBName=CB,ResName=PHE,ResNum=353_A)  0   -3.41253600   10.42535700    8.96371700 L
 C-CA-0.011800(PDBName=CG,ResName=PHE,ResNum=353_A)  0   -2.09274100    9.74070700    8.66889800 L
 C-CA--0.125600(PDBName=CD1,ResName=PHE,ResNum=353_A)  0   -1.60395500    9.69311300    7.35053100 L
 C-CA--0.125600(PDBName=CD2,ResName=PHE,ResNum=353_A)  0   -1.33218100    9.18616900    9.71592400 L
 C-CA--0.170400(PDBName=CE1,ResName=PHE,ResNum=353_A)  0   -0.35523900    9.10686100    7.08154300 L
 C-CA--0.170400(PDBName=CE2,ResName=PHE,ResNum=353_A)  0   -0.09047100    8.58498700    9.44567100 L
 C-CA--0.107200(PDBName=CZ,ResName=PHE,ResNum=353_A)  0    0.39822600    8.54443200    8.12828500 L
 N-N--0.415700(PDBName=N,ResName=ALA,ResNum=354_A)   0   -4.84078800    7.12301200    9.50651800 L
 C-CT-0.033700(PDBName=CA,ResName=ALA,ResNum=354_A)  0   -4.91945400    5.97917600   10.41958900 L
 C-C-0.597300(PDBName=C,ResName=ALA,ResNum=354_A)    0   -4.58032800    4.63419300    9.75121000 L
 O-O--0.567900(PDBName=O,ResName=ALA,ResNum=354_A)   0   -5.30201700    4.16254100    8.87151000 L
 C-CT--0.182500(PDBName=CB,ResName=ALA,ResNum=354_A)  0   -6.32816800    5.93462300   11.03037400 L
 N-N--0.415700(PDBName=N,ResName=PHE,ResNum=355_A)   0   -3.51898400    3.98073500   10.23443900 L
 C-CT--0.002400(PDBName=CA,ResName=PHE,ResNum=355_A)  0   -3.28092600    2.54431300   10.05539700 L
 C-C-0.597300(PDBName=C,ResName=PHE,ResNum=355_A)    0   -4.20901500    1.75067000   10.99390200 L
 O-O--0.567900(PDBName=O,ResName=PHE,ResNum=355_A)   0   -4.27320500    2.04694900   12.18658400 L
 C-CT--0.034300(PDBName=CB,ResName=PHE,ResNum=355_A)  0   -1.80898800    2.20920000   10.35799800 L
 C-CA-0.011800(PDBName=CG,ResName=PHE,ResNum=355_A)  0   -0.76695900    2.95112000    9.53840100 L
 C-CA--0.125600(PDBName=CD1,ResName=PHE,ResNum=355_A)  0   -0.23746700    4.17485900    9.99415100 L
 C-CA--0.125600(PDBName=CD2,ResName=PHE,ResNum=355_A)  0   -0.30845500    2.40795300    8.32335900 L
 C-CA--0.170400(PDBName=CE1,ResName=PHE,ResNum=355_A)  0    0.73188100    4.85393100    9.23312200 L
 C-CA--0.170400(PDBName=CE2,ResName=PHE,ResNum=355_A)  0    0.65155500    3.09196500    7.55646800 L
 C-CA--0.107200(PDBName=CZ,ResName=PHE,ResNum=355_A)  0    1.17067800    4.31659600    8.01062700 L
 N-N--0.415700(PDBName=N,ResName=NME,ResNum=356_A)   0   -4.92087700    0.75101500   10.46388900 L
 C-CT--0.149000(PDBName=CH3,ResName=NME,ResNum=356_A)  0   -5.90825600   -0.06598700   11.16900300 L
 C-CT--0.366200(PDBName=CH3,ResName=ACE,ResNum=361_A)  0  -13.26395400   -3.41094100   10.08906000 L
 C-C-0.597200(PDBName=C,ResName=ACE,ResNum=361_A)    0  -12.57048500   -2.75874700    8.91672000 L
 O-O--0.567900(PDBName=O,ResName=ACE,ResNum=361_A)   0  -12.90219300   -3.04295100    7.77313100 L
 N-N--0.415700(PDBName=N,ResName=LEU,ResNum=362_A)   0  -11.59723700   -1.89821700    9.21005600 L
 C-CT--0.051800(PDBName=CA,ResName=LEU,ResNum=362_A)  0  -10.78010800   -1.16349700    8.23783000 L
 C-C-0.597300(PDBName=C,ResName=LEU,ResNum=362_A)    0   -9.28747600   -1.37678800    8.52950700 L
 O-O--0.567900(PDBName=O,ResName=LEU,ResNum=362_A)   0   -8.90350600   -1.66060100    9.66315300 L
 C-CT--0.110200(PDBName=CB,ResName=LEU,ResNum=362_A)  0  -11.11335300    0.34400300    8.28249400 L
 C-CT-0.353100(PDBName=CG,ResName=LEU,ResNum=362_A)  0  -12.58452400    0.73357200    8.04016700 L
 C-CT--0.412100(PDBName=CD1,ResName=LEU,ResNum=362_A)  0  -12.72937800    2.25227100    8.14724200 L
 C-CT--0.412100(PDBName=CD2,ResName=LEU,ResNum=362_A)  0  -13.08304800    0.31568400    6.65844700 L
 N-N--0.415700(PDBName=N,ResName=ASN,ResNum=363_A)   0   -8.44340600   -1.19484400    7.51375700 L
 C-CT-0.014300(PDBName=CA,ResName=ASN,ResNum=363_A)  0   -6.98469600   -1.31747400    7.60580700 L
 C-C-0.597300(PDBName=C,ResName=ASN,ResNum=363_A)    0   -6.25347600   -0.00347300    7.28530100 L
 O-O--0.567900(PDBName=O,ResName=ASN,ResNum=363_A)   0   -5.11838100    0.18035000    7.71796700 L
 C-CT--0.204100(PDBName=CB,ResName=ASN,ResNum=363_A)  0   -6.53069400   -2.48533100    6.71492700 L
 C-C-0.713000(PDBName=CG,ResName=ASN,ResNum=363_A)   0   -6.85658800   -3.82214000    7.33876200 L
 O-O--0.593100(PDBName=OD1,ResName=ASN,ResNum=363_A)  0   -7.75816800   -4.52424000    6.90798900 L
 N-N--0.919100(PDBName=ND2,ResName=ASN,ResNum=363_A)  0   -6.12651900   -4.23143600    8.34773200 L
 N-N--0.415700(PDBName=N,ResName=TRP,ResNum=364_A)   0   -6.87682100    0.91512800    6.54566100 L
 C-CT--0.027500(PDBName=CA,ResName=TRP,ResNum=364_A)  0   -6.34235800    2.25126700    6.27564500 L H-HC 474   0.0000
 C-C-0.597300(PDBName=C,ResName=TRP,ResNum=364_A)    0   -7.45317300    3.28706000    6.12024100 L
 O-O--0.567900(PDBName=O,ResName=TRP,ResNum=364_A)   0   -8.49876700    2.97145600    5.55017300 L
 C-CT--0.005000(PDBName=CB,ResName=TRP,ResNum=364_A)  0   -5.51773600    2.21327900    4.98844500 H
 C-C*--0.141500(PDBName=CG,ResName=TRP,ResNum=364_A)  0   -4.88943200    3.48579900    4.54496700 H
 C-CW--0.163800(PDBName=CD1,ResName=TRP,ResNum=364_A)  0   -5.09889800    4.12933400    3.35608100 H
 C-CB-0.124300(PDBName=CD2,ResName=TRP,ResNum=364_A)  0   -3.87320800    4.22506800    5.24079800 H
 N-NA--0.341800(PDBName=NE1,ResName=TRP,ResNum=364_A)  0   -4.25850500    5.21723900    3.27438100 H
 C-CN-0.138000(PDBName=CE2,ResName=TRP,ResNum=364_A)  0   -3.50720200    5.31127200    4.41619000 H
 C-CA--0.238700(PDBName=CE3,ResName=TRP,ResNum=364_A)  0   -3.22915600    4.05486600    6.47342400 H
 C-CA--0.260100(PDBName=CZ2,ResName=TRP,ResNum=364_A)  0   -2.54322800    6.24750300    4.80019100 H
 C-CA--0.197200(PDBName=CZ3,ResName=TRP,ResNum=364_A)  0   -2.27927800    4.97960000    6.86059800 H
 C-CA--0.113400(PDBName=CH2,ResName=TRP,ResNum=364_A)  0   -1.93825300    6.06272300    6.02925100 H
 N-N--0.415700(PDBName=N,ResName=VAL,ResNum=365_A)   0   -7.20381500    4.51610600    6.57815300 L
 C-CT--0.087500(PDBName=CA,ResName=VAL,ResNum=365_A)  0   -8.01112700    5.71838700    6.31564700 L
 C-C-0.597300(PDBName=C,ResName=VAL,ResNum=365_A)    0   -7.08371900    6.92696200    6.15005800 L
 O-O--0.567900(PDBName=O,ResName=VAL,ResNum=365_A)   0   -6.25778600    7.19007200    7.02414600 L
 C-CT-0.298500(PDBName=CB,ResName=VAL,ResNum=365_A)  0   -9.01241100    5.99556300    7.46149800 L
 C-CT--0.319200(PDBName=CG1,ResName=VAL,ResNum=365_A)  0   -9.87562900    7.23305300    7.17006300 L
 C-CT--0.319200(PDBName=CG2,ResName=VAL,ResNum=365_A)  0   -9.97019000    4.82296300    7.71419300 L
 N-N--0.415700(PDBName=N,ResName=GLN,ResNum=366_A)   0   -7.26148200    7.70054400    5.07722000 L
 C-CT--0.003100(PDBName=CA,ResName=GLN,ResNum=366_A)  0   -6.65394300    9.02238600    4.88912400 L
 C-C-0.597300(PDBName=C,ResName=GLN,ResNum=366_A)    0   -7.66882900   10.04451900    4.35226600 L
 O-O--0.567900(PDBName=O,ResName=GLN,ResNum=366_A)   0   -8.56305800    9.69218600    3.58045800 L
 C-CT--0.003600(PDBName=CB,ResName=GLN,ResNum=366_A)  0   -5.40603400    8.93459600    3.99251400 L
 C-CT--0.064500(PDBName=CG,ResName=GLN,ResNum=366_A)  0   -5.71232600    8.73629000    2.49768600 L
 C-C-0.695100(PDBName=CD,ResName=GLN,ResNum=366_A)   0   -4.45573400    8.47045900    1.68129800 L
 O-O--0.608600(PDBName=OE1,ResName=GLN,ResNum=366_A)  0   -3.77962100    7.48317500    1.87308600 L
 N-N--0.940700(PDBName=NE2,ResName=GLN,ResNum=366_A)  0   -4.09751600    9.27930500    0.71920000 L
 N-N--0.415700(PDBName=N,ResName=NME,ResNum=367_A)   0   -7.51182700   11.31645000    4.72923000 L
 C-CT--0.149000(PDBName=CH3,ResName=NME,ResNum=367_A)  0   -8.32827000   12.43697500    4.27025900 L
 C-CT--0.366200(PDBName=CH3,ResName=ACE,ResNum=378_A)  0   -8.82061600   10.81574400    0.63069900 L
 C-C-0.597200(PDBName=C,ResName=ACE,ResNum=378_A)    0   -8.84444000    9.40911600    0.08428100 L
 O-O--0.567900(PDBName=O,ResName=ACE,ResNum=378_A)   0   -8.91898300    9.23542800   -1.13005300 L
 N-N--0.415700(PDBName=N,ResName=SER,ResNum=379_A)   0   -8.77084200    8.40843600    0.96098500 L
 C-CT--0.024900(PDBName=CA,ResName=SER,ResNum=379_A)  0   -8.87847200    6.97724600    0.62970900 L
 C-C-0.597300(PDBName=C,ResName=SER,ResNum=379_A)    0   -9.09750600    6.10320700    1.87398100 L
 O-O--0.567900(PDBName=O,ResName=SER,ResNum=379_A)   0   -8.78627300    6.50979300    2.99189500 L
 C-CT-0.211700(PDBName=CB,ResName=SER,ResNum=379_A)  0   -7.62250600    6.51706800   -0.12440800 L
 O-OH--0.654600(PDBName=OG,ResName=SER,ResNum=379_A)  0   -7.69911400    5.17116800   -0.55837400 L
 N-N--0.415700(PDBName=N,ResName=ILE,ResNum=380_A)   0   -9.64465200    4.89922200    1.68283100 L
 C-CT--0.059700(PDBName=CA,ResName=ILE,ResNum=380_A)  0   -9.89373300    3.87805800    2.71333900 L
 C-C-0.597300(PDBName=C,ResName=ILE,ResNum=380_A)    0   -9.50661900    2.50399300    2.14634900 L
 O-O--0.567900(PDBName=O,ResName=ILE,ResNum=380_A)   0   -9.86972500    2.20443900    1.00943300 L
 C-CT-0.130300(PDBName=CB,ResName=ILE,ResNum=380_A)  0  -11.37890700    3.90725300    3.16467100 L
 C-CT--0.043000(PDBName=CG1,ResName=ILE,ResNum=380_A)  0  -11.74104700    5.27659700    3.78999600 L
 C-CT--0.320400(PDBName=CG2,ResName=ILE,ResNum=380_A)  0  -11.68341100    2.76450800    4.15352300 L
 C-CT--0.066000(PDBName=CD1,ResName=ILE,ResNum=380_A)  0  -13.19978700    5.42444500    4.24166600 L
 N-N--0.415700(PDBName=N,ResName=THR,ResNum=381_A)   0   -8.82492100    1.65714000    2.92607900 L
 C-CT--0.038900(PDBName=CA,ResName=THR,ResNum=381_A)  0   -8.32431200    0.32647400    2.50285400 L H-H1 523   0.0000
 C-C-0.597300(PDBName=C,ResName=THR,ResNum=381_A)    0   -8.74090000   -0.76452100    3.49682900 L
 O-O--0.567900(PDBName=O,ResName=THR,ResNum=381_A)   0   -8.72140900   -0.54272100    4.71087800 L
 C-CT-0.365400(PDBName=CB,ResName=THR,ResNum=381_A)  0   -6.78234700    0.28798500    2.36052300 H
 O-OH--0.676100(PDBName=OG1,ResName=THR,ResNum=381_A)  0   -6.32189100    1.50976400    1.81986100 H
 C-CT--0.243800(PDBName=CG2,ResName=THR,ResNum=381_A)  0   -6.31740500   -0.86332000    1.47283900 H
 N-N--0.415700(PDBName=N,ResName=ILE,ResNum=382_A)   0   -9.08745100   -1.95999300    3.00396400 L
 C-CT--0.059700(PDBName=CA,ResName=ILE,ResNum=382_A)  0   -9.53135000   -3.11867900    3.79915800 L
 C-C-0.597300(PDBName=C,ResName=ILE,ResNum=382_A)    0   -8.83302200   -4.39793600    3.30318500 L
 O-O--0.567900(PDBName=O,ResName=ILE,ResNum=382_A)   0   -8.71968900   -4.63398700    2.10270000 L
 C-CT-0.130300(PDBName=CB,ResName=ILE,ResNum=382_A)  0  -11.07383900   -3.27597200    3.74200800 L
 C-CT--0.043000(PDBName=CG1,ResName=ILE,ResNum=382_A)  0  -11.81765800   -1.94006800    3.99090700 L
 C-CT--0.320400(PDBName=CG2,ResName=ILE,ResNum=382_A)  0  -11.51593200   -4.34220000    4.76455100 L
 C-CT--0.066000(PDBName=CD1,ResName=ILE,ResNum=382_A)  0  -13.34666500   -2.02670500    3.89856000 L
 N-N--0.415700(PDBName=N,ResName=ALA,ResNum=383_A)   0   -8.35828600   -5.23656700    4.22728100 L
 C-CT-0.033700(PDBName=CA,ResName=ALA,ResNum=383_A)  0   -7.67489400   -6.49960900    3.93209300 L
 C-C-0.597300(PDBName=C,ResName=ALA,ResNum=383_A)    0   -7.94589400   -7.60768600    4.96963800 L
 O-O--0.567900(PDBName=O,ResName=ALA,ResNum=383_A)   0   -8.16854800   -8.75905800    4.58547400 L
 C-CT--0.182500(PDBName=CB,ResName=ALA,ResNum=383_A)  0   -6.17678800   -6.21458800    3.78132600 L
 N-N--0.415700(PDBName=N,ResName=NME,ResNum=384_A)   0   -7.90741000   -7.29166700    6.26838300 L
 C-CT--0.149000(PDBName=CH3,ResName=NME,ResNum=384_A)  0   -8.12007600   -8.22520200    7.37168700 L
 C-CT--0.366200(PDBName=CH3,ResName=ACE,ResNum=416_A)  0  -11.87187400   -9.87652300   -5.76746800 L
 C-C-0.597200(PDBName=C,ResName=ACE,ResNum=416_A)    0  -10.39215700   -9.76740800   -5.49300500 L
 O-O--0.567900(PDBName=O,ResName=ACE,ResNum=416_A)   0   -9.99704100   -9.61165800   -4.34181700 L
 N-N--0.415700(PDBName=N,ResName=TRP,ResNum=417_A)   0   -9.59207200   -9.83586900   -6.55789000 L
 C-CT--0.027500(PDBName=CA,ResName=TRP,ResNum=417_A)  0   -8.12716900   -9.65080800   -6.64223300 L
 C-C-0.597300(PDBName=C,ResName=TRP,ResNum=417_A)    0   -7.23971800  -10.61926800   -5.83229400 L
 O-O--0.567900(PDBName=O,ResName=TRP,ResNum=417_A)   0   -6.25186200  -11.11369400   -6.37062400 L
 C-CT--0.005000(PDBName=CB,ResName=TRP,ResNum=417_A)  0   -7.76101100   -8.17452600   -6.42514200 L
 C-C*--0.141500(PDBName=CG,ResName=TRP,ResNum=417_A)  0   -8.42220800   -7.14578800   -7.30676200 L
 C-CW--0.163800(PDBName=CD1,ResName=TRP,ResNum=417_A)  0   -8.42298200   -5.81745100   -7.03629800 L
 C-CB-0.124300(PDBName=CD2,ResName=TRP,ResNum=417_A)  0   -9.08814600   -7.28392000   -8.61387700 L
 N-NA--0.341800(PDBName=NE1,ResName=TRP,ResNum=417_A)  0   -9.05822600   -5.13503400   -8.05490900 L
 C-CN-0.138000(PDBName=CE2,ResName=TRP,ResNum=417_A)  0   -9.49276200   -5.98332500   -9.04225700 L
 C-CA--0.238700(PDBName=CE3,ResName=TRP,ResNum=417_A)  0   -9.36497000   -8.34472700   -9.51381200 L
 C-CA--0.260100(PDBName=CZ2,ResName=TRP,ResNum=417_A)  0  -10.13333900   -5.74323600  -10.26462400 L
 C-CA--0.197200(PDBName=CZ3,ResName=TRP,ResNum=417_A)  0  -10.02174400   -8.11937100  -10.74012600 L
 C-CA--0.113400(PDBName=CH2,ResName=TRP,ResNum=417_A)  0  -10.40919800   -6.82252800  -11.11719700 L
 N-N--0.415700(PDBName=N,ResName=NME,ResNum=418_A)   0   -7.55529600  -10.89158300   -4.56246800 L
 C-CT--0.149000(PDBName=CH3,ResName=NME,ResNum=418_A)  0   -6.83351500  -11.81053800   -3.68609000 L
 C-CT--0.366200(PDBName=CH3,ResName=ACE,ResNum=425_A)  0   -3.53747000  -10.25729800   -8.24024800 L
 C-C-0.597200(PDBName=C,ResName=ACE,ResNum=425_A)    0   -3.76169200   -9.12201400   -7.27077200 L
 O-O--0.567900(PDBName=O,ResName=ACE,ResNum=425_A)   0   -4.28834600   -8.08409400   -7.66361300 L
 N-N--0.415700(PDBName=N,ResName=ALA,ResNum=426_A)   0   -3.33758200   -9.31824500   -6.02546500 L
 C-CT-0.033700(PDBName=CA,ResName=ALA,ResNum=426_A)  0   -3.42244100   -8.38049400   -4.90037200 L
 C-C-0.597300(PDBName=C,ResName=ALA,ResNum=426_A)    0   -2.07912000   -8.31228300   -4.13308700 L
 O-O--0.567900(PDBName=O,ResName=ALA,ResNum=426_A)   0   -1.10569400   -8.93822700   -4.56125800 L
 C-CT--0.182500(PDBName=CB,ResName=ALA,ResNum=426_A)  0   -4.62162200   -8.79454700   -4.04180000 L
 N-N--0.415700(PDBName=N,ResName=TRP,ResNum=427_A)   0   -1.97472900   -7.50948100   -3.06299400 L
 C-CT--0.027500(PDBName=CA,ResName=TRP,ResNum=427_A)  0   -0.67156600   -7.14585400   -2.48655400 L H-HC 572   0.0000
 C-C-0.597300(PDBName=C,ResName=TRP,ResNum=427_A)    0    0.10488000   -8.32255600   -1.87035800 L
 O-O--0.567900(PDBName=O,ResName=TRP,ResNum=427_A)   0   -0.31023900   -8.95398600   -0.89233700 L
 C-CT--0.005000(PDBName=CB,ResName=TRP,ResNum=427_A)  0   -0.75041800   -5.90740300   -1.57470800 H
 C-C*--0.141500(PDBName=CG,ResName=TRP,ResNum=427_A)  0   -0.97082500   -5.97651700   -0.09135700 H
 C-CW--0.163800(PDBName=CD1,ResName=TRP,ResNum=427_A)  0   -0.20526600   -6.56531200    0.88014800 H
 C-CB-0.124300(PDBName=CD2,ResName=TRP,ResNum=427_A)  0   -2.00572600   -5.26047900    0.60655200 H
 N-NA--0.341800(PDBName=NE1,ResName=TRP,ResNum=427_A)  0   -0.73375300   -6.30065800    2.12719200 H
 C-CN-0.138000(PDBName=CE2,ResName=TRP,ResNum=427_A)  0   -1.83441900   -5.49364000    1.98939300 H
 C-CA--0.238700(PDBName=CE3,ResName=TRP,ResNum=427_A)  0   -3.07647000   -4.46398500    0.17827200 H
 C-CA--0.260100(PDBName=CZ2,ResName=TRP,ResNum=427_A)  0   -2.71525200   -4.97575900    2.94501700 H
 C-CA--0.197200(PDBName=CZ3,ResName=TRP,ResNum=427_A)  0   -3.93018100   -3.91875800    1.12188400 H
 C-CA--0.113400(PDBName=CH2,ResName=TRP,ResNum=427_A)  0   -3.74539200   -4.16984100    2.49489800 H
 N-N--0.415700(PDBName=N,ResName=ALA,ResNum=428_A)   0    1.25982500   -8.61893500   -2.47030600 L
 C-CT-0.033700(PDBName=CA,ResName=ALA,ResNum=428_A)  0    2.23477900   -9.56108500   -1.93819500 L
 C-C-0.597300(PDBName=C,ResName=ALA,ResNum=428_A)    0    2.88417200   -9.02698100   -0.64527700 L
 O-O--0.567900(PDBName=O,ResName=ALA,ResNum=428_A)   0    2.90412600   -7.82218800   -0.39021600 L
 C-CT--0.182500(PDBName=CB,ResName=ALA,ResNum=428_A)  0    3.26955600   -9.86682300   -3.02732800 L
 N-N--0.415700(PDBName=N,ResName=ALA,ResNum=429_A)   0    3.40668700   -9.92040200    0.19316500 L
 C-CT-0.033700(PDBName=CA,ResName=ALA,ResNum=429_A)  0    3.94305500   -9.57387600    1.50507700 L
 C-C-0.597300(PDBName=C,ResName=ALA,ResNum=429_A)    0    5.11649800  -10.46900200    1.92001200 L
 O-O--0.567900(PDBName=O,ResName=ALA,ResNum=429_A)   0    5.08645100  -11.68606200    1.74219500 L
 C-CT--0.182500(PDBName=CB,ResName=ALA,ResNum=429_A)  0    2.80495500   -9.67790500    2.52592100 L
 N-N--0.415700(PDBName=N,ResName=TYR,ResNum=430_A)   0    6.13294700   -9.86235500    2.53521400 L
 C-CT--0.001400(PDBName=CA,ResName=TYR,ResNum=430_A)  0    7.06458500  -10.58733600    3.39874400 L
 C-C-0.597300(PDBName=C,ResName=TYR,ResNum=430_A)    0    6.35417300  -10.97742500    4.70613000 L
 O-O--0.567900(PDBName=O,ResName=TYR,ResNum=430_A)   0    5.49433600  -10.23566800    5.18253500 L
 C-CT--0.015200(PDBName=CB,ResName=TYR,ResNum=430_A)  0    8.29585900   -9.71357600    3.68752500 L
 C-CA--0.001100(PDBName=CG,ResName=TYR,ResNum=430_A)  0    9.02339700   -9.20351300    2.45560500 L
 C-CA--0.190600(PDBName=CD1,ResName=TYR,ResNum=430_A)  0    9.45141400  -10.10613500    1.46129600 L
 C-CA--0.190600(PDBName=CD2,ResName=TYR,ResNum=430_A)  0    9.24946700   -7.82212200    2.29163900 L
 C-CA--0.234100(PDBName=CE1,ResName=TYR,ResNum=430_A)  0   10.05459900   -9.62726300    0.28332000 L
 C-CA--0.234100(PDBName=CE2,ResName=TYR,ResNum=430_A)  0    9.87111700   -7.34261400    1.12262700 L
 C-C-0.322600(PDBName=CZ,ResName=TYR,ResNum=430_A)   0   10.24879600   -8.24335600    0.10194200 L
 O-OH--0.557900(PDBName=OH,ResName=TYR,ResNum=430_A)  0   10.76067100   -7.78026200   -1.06726400 L
 N-N--0.415700(PDBName=N,ResName=NME,ResNum=431_A)   0    6.72523600  -12.12317100    5.28979400 L
 C-CT--0.149000(PDBName=CH3,ResName=NME,ResNum=431_A)  0    6.16586000  -12.63312800    6.54159000 L
 C-CT--0.366200(PDBName=CH3,ResName=ACE,ResNum=452_A)  0   10.99801600   -6.88991200   -5.99194500 L
 C-C-0.597200(PDBName=C,ResName=ACE,ResNum=452_A)    0    9.99108100   -7.29566400   -4.94343700 L
 O-O--0.567900(PDBName=O,ResName=ACE,ResNum=452_A)   0   10.12076000   -6.90236300   -3.78370600 L
 N-N--0.415700(PDBName=N,ResName=ALA,ResNum=453_A)   0    9.01683900   -8.09405200   -5.37381400 L
 C-CT-0.033700(PDBName=CA,ResName=ALA,ResNum=453_A)  0    7.85396800   -8.58619900   -4.63578200 L
 C-C-0.597300(PDBName=C,ResName=ALA,ResNum=453_A)    0    8.13131100   -9.15505700   -3.22028800 L
 O-O--0.567900(PDBName=O,ResName=ALA,ResNum=453_A)   0    9.24742000   -9.54752400   -2.86625100 L
 C-CT--0.182500(PDBName=CB,ResName=ALA,ResNum=453_A)  0    7.14578600   -9.62123600   -5.52035500 L
 N-N--0.415700(PDBName=N,ResName=NME,ResNum=454_A)   0    7.07023500   -9.22065600   -2.40570400 L
 C-CT--0.149000(PDBName=CH3,ResName=NME,ResNum=454_A)  0    7.03559700   -9.82846000   -1.07866200 L
 C-CT--0.366200(PDBName=CH3,ResName=ACE,ResNum=458_A)  0   11.84775700   -3.21060900   -7.05994800 L
 C-C-0.597200(PDBName=C,ResName=ACE,ResNum=458_A)    0   11.16472500   -3.41795100   -5.73083700 L
 O-O--0.567900(PDBName=O,ResName=ACE,ResNum=458_A)   0   11.77334100   -3.94884700   -4.80208300 L
 N-N--0.415700(PDBName=N,ResName=TRP,ResNum=459_A)   0    9.90897800   -2.99678900   -5.62843600 L
 C-CT--0.027500(PDBName=CA,ResName=TRP,ResNum=459_A)  0    9.11684300   -2.97300200   -4.39456400 L
 C-C-0.597300(PDBName=C,ResName=TRP,ResNum=459_A)    0    8.15570300   -4.16002400   -4.23291400 L
 O-O--0.567900(PDBName=O,ResName=TRP,ResNum=459_A)   0    7.86460400   -4.90842100   -5.15987600 L
 C-CT--0.005000(PDBName=CB,ResName=TRP,ResNum=459_A)  0    8.42399100   -1.61678200   -4.24093800 L
 C-C*--0.141500(PDBName=CG,ResName=TRP,ResNum=459_A)  0    9.32050100   -0.51760700   -3.76353200 L
 C-CW--0.163800(PDBName=CD1,ResName=TRP,ResNum=459_A)  0   10.52119800   -0.18987700   -4.29219800 L
 C-CB-0.124300(PDBName=CD2,ResName=TRP,ResNum=459_A)  0    9.07558100    0.45241200   -2.70206200 L
 N-NA--0.341800(PDBName=NE1,ResName=TRP,ResNum=459_A)  0   11.06808300    0.85893900   -3.58416900 L
 C-CN-0.138000(PDBName=CE2,ResName=TRP,ResNum=459_A)  0   10.18703700    1.34501000   -2.64471300 L
 C-CA--0.238700(PDBName=CE3,ResName=TRP,ResNum=459_A)  0    8.00162400    0.70335800   -1.82111400 L
 C-CA--0.260100(PDBName=CZ2,ResName=TRP,ResNum=459_A)  0   10.21379900    2.46015200   -1.79692200 L
 C-CA--0.197200(PDBName=CZ3,ResName=TRP,ResNum=459_A)  0    8.02251900    1.81678700   -0.96261000 L
 C-CA--0.113400(PDBName=CH2,ResName=TRP,ResNum=459_A)  0    9.11632300    2.70006600   -0.95495700 L
 N-N--0.415700(PDBName=N,ResName=HIS,ResNum=460_A)   0    7.71272900   -4.37133000   -2.99413400 L
 C-CT--0.058100(PDBName=CA,ResName=HIS,ResNum=460_A)  0    7.29263600   -5.66653200   -2.44986800 L
 C-C-0.597300(PDBName=C,ResName=HIS,ResNum=460_A)    0    5.78700400   -5.91945200   -2.51163900 L
 O-O--0.567900(PDBName=O,ResName=HIS,ResNum=460_A)   0    5.36477500   -6.99964000   -2.91820500 L
 C-CT--0.007400(PDBName=CB,ResName=HIS,ResNum=460_A)  0    7.81700700   -5.79757700   -1.01371700 L
 C-CC-0.186800(PDBName=CG,ResName=HIS,ResNum=460_A)  0    7.50999400   -4.59614600   -0.16054000 L
 N-NB--0.543200(PDBName=ND1,ResName=HIS,ResNum=460_A)  0    8.14425700   -3.36538200   -0.29372000 L
 C-CW--0.220700(PDBName=CD2,ResName=HIS,ResNum=460_A)  0    6.44942200   -4.46477800    0.68124900 L
 C-CR-0.163500(PDBName=CE1,ResName=HIS,ResNum=460_A)  0    7.43754300   -2.49865700    0.44448900 L
 N-NA--0.279500(PDBName=NE2,ResName=HIS,ResNum=460_A)  0    6.42580800   -3.13677800    1.05145300 L
 N-N--0.415700(PDBName=N,ResName=ALA,ResNum=461_A)   0    4.98104600   -4.95168500   -2.08568800 L
 C-CT-0.033700(PDBName=CA,ResName=ALA,ResNum=461_A)  0    3.52239300   -5.03126400   -2.04318600 L
 C-C-0.597300(PDBName=C,ResName=ALA,ResNum=461_A)    0    2.87451700   -4.19768100   -3.16447800 L
 O-O--0.567900(PDBName=O,ResName=ALA,ResNum=461_A)   0    1.66889700   -3.96528900   -3.15404200 L
 C-CT--0.182500(PDBName=CB,ResName=ALA,ResNum=461_A)  0    3.08570200   -4.57282500   -0.64477400 L
 N-N--0.415700(PDBName=N,ResName=ASN,ResNum=462_A)   0    3.66815600   -3.74985300   -4.13833800 L
 C-CT-0.014300(PDBName=CA,ResName=ASN,ResNum=462_A)  0    3.41615100   -2.54731100   -4.92636800 L
 C-C-0.597300(PDBName=C,ResName=ASN,ResNum=462_A)    0    3.33491900   -2.85192100   -6.43522500 L
 O-O--0.567900(PDBName=O,ResName=ASN,ResNum=462_A)   0    3.59099300   -3.97441100   -6.87578000 L
 C-CT--0.204100(PDBName=CB,ResName=ASN,ResNum=462_A)  0    4.51887600   -1.51629100   -4.59811700 L
 C-C-0.713000(PDBName=CG,ResName=ASN,ResNum=462_A)   0    4.73592900   -1.27469700   -3.11058000 L
 O-O--0.593100(PDBName=OD1,ResName=ASN,ResNum=462_A)  0    5.31642600   -2.09671200   -2.41504800 L
 N-N--0.919100(PDBName=ND2,ResName=ASN,ResNum=462_A)  0    4.30680700   -0.15304100   -2.58543400 L
 N-N--0.415700(PDBName=N,ResName=ILE,ResNum=463_A)   0    2.95416400   -1.86120900   -7.24138500 L
 C-CT--0.059700(PDBName=CA,ResName=ILE,ResNum=463_A)  0    3.01112600   -1.93121200   -8.71027200 L
 C-C-0.597300(PDBName=C,ResName=ILE,ResNum=463_A)    0    4.46318100   -2.12231900   -9.17221600 L
 O-O--0.567900(PDBName=O,ResName=ILE,ResNum=463_A)   0    4.75039700   -3.10856300   -9.84437000 L
 C-CT-0.130300(PDBName=CB,ResName=ILE,ResNum=463_A)  0    2.31956500   -0.69057600   -9.32106100 L
 C-CT--0.043000(PDBName=CG1,ResName=ILE,ResNum=463_A)  0    0.78847200   -0.87356300   -9.22173700 L
 C-CT--0.320400(PDBName=CG2,ResName=ILE,ResNum=463_A)  0    2.70539500   -0.45686600  -10.79469700 L
 C-CT--0.066000(PDBName=CD1,ResName=ILE,ResNum=463_A)  0   -0.02560000    0.42249100   -9.24590700 L
 N-N--0.516300(PDBName=N,ResName=ASP,ResNum=464_A)   0    5.35306000   -1.21075300   -8.76699400 L
 C-CT-0.038100(PDBName=CA,ResName=ASP,ResNum=464_A)  0    6.78059800   -1.10338100   -9.11585200 L
 C-C-0.536600(PDBName=C,ResName=ASP,ResNum=464_A)    0    7.51601900   -2.44924800   -9.31082300 L
 O-O--0.581900(PDBName=O,ResName=ASP,ResNum=464_A)   0    7.98930700   -2.73425700  -10.40936500 L
 C-CT--0.030300(PDBName=CB,ResName=ASP,ResNum=464_A)  0    7.42394400   -0.19857200   -8.05483400 L
 C-C-0.799400(PDBName=CG,ResName=ASP,ResNum=464_A)   0    8.94532600   -0.13342100   -8.14509800 L
 O-O2--0.801400(PDBName=OD1,ResName=ASP,ResNum=464_A)  0    9.45528300    0.79224200   -8.80795800 L
 O-O2--0.801400(PDBName=OD2,ResName=ASP,ResNum=464_A)  0    9.59033300   -0.97962900   -7.48652100 L
 N-N--0.415700(PDBName=N,ResName=GLY,ResNum=465_A)   0    7.58837600   -3.29345100   -8.27414900 L
 C-CT--0.025200(PDBName=CA,ResName=GLY,ResNum=465_A)  0    8.25277600   -4.60513400   -8.32598200 L
 C-C-0.597300(PDBName=C,ResName=GLY,ResNum=465_A)    0    7.30967400   -5.80545100   -8.19531600 L
 O-O--0.567900(PDBName=O,ResName=GLY,ResNum=465_A)   0    7.75310800   -6.89683300   -7.82569100 L
 N-N--0.415700(PDBName=N,ResName=NME,ResNum=466_A)   0    6.02244600   -5.62389700   -8.51616800 L
 C-CT--0.149000(PDBName=CH3,ResName=NME,ResNum=466_A)  0    4.97900600   -6.63465000   -8.38928800 L
 N-NC--0.724818(PDBName=N1,ResName=NCT,ResNum=501_A)  0   -3.40357600    1.49025400    1.86287900 H
 C-CA-0.514339(PDBName=C1,ResName=NCT,ResNum=501_A)  0   -2.94366500    0.75147800    0.85411600 H
 C-CA--0.435687(PDBName=C2,ResName=NCT,ResNum=501_A)  0   -1.60307000    0.70032400    0.45956300 H
 C-CA-0.388323(PDBName=C3,ResName=NCT,ResNum=501_A)  0   -0.69434600    1.49394300    1.16539800 H
 C-CA--0.658390(PDBName=C4,ResName=NCT,ResNum=501_A)  0   -1.15863600    2.24106100    2.23875000 H
 C-CA-0.512659(PDBName=C5,ResName=NCT,ResNum=501_A)  0   -2.51123600    2.22413400    2.54906300 H
 N-N3--0.272789(PDBName=N2,ResName=NCT,ResNum=501_A)  0   -0.08270800   -0.24563700   -1.31029800 H
 C-CT-0.088282(PDBName=C6,ResName=NCT,ResNum=501_A)  0   -1.15894000   -0.35739500   -0.47993100 H
 C-CT-0.025321(PDBName=C7,ResName=NCT,ResNum=501_A)  0   -1.23514200   -1.78305600    0.03004000 H
 C-CT--0.126669(PDBName=C8,ResName=NCT,ResNum=501_A)  0   -0.33711800   -2.56383400   -0.93372900 H
 C-CT-0.004528(PDBName=C9,ResName=NCT,ResNum=501_A)  0    0.64703200   -1.51198600   -1.45263700 H
 C-CT--0.424176(PDBName=C10,ResName=NCT,ResNum=501_A)  0    0.67465100    0.95852700   -1.58845700 H
 N-NC--0.728872(PDBName=N1,ResName=FAD,ResNum=502_A)  0   -0.04844600   -1.35699600   -4.93872500 H
 C-C-1.019357(PDBName=C2,ResName=FAD,ResNum=502_A)   0    0.50622100   -0.10460600   -5.07830200 H
 O-O--0.624959(PDBName=O2,ResName=FAD,ResNum=502_A)  0    1.59288200    0.09096300   -5.58793300 H
 N-NA--0.834287(PDBName=N3,ResName=FAD,ResNum=502_A)  0   -0.29474800    0.99396400   -4.69110100 H
 C-C-0.756593(PDBName=C4,ResName=FAD,ResNum=502_A)   0   -1.34620200    0.92564800   -3.78727800 H
 O-O--0.568320(PDBName=O4,ResName=FAD,ResNum=502_A)  0   -1.92819800    1.92462900   -3.37372800 H
 C-CM-0.231775(PDBName=C4X,ResName=FAD,ResNum=502_A)  0   -1.70679600   -0.43671600   -3.42137000 H
 N-NC--0.572749(PDBName=N5,ResName=FAD,ResNum=502_A)  0   -2.72309200   -0.59939000   -2.52043600 H
 C-CA-0.566385(PDBName=C5X,ResName=FAD,ResNum=502_A)  0   -3.32818200   -1.87785400   -2.50676100 H
 C-CM--0.425619(PDBName=C6,ResName=FAD,ResNum=502_A)  0   -4.49392300   -2.08163800   -1.75467000 H
 C-CM-0.162009(PDBName=C7,ResName=FAD,ResNum=502_A)  0   -5.29178200   -3.20941500   -1.91716600 H
 C-CT--0.355239(PDBName=C7M,ResName=FAD,ResNum=502_A)  0   -6.57720700   -3.38137500   -1.15691600 H
 C-CA-0.186223(PDBName=C8,ResName=FAD,ResNum=502_A)  0   -4.90323000   -4.17779100   -2.86308400 H
 C-CT--0.417075(PDBName=C8M,ResName=FAD,ResNum=502_A)  0   -5.78049000   -5.35636000   -3.16817600 H
 C-CA--0.329233(PDBName=C9,ResName=FAD,ResNum=502_A)  0   -3.71121000   -4.01715700   -3.54927300 H
 C-CA--0.303777(PDBName=C9A,ResName=FAD,ResNum=502_A)  0   -2.90487200   -2.88499800   -3.38575700 H
 N-N*-0.279331(PDBName=N10,ResName=FAD,ResNum=502_A)  0   -1.71270300   -2.73345100   -4.10740000 H
 C-CM-0.311483(PDBName=C10,ResName=FAD,ResNum=502_A)  0   -1.10163100   -1.49699500   -4.16737900 H
 C-CT--0.393892(PDBName=C1P,ResName=FAD,ResNum=502_A)  0   -1.13003500   -3.84567300   -4.83892800 H
 C-CT-0.249489(PDBName=C2P,ResName=FAD,ResNum=502_A)  0   -1.44023000   -3.93397200   -6.34354700 L H-H1 708   0.0000
 O-OH--0.703231(PDBName=O2P,ResName=FAD,ResNum=502_A)  0   -2.84523500   -3.88797400   -6.53340300 L
 C-CT-0.179928(PDBName=C3P,ResName=FAD,ResNum=502_A)  0   -0.83301500   -5.21361300   -6.97631100 L
 O-OH--0.698891(PDBName=O3P,ResName=FAD,ResNum=502_A)  0   -1.41401700   -6.39930200   -6.41378200 L
 C-CT-0.490250(PDBName=C4P,ResName=FAD,ResNum=502_A)  0    0.72330300   -5.14044700   -6.88909700 L
 O-OH--0.731982(PDBName=O4P,ResName=FAD,ResNum=502_A)  0    1.34551300   -5.46320900   -8.10316200 L
 C-CT--0.369711(PDBName=C5P,ResName=FAD,ResNum=502_A)  0    1.35452400   -6.10379900   -5.88224300 L
 O-OW--0.834000(PDBName=O,ResName=HOH,ResNum=604_A)  0    3.33964600   13.13696100    0.74174500 L
 O-OW--0.834000(PDBName=O,ResName=HOH,ResNum=607_A)  0   -6.28651600    9.28757500   -2.25877600 L
 O-OW--0.834000(PDBName=O,ResName=HOH,ResNum=609_A)  0    4.50957900    1.08352900   -6.92521200 L
 O-OW--0.834000(PDBName=O,ResName=HOH,ResNum=615_A)  0   -5.04318400   -5.70484800   -6.72400100 L
 O-OW--0.834000(PDBName=O,ResName=HOH,ResNum=619_A)  0    3.60007500    2.34896900   -4.16899700 L
 O-OW--0.834000(PDBName=O,ResName=HOH,ResNum=625_A)  0    4.71704100   -1.22363900    2.17655800 L
 H-HC-0.032700(PDBName=1HB,ResName=ARG,ResNum=91_A)  0   -3.42652000   -5.39911000  -11.28498800 L
 H-HC-0.032700(PDBName=2HB,ResName=ARG,ResNum=91_A)  0   -2.68983500   -5.97108100   -9.78455400 L
 H-HC-0.028500(PDBName=1HG,ResName=ARG,ResNum=91_A)  0   -2.31723800   -7.47853900  -12.37767000 L
 H-HC-0.028500(PDBName=2HG,ResName=ARG,ResNum=91_A)  0   -2.16029200   -8.05254300  -10.70784400 L
 H-H1-0.068700(PDBName=1HD,ResName=ARG,ResNum=91_A)  0   -4.24165300   -8.93269200  -11.34573900 L
 H-H1-0.068700(PDBName=2HD,ResName=ARG,ResNum=91_A)  0   -4.61574500   -7.56556900  -12.38244600 L
 H-H-0.345600(PDBName=HE,ResName=ARG,ResNum=91_A)    0   -4.82821300   -7.52869600   -9.37680900 L
 H-H-0.447800(PDBName=1HH1,ResName=ARG,ResNum=91_A)  0   -5.95548300   -6.06576600  -12.43687800 L
 H-H-0.447800(PDBName=2HH1,ResName=ARG,ResNum=91_A)  0   -6.79781200   -4.84583000  -11.47645400 L
 H-H-0.447800(PDBName=1HH2,ResName=ARG,ResNum=91_A)  0   -5.98005500   -5.80114000   -8.44522000 L
 H-H-0.447800(PDBName=2HH2,ResName=ARG,ResNum=91_A)  0   -6.87607800   -4.78638400   -9.55986900 L
 H-H1-0.156000(PDBName=HA,ResName=ARG,ResNum=91_A)   0   -1.25569600   -5.01938700  -12.30023000 L
 H-H-0.274700(PDBName=H,ResName=ARG,ResNum=91_A)     0    0.31211600   -5.44726800   -9.84593900 L
 H-H1-0.004300(PDBName=HB,ResName=THR,ResNum=92_A)   0   -5.17450100   -0.89055500  -11.01751400 L
 H-HC-0.064200(PDBName=1HG2,ResName=THR,ResNum=92_A)  0   -3.25831400    0.13110700  -12.20208400 L
 H-HC-0.064200(PDBName=2HG2,ResName=THR,ResNum=92_A)  0   -4.58696400   -0.31063500  -13.29202400 L
 H-HC-0.064200(PDBName=3HG2,ResName=THR,ResNum=92_A)  0   -3.12969200   -1.31709100  -13.22967900 L
 H-HO-0.410200(PDBName=HG1,ResName=THR,ResNum=92_A)  0   -5.93273300   -2.80695300  -11.59947900 L
 H-H1-0.100700(PDBName=HA,ResName=THR,ResNum=92_A)   0   -2.84232300   -1.23287800  -10.13053400 L
 H-H-0.271900(PDBName=H,ResName=THR,ResNum=92_A)     0   -2.90482600   -3.38991700  -12.06149900 L
 H-HC--0.017300(PDBName=1HB,ResName=GLU,ResNum=103_A)  0   -7.43373200    0.90805500  -10.71412800 L
 H-HC--0.017300(PDBName=2HB,ResName=GLU,ResNum=103_A)  0   -6.89041200   -0.17210000   -9.45464400 L
 H-HC--0.042500(PDBName=1HG,ResName=GLU,ResNum=103_A)  0   -9.24947900   -0.87838500  -11.26016000 L
 H-HC--0.042500(PDBName=2HG,ResName=GLU,ResNum=103_A)  0   -7.59415900   -1.06167600  -11.81589500 L
 H-H1-0.110500(PDBName=HA,ResName=GLU,ResNum=103_A)  0   -9.82158000    0.28100200   -9.39071200 L
 H-H-0.293600(PDBName=H,ResName=GLU,ResNum=103_A)    0   -8.18336700    2.61383900   -9.78290100 L
 H-HC-0.029500(PDBName=1HB,ResName=PHE,ResNum=104_A)  0  -10.86920200   -2.40922700   -4.74325700 L
 H-HC-0.029500(PDBName=2HB,ResName=PHE,ResNum=104_A)  0  -10.12771000   -3.20414000   -6.12676700 L
 H-HA-0.133000(PDBName=HD2,ResName=PHE,ResNum=104_A)  0  -12.37885700   -0.26556700   -5.35695100 L
 H-HA-0.133000(PDBName=HD1,ResName=PHE,ResNum=104_A)  0  -11.37639600   -3.43793700   -8.10632400 L
 H-HA-0.143000(PDBName=HE2,ResName=PHE,ResNum=104_A)  0  -14.30604900    0.35291100   -6.78020500 L
 H-HA-0.143000(PDBName=HE1,ResName=PHE,ResNum=104_A)  0  -13.31110000   -2.81896600   -9.52022700 L
 H-HA-0.129700(PDBName=HZ,ResName=PHE,ResNum=104_A)  0  -14.78187100   -0.92128600   -8.86317300 L
 H-H1-0.097800(PDBName=HA,ResName=PHE,ResNum=104_A)  0   -9.79681400   -0.32010200   -5.24832100 L
 H-H-0.271900(PDBName=H,ResName=PHE,ResNum=104_A)    0   -9.56205900   -1.41709900   -7.89933000 L
 H-H1-0.069800(PDBName=1HA,ResName=GLY,ResNum=105_A)  0   -5.79064300   -0.95610800   -3.53185200 L
 H-H1-0.069800(PDBName=2HA,ResName=GLY,ResNum=105_A)  0   -5.56302600   -2.27465600   -4.68921600 L
 H-H-0.271900(PDBName=H,ResName=GLY,ResNum=105_A)    0   -7.19271100   -0.06403400   -5.68939400 L
 H-H1-0.069800(PDBName=1HA,ResName=GLY,ResNum=106_A)  0   -1.91114000   -0.25321000   -6.35234500 L
 H-H1-0.069800(PDBName=2HA,ResName=GLY,ResNum=106_A)  0   -2.48905400   -1.23388100   -7.67513600 L
 H-H-0.271900(PDBName=H,ResName=GLY,ResNum=106_A)    0   -3.96993200   -2.06890000   -6.17058900 L
 H-HC-0.060300(PDBName=1HB,ResName=ALA,ResNum=107_A)  0   -5.08289600    3.15839100   -7.60207700 L
 H-HC-0.060300(PDBName=2HB,ResName=ALA,ResNum=107_A)  0   -4.42205500    4.80277900   -7.67007300 L
 H-HC-0.060300(PDBName=3HB,ResName=ALA,ResNum=107_A)  0   -4.29105500    3.85904600   -6.17148800 L
 H-H1-0.082300(PDBName=HA,ResName=ALA,ResNum=107_A)  0   -2.93759500    3.19369700   -8.83306700 L
 H-H-0.271900(PDBName=H,ResName=ALA,ResNum=107_A)    0   -2.13463700    1.81907900   -6.39171300 L
 H-HC-0.033900(PDBName=1HB,ResName=TRP,ResNum=108_A)  0   -0.50208700    4.05832500   -3.56193200 H
 H-HC-0.033900(PDBName=2HB,ResName=TRP,ResNum=108_A)  0    0.44262800    5.54762500   -3.57813900 H
 H-H4-0.206200(PDBName=HD1,ResName=TRP,ResNum=108_A)  0   -1.76287100    7.70874600   -4.63026500 H
 H-H-0.341200(PDBName=HE1,ResName=TRP,ResNum=108_A)  0   -3.71344100    8.28445300   -3.14852100 H
 H-HA-0.170000(PDBName=HE3,ResName=TRP,ResNum=108_A)  0   -1.76748800    3.52190400   -1.61841900 H
 H-HA-0.144700(PDBName=HZ3,ResName=TRP,ResNum=108_A)  0   -3.37280700    3.46183400    0.26657000 H
 H-HA-0.157200(PDBName=HZ2,ResName=TRP,ResNum=108_A)  0   -5.13653600    7.17269900   -1.03683900 H
 H-HA-0.141700(PDBName=HH2,ResName=TRP,ResNum=108_A)  0   -5.07965900    5.21815400    0.52137200 H
 H-H1-0.112300(PDBName=HA,ResName=TRP,ResNum=108_A)  0   -0.38973800    5.97830900   -5.89569500 L
 H-H-0.271900(PDBName=H,ResName=TRP,ResNum=108_A)    0   -1.99845000    3.67841300   -5.36749200 L
 H-HC--0.029700(PDBName=HB,ResName=VAL,ResNum=109_A)  0    3.99918700    3.87233400   -8.95315900 L
 H-HC-0.079100(PDBName=1HG1,ResName=VAL,ResNum=109_A)  0    2.39623500    2.27873000   -7.83443000 L
 H-HC-0.079100(PDBName=2HG1,ResName=VAL,ResNum=109_A)  0    1.06645500    3.22436800   -8.52405200 L
 H-HC-0.079100(PDBName=3HG1,ResName=VAL,ResNum=109_A)  0    2.23219700    2.42013000   -9.59663100 L
 H-HC-0.079100(PDBName=1HG2,ResName=VAL,ResNum=109_A)  0    3.06414300    6.01266500   -9.81148700 L
 H-HC-0.079100(PDBName=2HG2,ResName=VAL,ResNum=109_A)  0    1.42301200    5.41505300   -9.47065700 L
 H-HC-0.079100(PDBName=3HG2,ResName=VAL,ResNum=109_A)  0    2.43719500    4.61232500  -10.68180600 L
 H-H1-0.096900(PDBName=HA,ResName=VAL,ResNum=109_A)  0    3.62500300    4.07411300   -6.58323100 L
 H-H-0.271900(PDBName=H,ResName=VAL,ResNum=109_A)    0    1.53162800    6.10820500   -6.74656000 L
 H-HC-0.036700(PDBName=1HB,ResName=HIS,ResNum=110_A)  0    5.57125800    7.20677000   -5.20012300 L
 H-HC-0.036700(PDBName=2HB,ResName=HIS,ResNum=110_A)  0    7.15878200    6.46234200   -5.28989700 L
 H-H4-0.186200(PDBName=HD2,ResName=HIS,ResNum=110_A)  0    5.98245900    9.10291900   -3.58446600 L
 H-H-0.333900(PDBName=HE2,ResName=HIS,ResNum=110_A)  0    7.49679500   11.18265100   -3.56654300 L
 H-H5-0.143500(PDBName=HE1,ResName=HIS,ResNum=110_A)  0    9.10166400   11.13889700   -5.59985600 L
 H-H1-0.136000(PDBName=HA,ResName=HIS,ResNum=110_A)  0    5.86152100    7.86697600   -7.64697300 L
 H-H-0.271900(PDBName=H,ResName=HIS,ResNum=110_A)    0    5.70260800    4.92521100   -7.16682500 L
 H-HC-0.033900(PDBName=1HB,ResName=TRP,ResNum=111_A)  0    9.19092600    8.90192900  -10.59822400 L
 H-HC-0.033900(PDBName=2HB,ResName=TRP,ResNum=111_A)  0   10.86093300    8.37246800  -10.54706600 L
 H-H4-0.206200(PDBName=HD1,ResName=TRP,ResNum=111_A)  0   12.51813100    9.58974500   -8.96592000 L
 H-H-0.341200(PDBName=HE1,ResName=TRP,ResNum=111_A)  0   12.44976300   11.83096300   -7.68295000 L
 H-HA-0.170000(PDBName=HE3,ResName=TRP,ResNum=111_A)  0    7.49728200   10.55131600   -9.24234300 L
 H-HA-0.144700(PDBName=HZ3,ResName=TRP,ResNum=111_A)  0    6.54245700   12.54815300   -8.12776500 L
 H-HA-0.157200(PDBName=HZ2,ResName=TRP,ResNum=111_A)  0   10.47442900   13.73569500   -6.83099200 L
 H-HA-0.141700(PDBName=HH2,ResName=TRP,ResNum=111_A)  0    8.01032800   14.13975800   -6.91414500 L
 H-H1-0.112300(PDBName=HA,ResName=TRP,ResNum=111_A)  0    9.52633100    6.58061000   -9.77729000 L
 H-H-0.271900(PDBName=H,ResName=TRP,ResNum=111_A)    0    8.03285800    8.57083200   -8.19230400 L
 H-HC-0.045700(PDBName=1HB,ResName=LEU,ResNum=112_A)  0   10.31252700    8.12902100   -4.21581300 L
 H-HC-0.045700(PDBName=2HB,ResName=LEU,ResNum=112_A)  0   11.97099800    7.76793300   -3.74529000 L
 H-HC--0.036100(PDBName=HG,ResName=LEU,ResNum=112_A)  0   11.13966200    9.87862500   -5.77863800 L
 H-HC-0.100000(PDBName=1HD1,ResName=LEU,ResNum=112_A)  0   10.56910900   10.42435100   -3.42585900 L
 H-HC-0.100000(PDBName=2HD1,ResName=LEU,ResNum=112_A)  0   11.83740600   11.47894600   -4.06885200 L
 H-HC-0.100000(PDBName=3HD1,ResName=LEU,ResNum=112_A)  0   12.25835900   10.15061900   -2.96079000 L
 H-HC-0.100000(PDBName=1HD2,ResName=LEU,ResNum=112_A)  0   13.88026900    9.17330200   -4.64588300 L
 H-HC-0.100000(PDBName=2HD2,ResName=LEU,ResNum=112_A)  0   13.51287300   10.62612200   -5.60224800 L
 H-HC-0.100000(PDBName=3HD2,ResName=LEU,ResNum=112_A)  0   13.36400900    9.02643900   -6.34154100 L
 H-H1-0.092200(PDBName=HA,ResName=LEU,ResNum=112_A)  0   12.45935100    6.98884500   -6.05275400 L
 H-H-0.271900(PDBName=H,ResName=LEU,ResNum=112_A)    0    9.74067700    8.00359100   -6.59510700 L
 H-HC-0.017100(PDBName=1HB,ResName=GLN,ResNum=113_A)  0    9.22917500    1.74035800   -5.92991900 L
 H-HC-0.017100(PDBName=2HB,ResName=GLN,ResNum=113_A)  0    9.15006100    3.00236300   -7.17357500 L
 H-HC-0.035200(PDBName=1HG,ResName=GLN,ResNum=113_A)  0    8.65431400    3.56632200   -4.21645400 L
 H-HC-0.035200(PDBName=2HG,ResName=GLN,ResNum=113_A)  0    8.27273800    4.59364700   -5.59098000 L
 H-H-0.425100(PDBName=1HE2,ResName=GLN,ResNum=113_A)  0    5.56483900    1.93359900   -4.30585000 L
 H-H-0.425100(PDBName=2HE2,ResName=GLN,ResNum=113_A)  0    7.16061400    1.99617000   -3.53672100 L
 H-H1-0.085000(PDBName=HA,ResName=GLN,ResNum=113_A)  0   10.84487200    3.14203300   -4.66611400 L
 H-H-0.271900(PDBName=H,ResName=GLN,ResNum=113_A)    0   11.24526500    4.87367700   -7.05014000 L
 H-HC-0.045700(PDBName=1HB,ResName=LEU,ResNum=132_A)  0   -1.62822100   10.70051300    1.09036400 L
 H-HC-0.045700(PDBName=2HB,ResName=LEU,ResNum=132_A)  0   -0.63837200   12.12645200    0.80383300 L
 H-HC--0.036100(PDBName=HG,ResName=LEU,ResNum=132_A)  0   -1.34093700   13.05792400    3.01152500 L
 H-HC-0.100000(PDBName=1HD2,ResName=LEU,ResNum=132_A)  0    0.01773600   11.52735800    4.35978100 L
 H-HC-0.100000(PDBName=2HD2,ResName=LEU,ResNum=132_A)  0   -0.14269100   10.26344000    3.11854100 L
 H-HC-0.100000(PDBName=3HD2,ResName=LEU,ResNum=132_A)  0    0.74662500   11.75834700    2.76101500 L
 H-HC-0.100000(PDBName=1HD1,ResName=LEU,ResNum=132_A)  0   -3.49374900   11.87111200    3.29922800 L
 H-HC-0.100000(PDBName=2HD1,ResName=LEU,ResNum=132_A)  0   -2.40349800   11.55509700    4.65006900 L
 H-HC-0.100000(PDBName=3HD1,ResName=LEU,ResNum=132_A)  0   -2.61943000   10.31788700    3.38732300 L
 H-H1-0.092200(PDBName=HA,ResName=LEU,ResNum=132_A)  0   -3.66593300   12.09627300    1.06320700 L
 H-H-0.271900(PDBName=H,ResName=LEU,ResNum=132_A)    0   -1.88442900   12.40587400   -1.31770100 L
 H-HC-0.029500(PDBName=1HB,ResName=PHE,ResNum=163_A)  0    6.85931800    0.29430000    7.82301300 L
 H-HC-0.029500(PDBName=2HB,ResName=PHE,ResNum=163_A)  0    8.59428100    0.34253800    7.75553800 L
 H-HA-0.133000(PDBName=HD1,ResName=PHE,ResNum=163_A)  0    7.32976400   -1.85227100    6.56459600 L
 H-HA-0.133000(PDBName=HD2,ResName=PHE,ResNum=163_A)  0    8.26687700   -1.38837700   10.76392600 L
 H-HA-0.143000(PDBName=HE1,ResName=PHE,ResNum=163_A)  0    7.32664000   -4.32029400    6.86933300 L
 H-HA-0.143000(PDBName=HE2,ResName=PHE,ResNum=163_A)  0    8.30945000   -3.81366000   11.02294300 L
 H-HA-0.129700(PDBName=HZ,ResName=PHE,ResNum=163_A)  0    7.80761500   -5.30269500    9.08581300 L
 H-H1-0.097800(PDBName=HA,ResName=PHE,ResNum=163_A)  0    7.00266400    0.59764900   10.32150100 L
 H-H-0.271900(PDBName=H,ResName=PHE,ResNum=163_A)    0    7.94286200    2.95522200    8.75296000 L
 H-H1-0.035200(PDBName=1HB,ResName=SER,ResNum=213_A)  0    2.63070500    3.32821500   11.32678800 L
 H-H1-0.035200(PDBName=2HB,ResName=SER,ResNum=213_A)  0    1.07458400    3.15574500   12.17146500 L
 H-HO-0.427500(PDBName=HG,ResName=SER,ResNum=213_A)  0    2.50055800    4.55417400   13.29329200 L
 H-H1-0.084300(PDBName=HA,ResName=SER,ResNum=213_A)  0    1.76452800    1.08230700   13.18012000 L
 H-H-0.271900(PDBName=H,ResName=SER,ResNum=213_A)    0    4.32420900    1.95178100   12.94608300 L
 H-HC-0.029500(PDBName=1HB,ResName=TYR,ResNum=214_A)  0    4.68499500   -0.24511500    8.95105000 L
 H-HC-0.029500(PDBName=2HB,ResName=TYR,ResNum=214_A)  0    3.95564500   -1.29183200    7.75742700 L
 H-HA-0.169900(PDBName=HD1,ResName=TYR,ResNum=214_A)  0    3.47509600    2.44697700    8.05444800 L
 H-HA-0.169900(PDBName=HD2,ResName=TYR,ResNum=214_A)  0    5.15547500   -0.84668600    5.81149500 L
 H-HA-0.165600(PDBName=HE1,ResName=TYR,ResNum=214_A)  0    3.94875200    3.97083100    6.13491700 L
 H-HA-0.165600(PDBName=HE2,ResName=TYR,ResNum=214_A)  0    5.61545700    0.69399500    3.92179200 L
 H-HO-0.399200(PDBName=HH,ResName=TYR,ResNum=214_A)  0    4.87398300    2.70580900    3.03962100 L
 H-H1-0.087600(PDBName=HA,ResName=TYR,ResNum=214_A)  0    1.92099000    0.50885500    8.10059100 L
 H-H-0.271900(PDBName=H,ResName=TYR,ResNum=214_A)    0    3.56432800    1.18899000   10.16495000 L
 H-HC-0.024100(PDBName=1HB,ResName=MET,ResNum=215_A)  0    1.78374300   -3.16754300   12.43373800 L
 H-HC-0.024100(PDBName=2HB,ResName=MET,ResNum=215_A)  0    1.43177200   -4.84184300   11.99593400 L
 H-H1-0.044000(PDBName=1HG,ResName=MET,ResNum=215_A)  0    4.08841500   -3.46021900   11.46946000 L
 H-H1-0.044000(PDBName=2HG,ResName=MET,ResNum=215_A)  0    3.72902100   -4.47877500   12.85974400 L
 H-H1-0.068400(PDBName=1HE,ResName=MET,ResNum=215_A)  0    5.72763900   -6.10446800   12.51298200 L
 H-H1-0.068400(PDBName=2HE,ResName=MET,ResNum=215_A)  0    6.20803000   -4.93107500   11.27052200 L
 H-H1-0.068400(PDBName=3HE,ResName=MET,ResNum=215_A)  0    6.23649200   -6.67116000   10.90452000 L
 H-H1-0.088000(PDBName=HA,ResName=MET,ResNum=215_A)  0    1.92629600   -4.23009900    9.58517000 L
 H-H-0.271900(PDBName=H,ResName=MET,ResNum=215_A)    0    2.86517000   -1.82272800   10.63173800 L
 H-HC-0.060300(PDBName=1HB,ResName=ALA,ResNum=216_A)  0   -3.58368100   -1.40911400   12.06808700 L
 H-HC-0.060300(PDBName=2HB,ResName=ALA,ResNum=216_A)  0   -2.15549900   -0.44349300   11.64224800 L
 H-HC-0.060300(PDBName=3HB,ResName=ALA,ResNum=216_A)  0   -2.05656800   -1.66059600   12.92565100 L
 H-H1-0.082300(PDBName=HA,ResName=ALA,ResNum=216_A)  0   -2.45649800   -3.45011300   11.30758400 L
 H-H-0.271900(PDBName=H,ResName=ALA,ResNum=216_A)    0   -0.10905000   -1.80703200   11.30682400 L
 H-HC-0.045700(PDBName=1HB,ResName=LEU,ResNum=217_A)  0   -2.55330800    0.32276200    6.96772500 L
 H-HC-0.045700(PDBName=2HB,ResName=LEU,ResNum=217_A)  0   -1.02298300   -0.36959700    6.46594000 L
 H-HC--0.036100(PDBName=HG,ResName=LEU,ResNum=217_A)  0   -2.63604000    0.73001900    4.78289900 H
 H-HC-0.100000(PDBName=1HD1,ResName=LEU,ResNum=217_A)  0   -1.82673300   -0.55874900    2.92999400 H
 H-HC-0.100000(PDBName=2HD1,ResName=LEU,ResNum=217_A)  0   -1.47295000   -1.95851000    3.91793500 H
 H-HC-0.100000(PDBName=3HD1,ResName=LEU,ResNum=217_A)  0   -0.52747400   -0.46580800    4.11516800 H
 H-HC-0.100000(PDBName=1HD2,ResName=LEU,ResNum=217_A)  0   -4.73249400   -0.63587300    5.21937500 H
 H-HC-0.100000(PDBName=2HD2,ResName=LEU,ResNum=217_A)  0   -4.16166000   -0.67745900    3.55427000 H
 H-HC-0.100000(PDBName=3HD2,ResName=LEU,ResNum=217_A)  0   -3.87941700   -2.06297800    4.60519500 H
 H-H1-0.092200(PDBName=HA,ResName=LEU,ResNum=217_A)  0   -3.58317400   -1.84785700    7.13188700 L
 H-H-0.271900(PDBName=H,ResName=LEU,ResNum=217_A)    0   -1.12463700   -1.50333900    8.75672700 L
 H-HC-0.029500(PDBName=1HB,ResName=TYR,ResNum=218_A)  0    1.92390100   -3.77297600    5.93207200 H
 H-HC-0.029500(PDBName=2HB,ResName=TYR,ResNum=218_A)  0    1.77097600   -4.53501500    4.35312900 H
 H-HA-0.169900(PDBName=HD1,ResName=TYR,ResNum=218_A)  0    1.09300100   -3.12130600    2.32517900 H
 H-HA-0.169900(PDBName=HD2,ResName=TYR,ResNum=218_A)  0    2.10481300   -1.38251800    6.10612500 H
 H-HA-0.165600(PDBName=HE1,ResName=TYR,ResNum=218_A)  0    1.39785400   -0.89404200    1.24474500 H
 H-HA-0.165600(PDBName=HE2,ResName=TYR,ResNum=218_A)  0    2.31380000    0.84652800    5.02079200 H
 H-HO-0.399200(PDBName=HH,ResName=TYR,ResNum=218_A)  0    2.93806400    1.52308300    2.30704000 H
 H-H1-0.087600(PDBName=HA,ResName=TYR,ResNum=218_A)  0   -0.62508600   -4.07264100    4.36066000 L
 H-H-0.271900(PDBName=H,ResName=TYR,ResNum=218_A)    0   -0.09816200   -2.43215400    6.58961400 L
 H-HC-0.060300(PDBName=1HB,ResName=ALA,ResNum=219_A)  0   -0.26227900   -8.45029800    9.28749300 L
 H-HC-0.060300(PDBName=2HB,ResName=ALA,ResNum=219_A)  0   -0.97374500   -6.85599100    9.57961400 L
 H-HC-0.060300(PDBName=3HB,ResName=ALA,ResNum=219_A)  0    0.75901900   -7.00124900    9.18324400 L
 H-H1-0.082300(PDBName=HA,ResName=ALA,ResNum=219_A)  0    0.10686100   -7.95734600    6.96475700 L
 H-H-0.271900(PDBName=H,ResName=ALA,ResNum=219_A)    0   -0.35356800   -5.16972100    7.71417900 L
 H-HC-0.029500(PDBName=1HB,ResName=PHE,ResNum=226_A)  0    3.60506800   -6.39034200    7.60976300 L
 H-HC-0.029500(PDBName=2HB,ResName=PHE,ResNum=226_A)  0    5.20412300   -5.71208800    7.85269400 L
 H-HA-0.133000(PDBName=HD2,ResName=PHE,ResNum=226_A)  0    4.96740400   -3.80784400    6.48526900 L
 H-HA-0.133000(PDBName=HD1,ResName=PHE,ResNum=226_A)  0    4.02462500   -7.68470800    4.83946200 L
 H-HA-0.143000(PDBName=HE2,ResName=PHE,ResNum=226_A)  0    4.71080900   -2.79835500    4.23730500 L
 H-HA-0.143000(PDBName=HE1,ResName=PHE,ResNum=226_A)  0    3.73585400   -6.64557500    2.59854300 L
 H-HA-0.129700(PDBName=HZ,ResName=PHE,ResNum=226_A)  0    4.07272900   -4.19901500    2.31033500 L
 H-H1-0.097800(PDBName=HA,ResName=PHE,ResNum=226_A)  0    4.65583800   -8.50207400    6.77730400 L
 H-H-0.271900(PDBName=H,ResName=PHE,ResNum=226_A)    0    4.60343900   -7.43566800    9.42740300 L
 H-HC--0.029700(PDBName=HB,ResName=VAL,ResNum=231_A)  0   11.05437000   -7.49252300    6.32584800 L
 H-HC-0.079100(PDBName=1HG1,ResName=VAL,ResNum=231_A)  0   12.86822900   -7.60028200    8.04420500 L
 H-HC-0.079100(PDBName=2HG1,ResName=VAL,ResNum=231_A)  0   13.05186900   -5.83629800    7.93220100 L
 H-HC-0.079100(PDBName=3HG1,ResName=VAL,ResNum=231_A)  0   13.41873400   -6.87408700    6.53766300 L
 H-HC-0.079100(PDBName=1HG2,ResName=VAL,ResNum=231_A)  0   10.62318900   -7.50866300    8.77867500 L
 H-HC-0.079100(PDBName=2HG2,ResName=VAL,ResNum=231_A)  0   10.66186700   -5.73410800    8.79981000 L
 H-HC-0.079100(PDBName=3HG2,ResName=VAL,ResNum=231_A)  0    9.38077700   -6.58796000    7.92545600 L
 H-H1-0.096900(PDBName=HA,ResName=VAL,ResNum=231_A)  0   11.06367400   -4.50367000    6.78503700 L
 H-H-0.271900(PDBName=H,ResName=VAL,ResNum=231_A)    0    9.00425800   -6.05464800    5.73342300 L
 H-HC-0.045700(PDBName=1HB,ResName=LEU,ResNum=232_A)  0   12.48957500   -7.32635700    1.68370100 L
 H-HC-0.045700(PDBName=2HB,ResName=LEU,ResNum=232_A)  0   14.20817900   -7.01747400    1.50633900 L
 H-HC--0.036100(PDBName=HG,ResName=LEU,ResNum=232_A)  0   12.91695600   -8.41899200    3.89258900 L
 H-HC-0.100000(PDBName=1HD2,ResName=LEU,ResNum=232_A)  0   15.24369500   -9.04191700    4.47905400 L
 H-HC-0.100000(PDBName=2HD2,ResName=LEU,ResNum=232_A)  0   15.01753100   -7.29010700    4.54026600 L
 H-HC-0.100000(PDBName=3HD2,ResName=LEU,ResNum=232_A)  0   15.85241400   -8.02639600    3.15483700 L
 H-HC-0.100000(PDBName=1HD1,ResName=LEU,ResNum=232_A)  0   13.94622000  -10.44478100    2.96774500 L
 H-HC-0.100000(PDBName=2HD1,ResName=LEU,ResNum=232_A)  0   12.79811800   -9.73630400    1.81856200 L
 H-HC-0.100000(PDBName=3HD1,ResName=LEU,ResNum=232_A)  0   14.54447000   -9.52252600    1.57079000 L
 H-H1-0.092200(PDBName=HA,ResName=LEU,ResNum=232_A)  0   14.18080300   -5.48493600    3.40926100 L
 H-H-0.271900(PDBName=H,ResName=LEU,ResNum=232_A)    0   11.50743500   -6.59403400    3.89773300 L
 H-HC-0.036200(PDBName=1HB,ResName=LYS,ResNum=233_A)  0   10.20569700   -1.57008100    1.47367800 L
 H-HC-0.036200(PDBName=2HB,ResName=LYS,ResNum=233_A)  0   10.52887200   -3.21959100    1.04125000 L
 H-HC-0.010300(PDBName=1HG,ResName=LYS,ResNum=233_A)  0   10.07587300   -1.56651600   -0.86524300 L
 H-HC-0.010300(PDBName=2HG,ResName=LYS,ResNum=233_A)  0   11.61203200   -0.80355100   -0.49655300 L
 H-HC-0.062100(PDBName=1HD,ResName=LYS,ResNum=233_A)  0   12.80150600   -2.90918200   -1.05015400 L
 H-HC-0.062100(PDBName=2HD,ResName=LYS,ResNum=233_A)  0   11.81743000   -2.33131200   -2.39825100 L
 H-HP-0.113500(PDBName=1HE,ResName=LYS,ResNum=233_A)  0   10.93760000   -4.48607500   -0.42027500 L
 H-HP-0.113500(PDBName=2HE,ResName=LYS,ResNum=233_A)  0   10.01956200   -3.92343600   -1.81274700 L
 H-H-0.340000(PDBName=1HZ,ResName=LYS,ResNum=233_A)  0   11.14870600   -5.93402100   -2.39439400 L
 H-H-0.340000(PDBName=2HZ,ResName=LYS,ResNum=233_A)  0   12.59693700   -5.36269500   -1.83996100 L
 H-H-0.340000(PDBName=3HZ,ResName=LYS,ResNum=233_A)  0   11.88672900   -4.72793300   -3.20374300 L
 H-H1-0.142600(PDBName=HA,ResName=LYS,ResNum=233_A)  0   13.09865800   -1.96739700    1.07001200 L
 H-H-0.274700(PDBName=H,ResName=LYS,ResNum=233_A)    0   12.57212400   -3.40693100    3.49151900 L
 H-HC-0.045700(PDBName=1HB,ResName=LEU,ResNum=234_A)  0    8.94374000   -0.25809900    4.18644800 L
 H-HC-0.045700(PDBName=2HB,ResName=LEU,ResNum=234_A)  0    9.25483400    1.24465400    5.03084700 L
 H-HC--0.036100(PDBName=HG,ResName=LEU,ResNum=234_A)  0    9.87943400    0.74812600    2.09072600 L
 H-HC-0.100000(PDBName=1HD1,ResName=LEU,ResNum=234_A)  0    8.01756100    2.41148900    1.79242800 L
 H-HC-0.100000(PDBName=2HD1,ResName=LEU,ResNum=234_A)  0    7.69062300    2.30902000    3.52670200 L
 H-HC-0.100000(PDBName=3HD1,ResName=LEU,ResNum=234_A)  0    7.48962000    0.87744000    2.48680700 L
 H-HC-0.100000(PDBName=1HD2,ResName=LEU,ResNum=234_A)  0   10.22435500    3.20690700    1.99728400 L
 H-HC-0.100000(PDBName=2HD2,ResName=LEU,ResNum=234_A)  0   10.08796300    3.29180000    3.76846800 L
 H-HC-0.100000(PDBName=3HD2,ResName=LEU,ResNum=234_A)  0   11.43609900    2.41966800    2.99942400 L
 H-H1-0.092200(PDBName=HA,ResName=LEU,ResNum=234_A)  0   11.74082000    0.89514900    4.52924100 L
 H-H-0.271900(PDBName=H,ResName=LEU,ResNum=234_A)    0   10.82655000   -1.86035600    3.76489800 L
 H-HC-0.029500(PDBName=1HB,ResName=PHE,ResNum=245_A)  0    6.19423800    5.36910000    5.18838100 L
 H-HC-0.029500(PDBName=2HB,ResName=PHE,ResNum=245_A)  0    7.06121200    6.87827700    4.96276800 L
 H-HA-0.133000(PDBName=HD1,ResName=PHE,ResNum=245_A)  0    7.29457800    3.37138400    5.93532300 L
 H-HA-0.133000(PDBName=HD2,ResName=PHE,ResNum=245_A)  0    9.56761700    6.91100000    4.99581400 L
 H-HA-0.143000(PDBName=HE1,ResName=PHE,ResNum=245_A)  0    9.28042500    2.41961500    7.09006400 L
 H-HA-0.143000(PDBName=HE2,ResName=PHE,ResNum=245_A)  0   11.55320500    5.93630900    6.12862700 L
 H-HA-0.129700(PDBName=HZ,ResName=PHE,ResNum=245_A)  0   11.40434200    3.68288100    7.18026600 L
 H-H1-0.097800(PDBName=HA,ResName=PHE,ResNum=245_A)  0    7.04269400    4.56936200    2.98307700 L
 H-H-0.271900(PDBName=H,ResName=PHE,ResNum=245_A)    0    8.75963000    5.72394100    2.05086100 L
 H-HC-0.024100(PDBName=1HB,ResName=MET,ResNum=246_A)  0    4.02942800    9.29895200    4.19615000 L
 H-HC-0.024100(PDBName=2HB,ResName=MET,ResNum=246_A)  0    2.37222400    9.18060500    3.62618200 L
 H-H1-0.044000(PDBName=1HG,ResName=MET,ResNum=246_A)  0    2.34118200    8.81317800    5.95305000 L
 H-H1-0.044000(PDBName=2HG,ResName=MET,ResNum=246_A)  0    1.92958000    7.30525700    5.14906800 L
 H-H1-0.068400(PDBName=1HE,ResName=MET,ResNum=246_A)  0    5.90117300    8.12838300    7.43212600 L
 H-H1-0.068400(PDBName=2HE,ResName=MET,ResNum=246_A)  0    4.58406800    9.30639100    7.23362200 L
 H-H1-0.068400(PDBName=3HE,ResName=MET,ResNum=246_A)  0    5.58947100    8.84532800    5.83936000 L
 H-H1-0.088000(PDBName=HA,ResName=MET,ResNum=246_A)  0    2.84038500    6.80295200    2.90976100 L
 H-H-0.271900(PDBName=H,ResName=MET,ResNum=246_A)    0    5.24950900    7.15482300    4.25900000 L
 H-HC--0.012200(PDBName=1HB,ResName=ASP,ResNum=247_A)  0    6.27072100   11.02410500    0.98674400 L
 H-HC--0.012200(PDBName=2HB,ResName=ASP,ResNum=247_A)  0    7.04221800    9.90546000   -0.14328000 L
 H-H1-0.088000(PDBName=HA,ResName=ASP,ResNum=247_A)  0    4.03886100   10.35499500   -0.07722200 L
 H-H-0.293600(PDBName=H,ResName=ASP,ResNum=247_A)    0    5.53030000    9.04178700    1.95627000 L
 H-H1-0.004300(PDBName=HB,ResName=THR,ResNum=248_A)  0    7.02776900    4.74811400   -2.23337900 L
 H-HC-0.064200(PDBName=1HG2,ResName=THR,ResNum=248_A)  0    8.33477900    6.51842100   -3.30916000 L
 H-HC-0.064200(PDBName=2HG2,ResName=THR,ResNum=248_A)  0    8.39924900    7.43976600   -1.79418400 L
 H-HC-0.064200(PDBName=3HG2,ResName=THR,ResNum=248_A)  0    9.21897800    5.86804600   -1.92601600 L
 H-HO-0.410200(PDBName=HG1,ResName=THR,ResNum=248_A)  0    6.39646600    5.36059700    0.06005200 L
 H-H1-0.100700(PDBName=HA,ResName=THR,ResNum=248_A)  0    5.94924000    6.95835500   -3.06537300 L
 H-H-0.271900(PDBName=H,ResName=THR,ResNum=248_A)    0    6.28976000    7.64157600   -0.31447300 L
 H-HC--0.017300(PDBName=1HB,ResName=GLU,ResNum=249_A)  0    2.34384700    2.77804500    0.17569800 L
 H-HC--0.017300(PDBName=2HB,ResName=GLU,ResNum=249_A)  0    3.26651500    4.02550700    1.00253300 L
 H-HC--0.042500(PDBName=1HG,ResName=GLU,ResNum=249_A)  0    5.28365400    3.41429900   -0.21327500 L
 H-HC--0.042500(PDBName=2HG,ResName=GLU,ResNum=249_A)  0    4.36290800    2.40412300   -1.33883100 L
 H-H1-0.110500(PDBName=HA,ResName=GLU,ResNum=249_A)  0    2.63855600    3.94915500   -1.96561200 L
 H-H-0.293600(PDBName=H,ResName=GLU,ResNum=249_A)    0    3.94975900    6.14250400   -0.37055100 L
 H-H1-0.004300(PDBName=HB,ResName=THR,ResNum=250_A)  0   -1.40499400    7.28599700    1.67608300 L
 H-HC-0.064200(PDBName=1HG2,ResName=THR,ResNum=250_A)  0   -0.33820900    5.77204600    3.25116700 L
 H-HC-0.064200(PDBName=2HG2,ResName=THR,ResNum=250_A)  0   -0.83473100    4.90650100    1.78281900 L
 H-HC-0.064200(PDBName=3HG2,ResName=THR,ResNum=250_A)  0    0.87833000    5.31150300    2.05279300 L
 H-HO-0.410200(PDBName=HG1,ResName=THR,ResNum=250_A)  0    1.29276400    7.92836700    1.51155500 L
 H-H1-0.100700(PDBName=HA,ResName=THR,ResNum=250_A)  0   -1.00569300    6.20183000   -0.40226400 L
 H-H-0.271900(PDBName=H,ResName=THR,ResNum=250_A)    0    1.91665500    6.86341500   -0.37569900 L
 H-HC-0.036700(PDBName=1HB,ResName=HIS,ResNum=251_A)  0    1.19065900   11.15762100   -0.12485500 L
 H-HC-0.036700(PDBName=2HB,ResName=HIS,ResNum=251_A)  0    2.35796300   10.85637400   -1.40475900 L
 H-H4-0.186200(PDBName=HD2,ResName=HIS,ResNum=251_A)  0    3.20677300   13.03755900   -2.38659400 L
 H-H-0.333900(PDBName=HE2,ResName=HIS,ResNum=251_A)  0    2.09885500   15.31012800   -3.06066200 L
 H-H5-0.143500(PDBName=HE1,ResName=HIS,ResNum=251_A)  0   -0.39742500   15.31531300   -2.45231000 L
 H-H1-0.136000(PDBName=HA,ResName=HIS,ResNum=251_A)  0   -0.64512800   10.60702300   -1.68267900 L
 H-H-0.271900(PDBName=H,ResName=HIS,ResNum=251_A)    0    1.39124200    8.44767600   -1.32166400 L
 H-HC-0.029500(PDBName=1HB,ResName=TYR,ResNum=252_A)  0    3.58211900    9.67589900   -6.71869500 L
 H-HC-0.029500(PDBName=2HB,ResName=TYR,ResNum=252_A)  0    3.95826300    9.36183100   -5.03224300 L
 H-HA-0.169900(PDBName=HD1,ResName=TYR,ResNum=252_A)  0    3.44557600   11.94331400   -7.64214000 L
 H-HA-0.169900(PDBName=HD2,ResName=TYR,ResNum=252_A)  0    4.68410700   11.24469100   -3.56934300 L
 H-HA-0.165600(PDBName=HE1,ResName=TYR,ResNum=252_A)  0    4.34942500   14.25833900   -7.51683200 L
 H-HA-0.165600(PDBName=HE2,ResName=TYR,ResNum=252_A)  0    5.61666800   13.53008100   -3.45378600 L
 H-HO-0.399200(PDBName=HH,ResName=TYR,ResNum=252_A)  0    5.49804600   15.75316800   -6.25977200 L
 H-H1-0.087600(PDBName=HA,ResName=TYR,ResNum=252_A)  0    1.46916000   10.88803100   -5.81406100 L
 H-H-0.271900(PDBName=H,ResName=TYR,ResNum=252_A)    0    2.47747600    9.80162200   -3.32540400 L
 H-HC-0.017100(PDBName=1HB,ResName=GLN,ResNum=334_A)  0   -1.63927700  -13.61580600   -1.45434600 L
 H-HC-0.017100(PDBName=2HB,ResName=GLN,ResNum=334_A)  0   -0.12418000  -13.11087700   -2.19068800 L
 H-HC-0.035200(PDBName=1HG,ResName=GLN,ResNum=334_A)  0   -0.97063000  -10.85729400   -2.57354800 L
 H-HC-0.035200(PDBName=2HG,ResName=GLN,ResNum=334_A)  0   -1.94866600  -12.07560200   -3.36717300 L
 H-H-0.425100(PDBName=1HE2,ResName=GLN,ResNum=334_A)  0   -4.78604800  -11.40883800   -1.16688000 L
 H-H-0.425100(PDBName=2HE2,ResName=GLN,ResNum=334_A)  0   -3.95632000  -12.85792000   -1.77643200 L
 H-H1-0.085000(PDBName=HA,ResName=GLN,ResNum=334_A)  0    0.09553100  -11.36923400   -0.32025400 L
 H-H-0.271900(PDBName=H,ResName=GLN,ResNum=334_A)    0    0.15250300  -14.06680400    0.85252300 L
 H-HC-0.045700(PDBName=1HB,ResName=LEU,ResNum=335_A)  0   -2.28706200   -9.90190300    4.53111200 L
 H-HC-0.045700(PDBName=2HB,ResName=LEU,ResNum=335_A)  0   -1.40058300   -9.07988900    3.24938800 L
 H-HC--0.036100(PDBName=HG,ResName=LEU,ResNum=335_A)  0    0.19247500  -10.99425400    3.12811700 L
 H-HC-0.100000(PDBName=1HD1,ResName=LEU,ResNum=335_A)  0   -0.14630000   -9.97401200    5.96529100 L
 H-HC-0.100000(PDBName=2HD1,ResName=LEU,ResNum=335_A)  0    1.35019800  -10.56629600    5.21802300 L
 H-HC-0.100000(PDBName=3HD1,ResName=LEU,ResNum=335_A)  0    0.61535100   -9.05843000    4.64482200 L
 H-HC-0.100000(PDBName=1HD2,ResName=LEU,ResNum=335_A)  0   -1.38294400  -12.08859200    5.49473800 L
 H-HC-0.100000(PDBName=2HD2,ResName=LEU,ResNum=335_A)  0    0.20396000  -12.68056800    4.95960700 L
 H-HC-0.100000(PDBName=3HD2,ResName=LEU,ResNum=335_A)  0   -1.19571400  -12.86155900    3.90048300 L
 H-H1-0.092200(PDBName=HA,ResName=LEU,ResNum=335_A)  0   -2.85695900  -11.72688600    2.98296200 L
 H-H-0.271900(PDBName=H,ResName=LEU,ResNum=335_A)    0   -1.26021700  -10.19230400    0.94484300 L
 H-H1-0.035200(PDBName=1HB,ResName=SER,ResNum=336_A)  0   -5.33121400   -6.47217800    0.29862700 L
 H-H1-0.035200(PDBName=2HB,ResName=SER,ResNum=336_A)  0   -3.81337200   -6.98306300    1.04639200 L
 H-HO-0.427500(PDBName=HG,ResName=SER,ResNum=336_A)  0   -3.46494500   -8.23559600   -0.96527300 L
 H-H1-0.084300(PDBName=HA,ResName=SER,ResNum=336_A)  0   -5.75716600   -8.32502100    1.72988600 L
 H-H-0.271900(PDBName=H,ResName=SER,ResNum=336_A)    0   -3.44253600   -9.68498300    0.42718000 L
 H-HC-0.036200(PDBName=1HB,ResName=LYS,ResNum=337_A)  0  -10.44090300   -9.13929300   -1.20906800 L
 H-HC-0.036200(PDBName=2HB,ResName=LYS,ResNum=337_A)  0   -9.92225700   -8.19929300    0.18316400 L
 H-HC-0.010300(PDBName=1HG,ResName=LYS,ResNum=337_A)  0  -10.33678000  -10.81326400    0.34085400 L
 H-HC-0.010300(PDBName=2HG,ResName=LYS,ResNum=337_A)  0   -8.72404500  -10.93460300   -0.34066100 L
 H-HC-0.062100(PDBName=1HD,ResName=LYS,ResNum=337_A)  0   -9.63816200   -9.86614900    2.35022500 L
 H-HC-0.062100(PDBName=2HD,ResName=LYS,ResNum=337_A)  0   -8.13287100   -9.25171900    1.69489200 L
 H-HP-0.113500(PDBName=1HE,ResName=LYS,ResNum=337_A)  0   -8.82105100  -12.14380400    2.30894500 L
 H-HP-0.113500(PDBName=2HE,ResName=LYS,ResNum=337_A)  0   -7.39423000  -11.68442900    1.36083900 L
 H-H-0.340000(PDBName=1HZ,ResName=LYS,ResNum=337_A)  0   -7.06937800  -11.95313400    3.87620500 L
 H-H-0.340000(PDBName=2HZ,ResName=LYS,ResNum=337_A)  0   -7.84090600  -10.49008100    4.02437400 L
 H-H-0.340000(PDBName=3HZ,ResName=LYS,ResNum=337_A)  0   -6.45205600  -10.59796200    3.20848700 L
 H-H1-0.142600(PDBName=HA,ResName=LYS,ResNum=337_A)  0   -8.17594700   -9.19504700   -2.14031500 L
 H-H-0.274700(PDBName=H,ResName=LYS,ResNum=337_A)    0   -7.12239600   -7.30363300   -0.18718500 L
 H-H1-0.069800(PDBName=1HA,ResName=GLY,ResNum=338_A)  0   -8.97705300   -5.30862700   -4.05514000 L
 H-H1-0.069800(PDBName=2HA,ResName=GLY,ResNum=338_A)  0  -10.28285800   -6.20655500   -4.82973200 L
 H-H-0.271900(PDBName=H,ResName=GLY,ResNum=338_A)    0   -9.79447000   -8.01865100   -3.48050400 L
 H-HC-0.060300(PDBName=1HB,ResName=ALA,ResNum=339_A)  0  -12.40197200   -3.75724200    0.61852200 L
 H-HC-0.060300(PDBName=2HB,ResName=ALA,ResNum=339_A)  0  -10.89589600   -4.70466800    0.54270800 L
 H-HC-0.060300(PDBName=3HB,ResName=ALA,ResNum=339_A)  0  -12.32839800   -5.22720800   -0.37167300 L
 H-H1-0.082300(PDBName=HA,ResName=ALA,ResNum=339_A)  0  -12.20039000   -3.22987300   -1.77737700 L
 H-H-0.271900(PDBName=H,ResName=ALA,ResNum=339_A)    0   -9.51113000   -4.52165000   -1.79636300 L
 H-HC-0.036200(PDBName=1HB,ResName=LYS,ResNum=340_A)  0   -8.77676700    0.16133000   -3.13068700 L
 H-HC-0.036200(PDBName=2HB,ResName=LYS,ResNum=340_A)  0   -8.14869000   -0.66034300   -1.69527900 L
 H-HC-0.010300(PDBName=1HG,ResName=LYS,ResNum=340_A)  0   -8.50145100    2.35493900   -1.99159000 L
 H-HC-0.010300(PDBName=2HG,ResName=LYS,ResNum=340_A)  0   -7.85791000    1.52299500   -0.55661900 L
 H-HC-0.062100(PDBName=1HD,ResName=LYS,ResNum=340_A)  0   -6.68644000    1.29116800   -3.34625800 L
 H-HC-0.062100(PDBName=2HD,ResName=LYS,ResNum=340_A)  0   -5.96917700    0.66544300   -1.84772000 L
 H-HP-0.113500(PDBName=1HE,ResName=LYS,ResNum=340_A)  0   -6.56806600    3.61490600   -2.24360600 L
 H-HP-0.113500(PDBName=2HE,ResName=LYS,ResNum=340_A)  0   -5.52567700    2.87611300   -1.02784400 L
 H-H-0.340000(PDBName=1HZ,ResName=LYS,ResNum=340_A)  0   -4.23262000    3.81873700   -2.82487100 L
 H-H-0.340000(PDBName=2HZ,ResName=LYS,ResNum=340_A)  0   -5.03072500    2.88843300   -3.96134300 L
 H-H-0.340000(PDBName=3HZ,ResName=LYS,ResNum=340_A)  0   -4.01713100    2.21191300   -2.86986700 L
 H-H1-0.142600(PDBName=HA,ResName=LYS,ResNum=340_A)  0  -10.11073000    0.32394100   -0.40900500 L
 H-H-0.274700(PDBName=H,ResName=LYS,ResNum=340_A)    0  -11.22524600   -1.37185400   -2.52229000 L
 H-HC-0.045700(PDBName=1HB,ResName=LEU,ResNum=341_A)  0  -13.75068100    2.47845700   -0.95587700 L
 H-HC-0.045700(PDBName=2HB,ResName=LEU,ResNum=341_A)  0  -12.88023700    3.60375700    0.08016400 L
 H-HC--0.036100(PDBName=HG,ResName=LEU,ResNum=341_A)  0  -13.90811200    5.52026100   -1.11269300 L
 H-HC-0.100000(PDBName=1HD1,ResName=LEU,ResNum=341_A)  0  -15.79925200    5.12048400   -2.66030100 L
 H-HC-0.100000(PDBName=2HD1,ResName=LEU,ResNum=341_A)  0  -15.47037200    3.37437400   -2.62617400 L
 H-HC-0.100000(PDBName=3HD1,ResName=LEU,ResNum=341_A)  0  -14.30023300    4.49833600   -3.34793700 L
 H-HC-0.100000(PDBName=1HD2,ResName=LEU,ResNum=341_A)  0  -16.17771000    5.20180700   -0.25640600 L
 H-HC-0.100000(PDBName=2HD2,ResName=LEU,ResNum=341_A)  0  -15.91201500    3.44785300   -0.14180000 L
 H-HC-0.100000(PDBName=3HD2,ResName=LEU,ResNum=341_A)  0  -14.98186400    4.56583400    0.88291300 L
 H-H1-0.092200(PDBName=HA,ResName=LEU,ResNum=341_A)  0  -12.43723000    3.26133300   -2.91712900 L
 H-H-0.271900(PDBName=H,ResName=LEU,ResNum=341_A)    0  -10.65971000    2.43494500   -0.66114900 L
 H-HC-0.029500(PDBName=1HB,ResName=TYR,ResNum=342_A)  0  -11.23681800    7.13155800   -4.92922000 L
 H-HC-0.029500(PDBName=2HB,ResName=TYR,ResNum=342_A)  0   -9.93382300    8.10964300   -4.27012800 L
 H-HA-0.169900(PDBName=HD1,ResName=TYR,ResNum=342_A)  0   -7.75510500    7.09406500   -3.64265000 L
 H-HA-0.169900(PDBName=HD2,ResName=TYR,ResNum=342_A)  0  -10.94222800    4.73852200   -5.36908100 L
 H-HA-0.165600(PDBName=HE1,ResName=TYR,ResNum=342_A)  0   -6.14577000    5.28222500   -4.16311900 L
 H-HA-0.165600(PDBName=HE2,ResName=TYR,ResNum=342_A)  0   -9.35366300    2.91083400   -5.82970100 L
 H-HO-0.399200(PDBName=HH,ResName=TYR,ResNum=342_A)  0   -7.17863400    2.33803700   -5.92436600 L
 H-H1-0.087600(PDBName=HA,ResName=TYR,ResNum=342_A)  0  -10.30182900    7.19387900   -2.04359900 L
 H-H-0.271900(PDBName=H,ResName=TYR,ResNum=342_A)    0  -12.64802500    5.67892700   -3.05655200 L
 H-HC-0.029500(PDBName=1HB,ResName=PHE,ResNum=353_A)  0   -3.35602700   10.87995800    9.95428300 L
 H-HC-0.029500(PDBName=2HB,ResName=PHE,ResNum=353_A)  0   -3.53710500   11.23942300    8.24822800 L
 H-HA-0.133000(PDBName=HD1,ResName=PHE,ResNum=353_A)  0   -2.18380000   10.11447100    6.54214500 L
 H-HA-0.133000(PDBName=HD2,ResName=PHE,ResNum=353_A)  0   -1.70118900    9.22827400   10.73142300 L
 H-HA-0.143000(PDBName=HE1,ResName=PHE,ResNum=353_A)  0    0.00963300    9.07900700    6.06381300 L
 H-HA-0.143000(PDBName=HE2,ResName=PHE,ResNum=353_A)  0    0.49075700    8.16584800   10.25343600 L
 H-HA-0.129700(PDBName=HZ,ResName=PHE,ResNum=353_A)  0    1.35278000    8.08166600    7.92394100 L
 H-H1-0.097800(PDBName=HA,ResName=PHE,ResNum=353_A)  0   -4.72783400    9.09660900    7.89143900 L
 H-H-0.271900(PDBName=H,ResName=PHE,ResNum=353_A)    0   -6.20889200   10.25082200   10.12879000 L
 H-HC-0.060300(PDBName=1HB,ResName=ALA,ResNum=354_A)  0   -6.39543100    5.10360800   11.73370200 L
 H-HC-0.060300(PDBName=2HB,ResName=ALA,ResNum=354_A)  0   -7.07117000    5.79600200   10.24511200 L
 H-HC-0.060300(PDBName=3HB,ResName=ALA,ResNum=354_A)  0   -6.53354200    6.86420800   11.56234900 L
 H-H1-0.082300(PDBName=HA,ResName=ALA,ResNum=354_A)  0   -4.21071000    6.13265400   11.23489400 L
 H-H-0.271900(PDBName=H,ResName=ALA,ResNum=354_A)    0   -5.12138200    6.99174200    8.53811100 L
 H-HC-0.029500(PDBName=1HB,ResName=PHE,ResNum=355_A)  0   -1.66935400    1.14462200   10.17697500 L
 H-HC-0.029500(PDBName=2HB,ResName=PHE,ResNum=355_A)  0   -1.61140000    2.38820500   11.41620300 L
 H-HA-0.133000(PDBName=HD1,ResName=PHE,ResNum=355_A)  0   -0.58254900    4.60198000   10.92409500 L
 H-HA-0.133000(PDBName=HD2,ResName=PHE,ResNum=355_A)  0   -0.70148400    1.46820500    7.96992600 L
 H-HA-0.143000(PDBName=HE1,ResName=PHE,ResNum=355_A)  0    1.12591100    5.80101900    9.57177800 L
 H-HA-0.143000(PDBName=HE2,ResName=PHE,ResNum=355_A)  0    0.97994200    2.68621300    6.60856500 L
 H-HA-0.129700(PDBName=HZ,ResName=PHE,ResNum=355_A)  0    1.89528000    4.85078900    7.41090700 L
 H-H1-0.097800(PDBName=HA,ResName=PHE,ResNum=355_A)  0   -3.50177700    2.25746400    9.02832500 L
 H-H-0.271900(PDBName=H,ResName=PHE,ResNum=355_A)    0   -3.00636200    4.43489800   10.97152000 L
 H-HC-0.045700(PDBName=1HB,ResName=LEU,ResNum=362_A)  0  -10.82047100    0.72434500    9.26256100 L
 H-HC-0.045700(PDBName=2HB,ResName=LEU,ResNum=362_A)  0  -10.49829700    0.85355400    7.53837300 L
 H-HC--0.036100(PDBName=HG,ResName=LEU,ResNum=362_A)  0  -13.21738600    0.27619600    8.80070600 L
 H-HC-0.100000(PDBName=1HD1,ResName=LEU,ResNum=362_A)  0  -13.77564900    2.53256500    8.02664800 L
 H-HC-0.100000(PDBName=2HD1,ResName=LEU,ResNum=362_A)  0  -12.38944900    2.58797200    9.12682100 L
 H-HC-0.100000(PDBName=3HD1,ResName=LEU,ResNum=362_A)  0  -12.13639500    2.74069100    7.37444600 L
 H-HC-0.100000(PDBName=1HD2,ResName=LEU,ResNum=362_A)  0  -14.08177400    0.71540900    6.48541300 L
 H-HC-0.100000(PDBName=2HD2,ResName=LEU,ResNum=362_A)  0  -13.14123800   -0.76917600    6.60478600 L
 H-HC-0.100000(PDBName=3HD2,ResName=LEU,ResNum=362_A)  0  -12.40579200    0.67960900    5.88862400 L
 H-H1-0.092200(PDBName=HA,ResName=LEU,ResNum=362_A)  0  -10.98096900   -1.54191300    7.23501600 L
 H-H-0.271900(PDBName=H,ResName=LEU,ResNum=362_A)    0  -11.34006000   -1.79792700   10.18013900 L
 H-HC-0.079700(PDBName=1HB,ResName=ASN,ResNum=363_A)  0   -6.99559300   -2.41626400    5.73288400 L
 H-HC-0.079700(PDBName=2HB,ResName=ASN,ResNum=363_A)  0   -5.45716000   -2.45309800    6.57646100 L
 H-H-0.419600(PDBName=1HD2,ResName=ASN,ResNum=363_A)  0   -6.39673700   -5.07896100    8.80469200 L
 H-H-0.419600(PDBName=2HD2,ResName=ASN,ResNum=363_A)  0   -5.36437400   -3.65318500    8.70167200 L
 H-H1-0.104800(PDBName=HA,ResName=ASN,ResNum=363_A)  0   -6.70248100   -1.55423200    8.63390800 L
 H-H-0.271900(PDBName=H,ResName=ASN,ResNum=363_A)    0   -8.83828500   -0.97091700    6.60676500 L
 H-HC-0.033900(PDBName=1HB,ResName=TRP,ResNum=364_A)  0   -6.16840700    1.86920000    4.18553400 H
 H-HC-0.033900(PDBName=2HB,ResName=TRP,ResNum=364_A)  0   -4.73464700    1.45853100    5.12204900 H
 H-H4-0.206200(PDBName=HD1,ResName=TRP,ResNum=364_A)  0   -5.76734400    3.87415300    2.54487300 H
 H-H-0.341200(PDBName=HE1,ResName=TRP,ResNum=364_A)  0   -4.15420900    5.86005500    2.49398700 H
 H-HA-0.170000(PDBName=HE3,ResName=TRP,ResNum=364_A)  0   -3.47561300    3.21239000    7.10734200 H
 H-HA-0.144700(PDBName=HZ3,ResName=TRP,ResNum=364_A)  0   -1.77748400    4.87938100    7.81448100 H
 H-HA-0.157200(PDBName=HZ2,ResName=TRP,ResNum=364_A)  0   -2.27860800    7.07735900    4.14957500 H
 H-HA-0.141700(PDBName=HH2,ResName=TRP,ResNum=364_A)  0   -1.17507300    6.75592200    6.35826800 H
 H-H1-0.112300(PDBName=HA,ResName=TRP,ResNum=364_A)  0   -5.69795200    2.55793000    7.09706300 L
 H-H-0.271900(PDBName=H,ResName=TRP,ResNum=364_A)    0   -7.78630900    0.69398000    6.16017400 L
 H-HC--0.029700(PDBName=HB,ResName=VAL,ResNum=365_A)  0   -8.45946000    6.17929200    8.38219000 L
 H-HC-0.079100(PDBName=1HG1,ResName=VAL,ResNum=365_A)  0  -10.60893500    7.37090300    7.96458900 L
 H-HC-0.079100(PDBName=2HG1,ResName=VAL,ResNum=365_A)  0  -10.39542900    7.11551300    6.21931800 L
 H-HC-0.079100(PDBName=3HG1,ResName=VAL,ResNum=365_A)  0   -9.25504300    8.12797000    7.13051900 L
 H-HC-0.079100(PDBName=1HG2,ResName=VAL,ResNum=365_A)  0  -10.68913600    5.08619900    8.48962700 L
 H-HC-0.079100(PDBName=2HG2,ResName=VAL,ResNum=365_A)  0  -10.50188300    4.57314500    6.79729400 L
 H-HC-0.079100(PDBName=3HG2,ResName=VAL,ResNum=365_A)  0   -9.41180900    3.95176900    8.05447800 L
 H-H1-0.096900(PDBName=HA,ResName=VAL,ResNum=365_A)  0   -8.57095100    5.57881200    5.39126200 L
 H-H-0.271900(PDBName=H,ResName=VAL,ResNum=365_A)    0   -6.33199600    4.64830000    7.08330700 L
 H-HC-0.017100(PDBName=1HB,ResName=GLN,ResNum=366_A)  0   -4.77730300    8.11791100    4.34896500 L
 H-HC-0.017100(PDBName=2HB,ResName=GLN,ResNum=366_A)  0   -4.84568300    9.86064000    4.10637200 L
 H-HC-0.035200(PDBName=1HG,ResName=GLN,ResNum=366_A)  0   -6.36951600    7.87628300    2.38842600 L
 H-HC-0.035200(PDBName=2HG,ResName=GLN,ResNum=366_A)  0   -6.21168200    9.61912000    2.10241900 L
 H-H-0.425100(PDBName=1HE2,ResName=GLN,ResNum=366_A)  0   -4.58999500   10.10672400    0.41537500 L
 H-H-0.425100(PDBName=2HE2,ResName=GLN,ResNum=366_A)  0   -3.24333300    8.98228700    0.24931200 L
 H-H1-0.085000(PDBName=HA,ResName=GLN,ResNum=366_A)  0   -6.31950700    9.37172100    5.86278500 L
 H-H-0.271900(PDBName=H,ResName=GLN,ResNum=366_A)    0   -7.93857500    7.39862200    4.38275900 L
 H-H1-0.035200(PDBName=1HB,ResName=SER,ResNum=379_A)  0   -7.47914000    7.14585400   -1.00235500 L
 H-H1-0.035200(PDBName=2HB,ResName=SER,ResNum=379_A)  0   -6.76098300    6.63463900    0.53004000 L
 H-HO-0.427500(PDBName=HG,ResName=SER,ResNum=379_A)  0   -8.56039600    5.04519400   -1.00363900 L
 H-H1-0.084300(PDBName=HA,ResName=SER,ResNum=379_A)  0   -9.74372600    6.85442800   -0.01429800 L
 H-H-0.271900(PDBName=H,ResName=SER,ResNum=379_A)    0   -8.71964400    8.66319200    1.94544400 L
 H-HC-0.018700(PDBName=HB,ResName=ILE,ResNum=380_A)  0  -12.00640400    3.75993500    2.28488500 L
 H-HC-0.088200(PDBName=1HG2,ResName=ILE,ResNum=380_A)  0  -12.73619000    2.76927800    4.43102800 L
 H-HC-0.088200(PDBName=2HG2,ResName=ILE,ResNum=380_A)  0  -11.48464900    1.79432500    3.70002700 L
 H-HC-0.088200(PDBName=3HG2,ResName=ILE,ResNum=380_A)  0  -11.07530500    2.87378700    5.05143100 L
 H-HC-0.023600(PDBName=1HG1,ResName=ILE,ResNum=380_A)  0  -11.56789400    6.06029600    3.05371500 L
 H-HC-0.023600(PDBName=2HG1,ResName=ILE,ResNum=380_A)  0  -11.08814100    5.46620400    4.64104500 L
 H-HC-0.018600(PDBName=1HD1,ResName=ILE,ResNum=380_A)  0  -13.87150700    5.14203600    3.43039100 L
 H-HC-0.018600(PDBName=2HD1,ResName=ILE,ResNum=380_A)  0  -13.38684100    6.46421900    4.51139600 L
 H-HC-0.018600(PDBName=3HD1,ResName=ILE,ResNum=380_A)  0  -13.39466700    4.80465800    5.11661500 L
 H-H1-0.086900(PDBName=HA,ResName=ILE,ResNum=380_A)  0   -9.26111100    4.08714900    3.57308800 L
 H-H-0.271900(PDBName=H,ResName=ILE,ResNum=380_A)    0   -9.81302800    4.62871600    0.72059600 L
 H-H1-0.004300(PDBName=HB,ResName=THR,ResNum=381_A)  0   -6.37643000    0.13426700    3.37071800 H
 H-HC-0.064200(PDBName=1HG2,ResName=THR,ResNum=381_A)  0   -6.66762400   -1.84735400    1.80415800 H
 H-HC-0.064200(PDBName=2HG2,ResName=THR,ResNum=381_A)  0   -5.22054400   -0.89863400    1.46920100 H
 H-HC-0.064200(PDBName=3HG2,ResName=THR,ResNum=381_A)  0   -6.65598000   -0.68824300    0.44788700 H
 H-HO-0.410200(PDBName=HG1,ResName=THR,ResNum=381_A)  0   -5.35352300    1.55401100    1.95959900 H
 H-H1-0.100700(PDBName=HA,ResName=THR,ResNum=381_A)  0   -8.75378400    0.08324500    1.53167100 L
 H-H-0.271900(PDBName=H,ResName=THR,ResNum=381_A)    0   -8.60401500    1.98601400    3.86060500 L
 H-HC-0.018700(PDBName=HB,ResName=ILE,ResNum=382_A)  0  -11.34409200   -3.62478500    2.74623600 L
 H-HC-0.088200(PDBName=1HG2,ResName=ILE,ResNum=382_A)  0  -12.59173400   -4.50263400    4.70786100 L
 H-HC-0.088200(PDBName=2HG2,ResName=ILE,ResNum=382_A)  0  -11.26587800   -4.02036500    5.77702200 L
 H-HC-0.088200(PDBName=3HG2,ResName=ILE,ResNum=382_A)  0  -11.04308800   -5.30058300    4.55924400 L
 H-HC-0.023600(PDBName=1HG1,ResName=ILE,ResNum=382_A)  0  -11.53906600   -1.55109200    4.96924400 L
 H-HC-0.023600(PDBName=2HG1,ResName=ILE,ResNum=382_A)  0  -11.51273300   -1.21297100    3.23871500 L
 H-HC-0.018600(PDBName=1HD1,ResName=ILE,ResNum=382_A)  0  -13.76439600   -1.01978100    3.91807500 L
 H-HC-0.018600(PDBName=2HD1,ResName=ILE,ResNum=382_A)  0  -13.75092300   -2.58104100    4.74531700 L
 H-HC-0.018600(PDBName=3HD1,ResName=ILE,ResNum=382_A)  0  -13.63689000   -2.51174300    2.96608300 L
 H-H1-0.086900(PDBName=HA,ResName=ILE,ResNum=382_A)  0   -9.24869600   -2.96139600    4.84050300 L
 H-H-0.271900(PDBName=H,ResName=ILE,ResNum=382_A)    0   -9.13027500   -2.07418300    1.99275400 L
 H-HC-0.060300(PDBName=1HB,ResName=ALA,ResNum=383_A)  0   -6.01944300   -5.61597900    2.88443300 L
 H-HC-0.060300(PDBName=2HB,ResName=ALA,ResNum=383_A)  0   -5.80526100   -5.66399000    4.64590100 L
 H-HC-0.060300(PDBName=3HB,ResName=ALA,ResNum=383_A)  0   -5.62128000   -7.14736800    3.68567200 L
 H-H1-0.082300(PDBName=HA,ResName=ALA,ResNum=383_A)  0   -8.03990300   -6.87809200    2.97606000 L
 H-H-0.271900(PDBName=H,ResName=ALA,ResNum=383_A)    0   -8.44523500   -4.94826700    5.19598900 L
 H-HC-0.033900(PDBName=1HB,ResName=TRP,ResNum=417_A)  0   -7.96526100   -7.91634900   -5.38631200 L
 H-HC-0.033900(PDBName=2HB,ResName=TRP,ResNum=417_A)  0   -6.68736500   -8.07362200   -6.57277700 L
 H-H4-0.206200(PDBName=HD1,ResName=TRP,ResNum=417_A)  0   -7.94984800   -5.35418800   -6.17715300 L
 H-H-0.341200(PDBName=HE1,ResName=TRP,ResNum=417_A)  0   -9.07900600   -4.11759500   -8.18607800 L
 H-HA-0.170000(PDBName=HE3,ResName=TRP,ResNum=417_A)  0   -9.05883900   -9.35006300   -9.28804100 L
 H-HA-0.144700(PDBName=HZ3,ResName=TRP,ResNum=417_A)  0  -10.22171700   -8.94598800  -11.40838400 L
 H-HA-0.157200(PDBName=HZ2,ResName=TRP,ResNum=417_A)  0  -10.39339400   -4.73065000  -10.53953400 L
 H-HA-0.141700(PDBName=HH2,ResName=TRP,ResNum=417_A)  0  -10.90431800   -6.65304000  -12.06390600 L
 H-H1-0.112300(PDBName=HA,ResName=TRP,ResNum=417_A)  0   -7.84031100   -9.86795600   -7.66860400 L
 H-H-0.271900(PDBName=H,ResName=TRP,ResNum=417_A)    0  -10.08253900   -9.91784700   -7.43470900 L
 H-HC-0.060300(PDBName=1HB,ResName=ALA,ResNum=426_A)  0   -5.52600500   -8.76436600   -4.64330500 L
 H-HC-0.060300(PDBName=2HB,ResName=ALA,ResNum=426_A)  0   -4.74968100   -8.10799400   -3.21317400 L
 H-HC-0.060300(PDBName=3HB,ResName=ALA,ResNum=426_A)  0   -4.48037700   -9.80352700   -3.66138500 L
 H-H1-0.082300(PDBName=HA,ResName=ALA,ResNum=426_A)  0   -3.61002900   -7.37869700   -5.28420100 L
 H-H-0.271900(PDBName=H,ResName=ALA,ResNum=426_A)    0   -2.85752800  -10.18515000   -5.84552200 L
 H-HC-0.033900(PDBName=1HB,ResName=TRP,ResNum=427_A)  0   -1.51608300   -5.24743800   -2.00013800 H
 H-HC-0.033900(PDBName=2HB,ResName=TRP,ResNum=427_A)  0    0.19085500   -5.37637500   -1.74400200 H
 H-H4-0.206200(PDBName=HD1,ResName=TRP,ResNum=427_A)  0    0.68985000   -7.16516500    0.78449300 H
 H-H-0.341200(PDBName=HE1,ResName=TRP,ResNum=427_A)  0   -0.33340300   -6.57943300    3.01644600 H
 H-HA-0.170000(PDBName=HE3,ResName=TRP,ResNum=427_A)  0   -3.21800000   -4.27612900   -0.88162700 H
 H-HA-0.144700(PDBName=HZ3,ResName=TRP,ResNum=427_A)  0   -4.75262400   -3.28733500    0.80114200 H
 H-HA-0.157200(PDBName=HZ2,ResName=TRP,ResNum=427_A)  0   -2.59732700   -5.20778300    3.99868100 H
 H-HA-0.141700(PDBName=HH2,ResName=TRP,ResNum=427_A)  0   -4.43327100   -3.73751700    3.21365900 H
 H-H1-0.112300(PDBName=HA,ResName=TRP,ResNum=427_A)  0   -0.07791700   -6.81882400   -3.33553100 L
 H-H-0.271900(PDBName=H,ResName=TRP,ResNum=427_A)    0   -2.80686600   -7.09084500   -2.66816600 L
 H-HC-0.060300(PDBName=1HB,ResName=ALA,ResNum=428_A)  0    3.78084400   -8.95295900   -3.32643100 L
 H-HC-0.060300(PDBName=2HB,ResName=ALA,ResNum=428_A)  0    2.77189700  -10.29846300   -3.89649300 L
 H-HC-0.060300(PDBName=3HB,ResName=ALA,ResNum=428_A)  0    4.00101800  -10.58280000   -2.65072300 L
 H-H1-0.082300(PDBName=HA,ResName=ALA,ResNum=428_A)  0    1.70866600  -10.48252900   -1.69975800 L
 H-H-0.271900(PDBName=H,ResName=ALA,ResNum=428_A)    0    1.52190400   -8.08584100   -3.28265600 L
 H-HC-0.060300(PDBName=1HB,ResName=ALA,ResNum=429_A)  0    2.42960000  -10.70143300    2.54696900 L
 H-HC-0.060300(PDBName=2HB,ResName=ALA,ResNum=429_A)  0    3.17269200   -9.41991300    3.51867600 L
 H-HC-0.060300(PDBName=3HB,ResName=ALA,ResNum=429_A)  0    1.99599900   -8.99743100    2.25654200 L
 H-H1-0.082300(PDBName=HA,ResName=ALA,ResNum=429_A)  0    4.30078300   -8.54433100    1.48466000 L
 H-H-0.271900(PDBName=H,ResName=ALA,ResNum=429_A)    0    3.33556300  -10.90322100   -0.05552500 L
 H-HC-0.029500(PDBName=1HB,ResName=TYR,ResNum=430_A)  0    9.00288800  -10.29325500    4.28141300 L
 H-HC-0.029500(PDBName=2HB,ResName=TYR,ResNum=430_A)  0    7.97655600   -8.86014700    4.28757700 L
 H-HA-0.169900(PDBName=HD2,ResName=TYR,ResNum=430_A)  0    8.92278600   -7.12513800    3.04955300 L
 H-HA-0.169900(PDBName=HD1,ResName=TYR,ResNum=430_A)  0    9.29109200  -11.16889300    1.57600700 L
 H-HA-0.165600(PDBName=HE2,ResName=TYR,ResNum=430_A)  0   10.03751100   -6.28509100    0.97945500 L
 H-HA-0.165600(PDBName=HE1,ResName=TYR,ResNum=430_A)  0   10.34720300  -10.30958400   -0.50276800 L
 H-HO-0.399200(PDBName=HH,ResName=TYR,ResNum=430_A)  0   10.48226000   -8.36055500   -1.79715500 L
 H-H1-0.087600(PDBName=HA,ResName=TYR,ResNum=430_A)  0    7.38300500  -11.49861900    2.89163100 L
 H-H-0.271900(PDBName=H,ResName=TYR,ResNum=430_A)    0    6.07450600   -8.86419200    2.65715200 L
 H-HC-0.060300(PDBName=1HB,ResName=ALA,ResNum=453_A)  0    6.90386100   -9.17698100   -6.48743400 L
 H-HC-0.060300(PDBName=2HB,ResName=ALA,ResNum=453_A)  0    7.79409800  -10.48526300   -5.67225000 L
 H-HC-0.060300(PDBName=3HB,ResName=ALA,ResNum=453_A)  0    6.21940400   -9.94529600   -5.04556900 L
 H-H1-0.082300(PDBName=HA,ResName=ALA,ResNum=453_A)  0    7.16829100   -7.74662000   -4.53570700 L
 H-H-0.271900(PDBName=H,ResName=ALA,ResNum=453_A)    0    8.96258900   -8.18155200   -6.37950400 L
 H-HC-0.033900(PDBName=1HB,ResName=TRP,ResNum=459_A)  0    7.62580200   -1.71200800   -3.50899900 L
 H-HC-0.033900(PDBName=2HB,ResName=TRP,ResNum=459_A)  0    7.96980600   -1.32745300   -5.18510400 L
 H-H4-0.206200(PDBName=HD1,ResName=TRP,ResNum=459_A)  0   10.97258700   -0.65644300   -5.16153900 L
 H-H-0.341200(PDBName=HE1,ResName=TRP,ResNum=459_A)  0   11.93866200    1.30772600   -3.86655900 L
 H-HA-0.170000(PDBName=HE3,ResName=TRP,ResNum=459_A)  0    7.14212500    0.04591500   -1.82219000 L
 H-HA-0.144700(PDBName=HZ3,ResName=TRP,ResNum=459_A)  0    7.18277400    1.99931100   -0.31045800 L
 H-HA-0.157200(PDBName=HZ2,ResName=TRP,ResNum=459_A)  0   11.05483200    3.13881600   -1.81652100 L
 H-HA-0.141700(PDBName=HH2,ResName=TRP,ResNum=459_A)  0    9.10981500    3.56761100   -0.30933600 L
 H-H1-0.112300(PDBName=HA,ResName=TRP,ResNum=459_A)  0    9.80981000   -3.04084200   -3.56389400 L
 H-H-0.271900(PDBName=H,ResName=TRP,ResNum=459_A)    0    9.58894400   -2.44217700   -6.42467400 L
 H-HC-0.036700(PDBName=1HB,ResName=HIS,ResNum=460_A)  0    7.40624300   -6.69453000   -0.55001300 L
 H-HC-0.036700(PDBName=2HB,ResName=HIS,ResNum=460_A)  0    8.89639700   -5.90328000   -1.06531600 L
 H-H4-0.186200(PDBName=HD2,ResName=HIS,ResNum=460_A)  0    5.72415100   -5.22835800    0.91791800 L
 H-H-0.333900(PDBName=HE2,ResName=HIS,ResNum=460_A)  0    5.71638000   -2.63588300    1.59134500 L
 H-H5-0.143500(PDBName=HE1,ResName=HIS,ResNum=460_A)  0    7.62348800   -1.43232700    0.51020300 L
 H-H1-0.136000(PDBName=HA,ResName=HIS,ResNum=460_A)  0    7.76559000   -6.44493100   -3.03722700 L
 H-H-0.271900(PDBName=H,ResName=HIS,ResNum=460_A)    0    7.88054200   -3.63740200   -2.31323100 L
 H-HC-0.060300(PDBName=1HB,ResName=ALA,ResNum=461_A)  0    2.00983800   -4.68135900   -0.53921100 L
 H-HC-0.060300(PDBName=2HB,ResName=ALA,ResNum=461_A)  0    3.56005700   -5.19652300    0.11075200 L
 H-HC-0.060300(PDBName=3HB,ResName=ALA,ResNum=461_A)  0    3.36264900   -3.52855500   -0.48693900 L
 H-H1-0.082300(PDBName=HA,ResName=ALA,ResNum=461_A)  0    3.20026500   -6.06316800   -2.18032400 L
 H-H-0.271900(PDBName=H,ResName=ALA,ResNum=461_A)    0    5.40041200   -4.06354900   -1.82109400 L
 H-HC-0.079700(PDBName=1HB,ResName=ASN,ResNum=462_A)  0    4.26394200   -0.56877900   -5.06095100 L
 H-HC-0.079700(PDBName=2HB,ResName=ASN,ResNum=462_A)  0    5.46304800   -1.85348100   -5.02393500 L
 H-H-0.419600(PDBName=1HD2,ResName=ASN,ResNum=462_A)  0    3.89529100    0.59292400   -3.13352300 L
 H-H-0.419600(PDBName=2HD2,ResName=ASN,ResNum=462_A)  0    4.51226500   -0.03361400   -1.58921100 L
 H-H1-0.104800(PDBName=HA,ResName=ASN,ResNum=462_A)  0    2.45866100   -2.12474200   -4.62625300 L
 H-H-0.271900(PDBName=H,ResName=ASN,ResNum=462_A)    0    4.62659300   -4.06151800   -4.10115300 L
 H-HC-0.018700(PDBName=HB,ResName=ILE,ResNum=463_A)  0    2.61789700    0.18242000   -8.74480800 L
 H-HC-0.088200(PDBName=1HG2,ResName=ILE,ResNum=463_A)  0    2.12741200    0.36413800  -11.21604100 L
 H-HC-0.088200(PDBName=2HG2,ResName=ILE,ResNum=463_A)  0    2.52692700   -1.36018300  -11.37965500 L
 H-HC-0.088200(PDBName=3HG2,ResName=ILE,ResNum=463_A)  0    3.75988900   -0.18818900  -10.87111000 L
 H-HC-0.023600(PDBName=1HG1,ResName=ILE,ResNum=463_A)  0    0.53283500   -1.39667100   -8.29924400 L
 H-HC-0.023600(PDBName=2HG1,ResName=ILE,ResNum=463_A)  0    0.46913200   -1.48971400  -10.06020200 L
 H-HC-0.018600(PDBName=1HD1,ResName=ILE,ResNum=463_A)  0   -1.08206300    0.17517300   -9.32397500 L
 H-HC-0.018600(PDBName=2HD1,ResName=ILE,ResNum=463_A)  0    0.14112800    0.97674600   -8.32265400 L
 H-HC-0.018600(PDBName=3HD1,ResName=ILE,ResNum=463_A)  0    0.24683700    1.03542800  -10.10384000 L
 H-H1-0.086900(PDBName=HA,ResName=ILE,ResNum=463_A)  0    2.46812000   -2.81650200   -9.04322400 L
 H-H-0.271900(PDBName=H,ResName=ILE,ResNum=463_A)    0    2.73782500   -0.96796000   -6.80785700 L
 H-HC--0.012200(PDBName=1HB,ResName=ASP,ResNum=464_A)  0    7.14312100   -0.56052400   -7.06623000 L
 H-HC--0.012200(PDBName=2HB,ResName=ASP,ResNum=464_A)  0    7.01845500    0.80944000   -8.15923300 L
 H-H1-0.088000(PDBName=HA,ResName=ASP,ResNum=464_A)  0    6.86060900   -0.58118200  -10.07033400 L
 H-H-0.293600(PDBName=H,ResName=ASP,ResNum=464_A)    0    4.99014400   -0.45397000   -8.19403400 L
 H-H1-0.069800(PDBName=1HA,ResName=GLY,ResNum=465_A)  0    8.97173100   -4.66165300   -7.51349400 L
 H-H1-0.069800(PDBName=2HA,ResName=GLY,ResNum=465_A)  0    8.80347000   -4.71378300   -9.26006700 L
 H-H-0.271900(PDBName=H,ResName=GLY,ResNum=465_A)    0    7.19265400   -2.98080400   -7.40311600 L
 H-HC-0.112300(PDBName=1HH3,ResName=ACE,ResNum=90_A)  0    1.79321000   -7.53461500   -9.85644000 L
 H-HC-0.112300(PDBName=2HH3,ResName=ACE,ResNum=90_A)  0    2.59253800   -6.18851400  -10.71592000 L
 H-HC-0.112300(PDBName=3HH3,ResName=ACE,ResNum=90_A)  0    2.43767500   -7.77417100  -11.49808200 L
 H-H-0.271900(PDBName=H,ResName=NME,ResNum=93_A)     0   -5.20375800   -1.05217600   -8.96995100 L
 H-H1-0.097600(PDBName=1HH3,ResName=NME,ResNum=93_A)  0   -5.50741500   -2.97803500   -6.86571600 L
 H-H1-0.097600(PDBName=2HH3,ResName=NME,ResNum=93_A)  0   -6.59483100   -3.40943000   -8.17519300 L
 H-H1-0.097600(PDBName=3HH3,ResName=NME,ResNum=93_A)  0   -6.74749200   -1.82602900   -7.44613300 L
 H-HC-0.112300(PDBName=1HH3,ResName=ACE,ResNum=102_A)  0   -9.64387500    4.63819900   -9.97652600 L
 H-HC-0.112300(PDBName=2HH3,ResName=ACE,ResNum=102_A)  0  -10.54920600    4.91857000   -8.47319600 L
 H-HC-0.112300(PDBName=3HH3,ResName=ACE,ResNum=102_A)  0   -8.78376400    4.75011600   -8.41123500 L
 H-H-0.271900(PDBName=H,ResName=NME,ResNum=114_A)    0   10.84538500    1.72639300   -7.91969800 L
 H-H1-0.097600(PDBName=1HH3,ResName=NME,ResNum=114_A)  0   13.45063400    1.27563600   -8.58438500 L
 H-H1-0.097600(PDBName=2HH3,ResName=NME,ResNum=114_A)  0   12.16216000    0.04924200   -8.68103600 L
 H-H1-0.097600(PDBName=3HH3,ResName=NME,ResNum=114_A)  0   13.18404400    0.14962400   -7.22919500 L
 H-HC-0.112300(PDBName=1HH3,ResName=ACE,ResNum=131_A)  0   -2.79058700   12.10319500   -3.38326000 L
 H-HC-0.112300(PDBName=2HH3,ResName=ACE,ResNum=131_A)  0   -4.35681400   11.26862200   -3.51332300 L
 H-HC-0.112300(PDBName=3HH3,ResName=ACE,ResNum=131_A)  0   -2.90542800   10.37216800   -3.00702300 L
 H-H-0.271900(PDBName=H,ResName=NME,ResNum=133_A)    0   -1.00347700   14.18650500   -0.06970600 L
 H-H1-0.097600(PDBName=1HH3,ResName=NME,ResNum=133_A)  0   -1.59196100   16.35865900    1.73994200 L
 H-H1-0.097600(PDBName=2HH3,ResName=NME,ResNum=133_A)  0   -2.25643800   16.70387300    0.13167200 L
 H-H1-0.097600(PDBName=3HH3,ResName=NME,ResNum=133_A)  0   -0.50528500   16.43315400    0.33431800 L
 H-HC-0.112300(PDBName=1HH3,ResName=ACE,ResNum=162_A)  0    6.01624300    4.34139100    7.96387700 L
 H-HC-0.112300(PDBName=2HH3,ResName=ACE,ResNum=162_A)  0    4.82365900    4.56066900    9.25812600 L
 H-HC-0.112300(PDBName=3HH3,ResName=ACE,ResNum=162_A)  0    6.53037600    4.95864600    9.55605000 L
 H-H-0.271900(PDBName=H,ResName=NME,ResNum=164_A)    0   10.19621600    1.12280000    8.71120300 L
 H-H1-0.097600(PDBName=1HH3,ResName=NME,ResNum=164_A)  0   11.68199700    0.38842100   11.02197700 L
 H-H1-0.097600(PDBName=2HH3,ResName=NME,ResNum=164_A)  0   11.62740500    2.15959900   10.91151800 L
 H-H1-0.097600(PDBName=3HH3,ResName=NME,ResNum=164_A)  0   12.30986700    1.20673900    9.57107100 L
 H-HC-0.112300(PDBName=1HH3,ResName=ACE,ResNum=212_A)  0    6.31139100   -0.94046400   12.56390000 L
 H-HC-0.112300(PDBName=2HH3,ResName=ACE,ResNum=212_A)  0    5.91144000   -0.09151100   14.07315700 L
 H-HC-0.112300(PDBName=3HH3,ResName=ACE,ResNum=212_A)  0    6.35090200    0.83389200   12.61548300 L
 H-H-0.271900(PDBName=H,ResName=NME,ResNum=220_A)    0   -2.68295500   -5.89305100    6.95201000 L
 H-H1-0.097600(PDBName=1HH3,ResName=NME,ResNum=220_A)  0   -4.94669600   -6.25837000    6.70510900 L
 H-H1-0.097600(PDBName=2HH3,ResName=NME,ResNum=220_A)  0   -4.74557400   -7.81469400    7.54555400 L
 H-H1-0.097600(PDBName=3HH3,ResName=NME,ResNum=220_A)  0   -4.46481100   -7.71613900    5.79466500 L
 H-HC-0.112300(PDBName=1HH3,ResName=ACE,ResNum=225_A)  0    5.18502200   -9.06264800   11.42834700 L
 H-HC-0.112300(PDBName=2HH3,ResName=ACE,ResNum=225_A)  0    4.32021000  -10.56422500   11.03525300 L
 H-HC-0.112300(PDBName=3HH3,ResName=ACE,ResNum=225_A)  0    3.47906800   -9.00617200   10.90193300 L
 H-H-0.271900(PDBName=H,ResName=NME,ResNum=227_A)    0    6.66317900   -9.80451700    7.70830500 L
 H-H1-0.097600(PDBName=1HH3,ResName=NME,ResNum=227_A)  0    9.23815200   -9.33196200    8.09623500 L
 H-H1-0.097600(PDBName=2HH3,ResName=NME,ResNum=227_A)  0    8.78167800  -10.49356700    6.83586400 L
 H-H1-0.097600(PDBName=3HH3,ResName=NME,ResNum=227_A)  0    9.15759200   -8.81334300    6.39728300 L
 H-HC-0.112300(PDBName=1HH3,ResName=ACE,ResNum=230_A)  0    8.01138500   -4.79657400    2.97897300 L
 H-HC-0.112300(PDBName=2HH3,ResName=ACE,ResNum=230_A)  0    7.31232300   -5.32110200    4.53171800 L
 H-HC-0.112300(PDBName=3HH3,ResName=ACE,ResNum=230_A)  0    7.35803500   -3.59680400    4.09794800 L
 H-H-0.271900(PDBName=H,ResName=NME,ResNum=235_A)    0   10.98841700   -2.24322400    5.72391300 L
 H-H1-0.097600(PDBName=1HH3,ResName=NME,ResNum=235_A)  0   12.08495300   -2.60999400    7.98224700 L
 H-H1-0.097600(PDBName=2HH3,ResName=NME,ResNum=235_A)  0   10.31462600   -2.77952900    8.05145000 L
 H-H1-0.097600(PDBName=3HH3,ResName=NME,ResNum=235_A)  0   11.08332900   -1.27494900    8.57873100 L
 H-HC-0.112300(PDBName=1HH3,ResName=ACE,ResNum=244_A)  0    9.11652600    9.07168000    1.02541000 L
 H-HC-0.112300(PDBName=2HH3,ResName=ACE,ResNum=244_A)  0   10.22143800    8.00601600    1.92166700 L
 H-HC-0.112300(PDBName=3HH3,ResName=ACE,ResNum=244_A)  0    9.35565100    7.39820400    0.48426100 L
 H-H-0.271900(PDBName=H,ResName=NME,ResNum=253_A)    0    0.91298300    9.87488400   -7.68667500 L
 H-H1-0.097600(PDBName=1HH3,ResName=NME,ResNum=253_A)  0   -0.29351300    8.39212400   -9.01006700 L
 H-H1-0.097600(PDBName=2HH3,ResName=NME,ResNum=253_A)  0   -0.82573300    7.59655100   -7.51265600 L
 H-H1-0.097600(PDBName=3HH3,ResName=NME,ResNum=253_A)  0    0.70776500    7.12937000   -8.27213500 L
 H-HC-0.112300(PDBName=1HH3,ResName=ACE,ResNum=333_A)  0    2.50758500  -15.34078700    0.24751100 L
 H-HC-0.112300(PDBName=2HH3,ResName=ACE,ResNum=333_A)  0    2.32786800  -14.49244900    1.81285700 L
 H-HC-0.112300(PDBName=3HH3,ResName=ACE,ResNum=333_A)  0    3.70124100  -14.12378600    0.75426500 L
 H-H-0.271900(PDBName=H,ResName=NME,ResNum=343_A)    0  -10.61104100    9.44381100   -2.00408800 L
 H-H1-0.097600(PDBName=1HH3,ResName=NME,ResNum=343_A)  0  -13.16307800   10.39056100   -1.17535400 L
 H-H1-0.097600(PDBName=2HH3,ResName=NME,ResNum=343_A)  0  -11.77802700   11.41730900   -1.61992000 L
 H-H1-0.097600(PDBName=3HH3,ResName=NME,ResNum=343_A)  0  -12.92970600   10.87784800   -2.86513000 L
 H-HC-0.112300(PDBName=1HH3,ResName=ACE,ResNum=352_A)  0   -8.11879000   12.44155700    8.06478400 L
 H-HC-0.112300(PDBName=2HH3,ResName=ACE,ResNum=352_A)  0   -8.43645200   11.07257000    9.15250000 L
 H-HC-0.112300(PDBName=3HH3,ResName=ACE,ResNum=352_A)  0   -7.44169900   12.45079700    9.70704800 L
 H-H-0.271900(PDBName=H,ResName=NME,ResNum=356_A)    0   -4.80258900    0.58436500    9.47000900 L
 H-H1-0.097600(PDBName=1HH3,ResName=NME,ResNum=356_A)  0   -5.81625900   -1.10796200   10.85836100 L
 H-H1-0.097600(PDBName=2HH3,ResName=NME,ResNum=356_A)  0   -5.75593800   -0.00323000   12.24832800 L
 H-H1-0.097600(PDBName=3HH3,ResName=NME,ResNum=356_A)  0   -6.91455100    0.28477400   10.93405600 L
 H-HC-0.112300(PDBName=1HH3,ResName=ACE,ResNum=361_A)  0  -13.73659400   -2.64441400   10.70009700 L
 H-HC-0.112300(PDBName=2HH3,ResName=ACE,ResNum=361_A)  0  -14.02506700   -4.09243100    9.71176300 L
 H-HC-0.112300(PDBName=3HH3,ResName=ACE,ResNum=361_A)  0  -12.53585400   -3.96854100   10.67493800 L
 H-H-0.271900(PDBName=H,ResName=NME,ResNum=367_A)    0   -6.78278600   11.49416100    5.41597100 L
 H-H1-0.097600(PDBName=1HH3,ResName=NME,ResNum=367_A)  0   -8.08744300   12.66657600    3.23086400 L
 H-H1-0.097600(PDBName=2HH3,ResName=NME,ResNum=367_A)  0   -9.38674800   12.18018100    4.34220500 L
 H-H1-0.097600(PDBName=3HH3,ResName=NME,ResNum=367_A)  0   -8.12852800   13.31632800    4.88451700 L
 H-HC-0.112300(PDBName=1HH3,ResName=ACE,ResNum=378_A)  0   -9.02574300   11.51946400   -0.17418800 L
 H-HC-0.112300(PDBName=2HH3,ResName=ACE,ResNum=378_A)  0   -9.57882400   10.91703100    1.40558600 L
 H-HC-0.112300(PDBName=3HH3,ResName=ACE,ResNum=378_A)  0   -7.83756200   11.02490200    1.04752300 L
 H-H-0.271900(PDBName=H,ResName=NME,ResNum=384_A)    0   -7.74705700   -6.31562300    6.49968000 L
 H-H1-0.097600(PDBName=1HH3,ResName=NME,ResNum=384_A)  0   -8.20757000   -7.67396800    8.30968000 L
 H-H1-0.097600(PDBName=2HH3,ResName=NME,ResNum=384_A)  0   -9.03906000   -8.79147500    7.20908800 L
 H-H1-0.097600(PDBName=3HH3,ResName=NME,ResNum=384_A)  0   -7.27911400   -8.91737600    7.44111000 L
 H-HC-0.112300(PDBName=1HH3,ResName=ACE,ResNum=416_A)  0  -12.08952600  -10.83796000   -6.22904700 L
 H-HC-0.112300(PDBName=2HH3,ResName=ACE,ResNum=416_A)  0  -12.41703400   -9.79517500   -4.82791700 L
 H-HC-0.112300(PDBName=3HH3,ResName=ACE,ResNum=416_A)  0  -12.17777800   -9.06423300   -6.42623400 L
 H-H-0.271900(PDBName=H,ResName=NME,ResNum=418_A)    0   -8.40396700  -10.45302300   -4.22614900 L
 H-H1-0.097600(PDBName=1HH3,ResName=NME,ResNum=418_A)  0   -7.04186800  -11.57142300   -2.64290800 L
 H-H1-0.097600(PDBName=2HH3,ResName=NME,ResNum=418_A)  0   -7.14678300  -12.83510300   -3.89204700 L
 H-H1-0.097600(PDBName=3HH3,ResName=NME,ResNum=418_A)  0   -5.75989100  -11.73071800   -3.86416800 L
 H-HC-0.112300(PDBName=1HH3,ResName=ACE,ResNum=425_A)  0   -3.85513600  -11.19280900   -7.78099200 L
 H-HC-0.112300(PDBName=2HH3,ResName=ACE,ResNum=425_A)  0   -2.48194100  -10.30452400   -8.50188600 L
 H-HC-0.112300(PDBName=3HH3,ResName=ACE,ResNum=425_A)  0   -4.13184200  -10.08705800   -9.13499300 L
 H-H-0.271900(PDBName=H,ResName=NME,ResNum=431_A)    0    7.41127300  -12.68383600    4.80992800 L
 H-H1-0.097600(PDBName=1HH3,ResName=NME,ResNum=431_A)  0    5.11831000  -12.33571200    6.63574000 L
 H-H1-0.097600(PDBName=2HH3,ResName=NME,ResNum=431_A)  0    6.71358900  -12.22233300    7.39119700 L
 H-H1-0.097600(PDBName=3HH3,ResName=NME,ResNum=431_A)  0    6.22577800  -13.72184700    6.56695200 L
 H-HC-0.112300(PDBName=1HH3,ResName=ACE,ResNum=452_A)  0   11.28342900   -7.75757500   -6.58344300 L
 H-HC-0.112300(PDBName=2HH3,ResName=ACE,ResNum=452_A)  0   11.87998300   -6.47619800   -5.50938500 L
 H-HC-0.112300(PDBName=3HH3,ResName=ACE,ResNum=452_A)  0   10.54534000   -6.13961200   -6.63681600 L
 H-H-0.271900(PDBName=H,ResName=NME,ResNum=454_A)    0    6.22546900   -8.77664800   -2.75323600 L
 H-H1-0.097600(PDBName=1HH3,ResName=NME,ResNum=454_A)  0    6.02964800  -10.19030800   -0.86556900 L
 H-H1-0.097600(PDBName=2HH3,ResName=NME,ResNum=454_A)  0    7.32314000   -9.09470500   -0.32519300 L
 H-H1-0.097600(PDBName=3HH3,ResName=NME,ResNum=454_A)  0    7.72598000  -10.67283200   -1.03642700 L
 H-HC-0.112300(PDBName=1HH3,ResName=ACE,ResNum=458_A)  0   12.02078100   -2.14469300   -7.20184800 L
 H-HC-0.112300(PDBName=2HH3,ResName=ACE,ResNum=458_A)  0   12.79407300   -3.74578500   -7.07608800 L
 H-HC-0.112300(PDBName=3HH3,ResName=ACE,ResNum=458_A)  0   11.20211900   -3.56582600   -7.86160900 L
 H-H-0.271900(PDBName=H,ResName=NME,ResNum=466_A)    0    5.77140500   -4.70131800   -8.86196800 L
 H-H1-0.097600(PDBName=1HH3,ResName=NME,ResNum=466_A)  0    5.25186900   -7.51918600   -8.96651700 L
 H-H1-0.097600(PDBName=2HH3,ResName=NME,ResNum=466_A)  0    4.03766100   -6.23147000   -8.76064700 L
 H-H1-0.097600(PDBName=3HH3,ResName=NME,ResNum=466_A)  0    4.86631900   -6.90815400   -7.33919100 L
 H-H4-0.009819(PDBName=H1,ResName=NCT,ResNum=501_A)  0   -3.68659300    0.16677700    0.31273600 H
 H-HA-0.048403(PDBName=H3,ResName=NCT,ResNum=501_A)  0    0.36470600    1.48210500    0.94484600 H
 H-HA-0.220251(PDBName=H4,ResName=NCT,ResNum=501_A)  0   -0.45987100    2.82649600    2.82710800 H
 H-H4-0.033005(PDBName=H5,ResName=NCT,ResNum=501_A)  0   -2.89979800    2.80857700    3.37669600 H
 H-HC-0.046580(PDBName=1H8,ResName=NCT,ResNum=501_A)  0   -0.91750300   -2.97419700   -1.76326000 H
 H-HC-0.057157(PDBName=2H8,ResName=NCT,ResNum=501_A)  0    0.16357100   -3.39626300   -0.43816500 H
 H-H-0.410803(PDBName=H3,ResName=FAD,ResNum=502_A)   0    0.17356300    1.89383600   -4.83887600 H
 H-HA-0.225602(PDBName=H6,ResName=FAD,ResNum=502_A)  0   -4.80057400   -1.30867400   -1.05589200 H
 H-HC-0.107004(PDBName=1H7M,ResName=FAD,ResNum=502_A)  0   -6.57480800   -4.31072500   -0.57625300 H
 H-HC-0.118816(PDBName=2H7M,ResName=FAD,ResNum=502_A)  0   -6.75896200   -2.55944200   -0.46746900 H
 H-HC-0.106581(PDBName=3H7M,ResName=FAD,ResNum=502_A)  0   -7.43080400   -3.43725100   -1.84128800 H
 H-HC-0.135844(PDBName=1H8M,ResName=FAD,ResNum=502_A)  0   -5.86651200   -6.02229800   -2.30593800 H
 H-HC-0.133892(PDBName=2H8M,ResName=FAD,ResNum=502_A)  0   -5.38821600   -5.92203500   -4.01335600 H
 H-HC-0.120042(PDBName=3H8M,ResName=FAD,ResNum=502_A)  0   -6.78837900   -5.02190800   -3.42793300 H
 H-HA-0.250344(PDBName=H9,ResName=FAD,ResNum=502_A)  0   -3.42298900   -4.76541600   -4.28041900 H
 H-H1-0.158712(PDBName=1H1P,ResName=FAD,ResNum=502_A)  0   -1.43673200   -4.77408000   -4.36033000 H
 H-H1-0.186327(PDBName=2H1P,ResName=FAD,ResNum=502_A)  0   -0.05297500   -3.74202000   -4.73479900 H
 H-H1-0.068534(PDBName=H2P,ResName=FAD,ResNum=502_A)  0   -0.99989600   -3.06856200   -6.84537900 L
 H-HO-0.443410(PDBName=H2P,ResName=FAD,ResNum=502_A)  0   -3.01276800   -3.94867100   -7.49937500 L
 H-H1-0.041976(PDBName=H3P,ResName=FAD,ResNum=502_A)  0   -1.09775100   -5.21101800   -8.03013900 L
 H-HO-0.446758(PDBName=H3P,ResName=FAD,ResNum=502_A)  0   -0.84971300   -7.14547700   -6.65062700 L
 H-H1--0.037211(PDBName=H4P,ResName=FAD,ResNum=502_A)  0    1.01538800   -4.12360900   -6.63926000 L
 H-HO-0.424467(PDBName=H4P,ResName=FAD,ResNum=502_A)  0    2.24870500   -5.11786100   -7.99942200 L
 H-HC-0.087264(PDBName=1H5P,ResName=FAD,ResNum=502_A)  0    1.12854700   -7.13639200   -6.14465200 L
 H-HC-0.068433(PDBName=2H5P,ResName=FAD,ResNum=502_A)  0    0.98110600   -5.87857000   -4.88966400 L
 H-HW-0.417000(PDBName=1H,ResName=HOH,ResNum=604_A)  0    4.09319200   12.85858500    0.17105800 L
 H-HW-0.417000(PDBName=2H,ResName=HOH,ResNum=604_A)  0    2.76965600   13.58174300    0.11638200 L
 H-HW-0.417000(PDBName=1H,ResName=HOH,ResNum=607_A)  0   -7.20379600    9.38806300   -1.97129000 L
 H-HW-0.417000(PDBName=2H,ResName=HOH,ResNum=607_A)  0   -5.83317400   10.03975500   -1.84568400 L
 H-HW-0.417000(PDBName=1H,ResName=HOH,ResNum=609_A)  0    3.91104800    1.35760500   -6.22197300 L
 H-HW-0.417000(PDBName=2H,ResName=HOH,ResNum=609_A)  0    5.20895100    1.76076100   -6.88094000 L
 H-HW-0.417000(PDBName=1H,ResName=HOH,ResNum=615_A)  0   -4.26901500   -5.13307900   -6.60425300 L
 H-HW-0.417000(PDBName=2H,ResName=HOH,ResNum=615_A)  0   -4.64962700   -6.56273200   -6.96509300 L
 H-HW-0.417000(PDBName=1H,ResName=HOH,ResNum=619_A)  0    3.96118300    3.20427000   -3.86799900 L
 H-HW-0.417000(PDBName=2H,ResName=HOH,ResNum=619_A)  0    2.78893700    2.61663900   -4.63552000 L
 H-HW-0.417000(PDBName=1H,ResName=HOH,ResNum=625_A)  0    4.83040300   -0.61875500    1.40184500 L
 H-HW-0.417000(PDBName=2H,ResName=HOH,ResNum=625_A)  0    3.99422100   -0.79870800    2.64513500 L
 H-H1-0.087685(PDBName=H,ResName=NCT,ResNum=501_A)   0   -2.30063000   -0.33760500   -1.47237200 H
 H-HC-0.014800(PDBName=H,ResName=NCT,ResNum=501_A)   0   -2.25907300   -2.15901400    0.06757800 H
 H-HC-0.020197(PDBName=H,ResName=NCT,ResNum=501_A)   0   -0.85154000   -1.81260900    1.05976100 H
 H-H1-0.048597(PDBName=H,ResName=NCT,ResNum=501_A)   0    0.94776300   -1.65254600   -2.49516300 H
 H-H1-0.071062(PDBName=H,ResName=NCT,ResNum=501_A)   0    1.56325400   -1.46333500   -0.84340100 H
 H-H1-0.126712(PDBName=H,ResName=NCT,ResNum=501_A)   0    1.14688600    0.86853200   -2.56901200 H
 H-H1-0.163974(PDBName=H,ResName=NCT,ResNum=501_A)   0    0.02803800    1.83754800   -1.57777900 H
 H-H1-0.160835(PDBName=H,ResName=NCT,ResNum=501_A)   0    1.47488500    1.07805500   -0.84474300 H
 H-HC-0.127417(PDBName=H,ResName=FAD,ResNum=502_A)   0    2.43627400   -5.97519600   -5.87769800 L

 1 2 1.0 1286 1.0 1287 1.0 1288 1.0
 2 3 2.0 4 1.5
 3
 4 5 1.0 734 1.0
 5 6 1.0 8 1.0 733 1.0
 6 7 2.0 15 1.5
 7
 8 9 1.0 722 1.0 723 1.0
 9 10 1.0 724 1.0 725 1.0
 10 11 1.0 726 1.0 727 1.0
 11 12 1.5 728 1.0
 12 13 2.0 14 2.0
 13 729 1.0 730 1.0
 14 731 1.0 732 1.0
 15 16 1.0 741 1.0
 16 17 1.0 19 1.0 740 1.0
 17 18 2.0 22 1.5
 18
 19 20 1.0 21 1.0 735 1.0
 20 739 1.0
 21 736 1.0 737 1.0 738 1.0
 22 23 1.0 1289 1.0
 23 1290 1.0 1291 1.0 1292 1.0
 24 25 1.0 1293 1.0 1294 1.0 1295 1.0
 25 26 2.0 27 1.5
 26
 27 28 1.0 747 1.0
 28 29 1.0 31 1.0 746 1.0
 29 30 2.0 36 1.5
 30
 31 32 1.0 742 1.0 743 1.0
 32 33 1.0 744 1.0 745 1.0
 33 34 2.0 35 2.0
 34
 35
 36 37 1.0 756 1.0
 37 38 1.0 40 1.0 755 1.0
 38 39 2.0 47 1.5
 39
 40 41 1.0 748 1.0 749 1.0
 41 42 1.5 43 1.5
 42 44 1.5 751 1.0
 43 45 1.5 750 1.0
 44 46 1.5 753 1.0
 45 46 1.5 752 1.0
 46 754 1.0
 47 48 1.0 759 1.0
 48 49 1.0 757 1.0 758 1.0
 49 50 2.0 51 1.5
 50
 51 52 1.0 762 1.0
 52 53 1.0 760 1.0 761 1.0
 53 54 2.0 55 1.5
 54
 55 56 1.0 767 1.0
 56 57 1.0 59 1.0 766 1.0
 57 58 2.0 60 1.5
 58
 59 763 1.0 764 1.0 765 1.0
 60 61 1.0 777 1.0
 61 62 1.0 64 1.0 776 1.0
 62 63 2.0 74 1.5
 63
 64 65 1.0 768 1.0 769 1.0
 65 66 2.0 67 1.5
 66 68 1.0 770 1.0
 67 69 1.5 70 1.5
 68 69 1.5 771 1.0
 69 71 1.5
 70 72 2.0 772 1.0
 71 73 2.0 774 1.0
 72 73 1.5 773 1.0
 73 775 1.0
 74 75 1.0 786 1.0
 75 76 1.0 78 1.0 785 1.0
 76 77 2.0 81 1.5
 77
 78 79 1.0 80 1.0 778 1.0
 79 779 1.0 780 1.0 781 1.0
 80 782 1.0 783 1.0 784 1.0
 81 82 1.0 793 1.0
 82 83 1.0 85 1.0 792 1.0
 83 84 2.0 91 1.5
 84
 85 86 1.0 787 1.0 788 1.0
 86 87 1.0 88 2.0
 87 89 1.5
 88 90 1.5 789 1.0
 89 90 1.5 791 1.0
 90 790 1.0
 91 92 1.0 803 1.0
 92 93 1.0 95 1.0 802 1.0
 93 94 2.0 105 1.5
 94
 95 96 1.0 794 1.0 795 1.0
 96 97 2.0 98 1.0
 97 99 1.0 796 1.0
 98 100 1.5 101 1.5
 99 100 1.5 797 1.0
 100 102 1.5
 101 103 1.5 798 1.0
 102 104 1.5 800 1.0
 103 104 1.5 799 1.0
 104 801 1.0
 105 106 1.0 814 1.0
 106 107 1.0 109 1.0 813 1.0
 107 108 2.0 113 1.5
 108
 109 110 1.0 804 1.0 805 1.0
 110 111 1.0 112 1.0 806 1.0
 111 807 1.0 808 1.0 809 1.0
 112 810 1.0 811 1.0 812 1.0
 113 114 1.0 822 1.0
 114 115 1.0 117 1.0 821 1.0
 115 116 2.0 122 1.5
 116
 117 118 1.0 815 1.0 816 1.0
 118 119 1.0 817 1.0 818 1.0
 119 120 2.0 121 2.0
 120
 121 819 1.0 820 1.0
 122 123 1.0 1296 1.0
 123 1297 1.0 1298 1.0 1299 1.0
 124 125 1.0 1300 1.0 1301 1.0 1302 1.0
 125 126 2.0 127 1.5
 126
 127 128 1.0 833 1.0
 128 129 1.0 131 1.0 832 1.0
 129 130 2.0 135 1.5
 130
 131 132 1.0 823 1.0 824 1.0
 132 133 1.0 134 1.0 825 1.0
 133 829 1.0 830 1.0 831 1.0
 134 826 1.0 827 1.0 828 1.0
 135 136 1.0 1303 1.0
 136 1304 1.0 1305 1.0 1306 1.0
 137 138 1.0 1307 1.0 1308 1.0 1309 1.0
 138 139 2.0 140 1.5
 139
 140 141 1.0 842 1.0
 141 142 1.0 144 1.0 841 1.0
 142 143 2.0 151 1.5
 143
 144 145 1.0 834 1.0 835 1.0
 145 146 1.5 147 1.5
 146 148 1.5 836 1.0
 147 149 1.5 837 1.0
 148 150 1.5 838 1.0
 149 150 1.5 839 1.0
 150 840 1.0
 151 152 1.0 1310 1.0
 152 1311 1.0 1312 1.0 1313 1.0
 153 154 1.0 1314 1.0 1315 1.0 1316 1.0
 154 155 2.0 156 1.5
 155
 156 157 1.0 847 1.0
 157 158 1.0 160 1.0 846 1.0
 158 159 2.0 162 1.5
 159
 160 161 1.0 843 1.0 844 1.0
 161 845 1.0
 162 163 1.0 856 1.0
 163 164 1.0 166 1.0 855 1.0
 164 165 2.0 174 1.5
 165
 166 167 1.0 848 1.0 849 1.0
 167 168 1.5 169 1.5
 168 170 1.5 850 1.0
 169 171 1.5 851 1.0
 170 172 1.5 852 1.0
 171 172 1.5 853 1.0
 172 173 1.0
 173 854 1.0
 174 175 1.0 865 1.0
 175 176 1.0 178 1.0 864 1.0
 176 177 2.0 182 1.5
 177
 178 179 1.0 857 1.0 858 1.0
 179 180 1.0 859 1.0 860 1.0
 180 181 1.0
 181 861 1.0 862 1.0 863 1.0
 182 183 1.0 870 1.0
 183 184 1.0 186 1.0 869 1.0
 184 185 2.0 187 1.5
 185
 186 866 1.0 867 1.0 868 1.0
 187 188 1.0 881 1.0
 188 189 1.0 191 1.0 880 1.0
 189 190 2.0 195 1.5
 190
 191 192 1.0 871 1.0 872 1.0
 192 193 1.0 194 1.0 873 1.0
 193 874 1.0 875 1.0 876 1.0
 194 877 1.0 878 1.0 879 1.0
 195 196 1.0 890 1.0
 196 197 1.0 199 1.0 889 1.0
 197 198 2.0 207 1.5
 198
 199 200 1.0 882 1.0 883 1.0
 200 201 1.5 202 1.5
 201 203 1.5 884 1.0
 202 204 1.5 885 1.0
 203 205 1.5 886 1.0
 204 205 1.5 887 1.0
 205 206 1.0
 206 888 1.0
 207 208 1.0 895 1.0
 208 209 1.0 211 1.0 894 1.0
 209 210 2.0 212 1.5
 210
 211 891 1.0 892 1.0 893 1.0
 212 213 1.0 1317 1.0
 213 1318 1.0 1319 1.0 1320 1.0
 214 215 1.0 1321 1.0 1322 1.0 1323 1.0
 215 216 2.0 217 1.5
 216
 217 218 1.0 904 1.0
 218 219 1.0 221 1.0 903 1.0
 219 220 2.0 228 1.5
 220
 221 222 1.0 896 1.0 897 1.0
 222 223 1.5 224 1.5
 223 225 1.5 899 1.0
 224 226 1.5 898 1.0
 225 227 1.5 901 1.0
 226 227 1.5 900 1.0
 227 902 1.0
 228 229 1.0 1324 1.0
 229 1325 1.0 1326 1.0 1327 1.0
 230 231 1.0 1328 1.0 1329 1.0 1330 1.0
 231 232 2.0 233 1.5
 232
 233 234 1.0 913 1.0
 234 235 1.0 237 1.0 912 1.0
 235 236 2.0 240 1.5
 236
 237 238 1.0 239 1.0 905 1.0
 238 906 1.0 907 1.0 908 1.0
 239 909 1.0 910 1.0 911 1.0
 240 241 1.0 924 1.0
 241 242 1.0 244 1.0 923 1.0
 242 243 2.0 248 1.5
 243
 244 245 1.0 914 1.0 915 1.0
 245 246 1.0 247 1.0 916 1.0
 246 920 1.0 921 1.0 922 1.0
 247 917 1.0 918 1.0 919 1.0
 248 249 1.0 937 1.0
 249 250 1.0 252 1.0 936 1.0
 250 251 2.0 257 1.5
 251
 252 253 1.0 925 1.0 926 1.0
 253 254 1.0 927 1.0 928 1.0
 254 255 1.0 929 1.0 930 1.0
 255 256 1.0 931 1.0 932 1.0
 256 933 1.0 934 1.0 935 1.0
 257 258 1.0 948 1.0
 258 259 1.0 261 1.0 947 1.0
 259 260 2.0 265 1.5
 260
 261 262 1.0 938 1.0 939 1.0
 262 263 1.0 264 1.0 940 1.0
 263 941 1.0 942 1.0 943 1.0
 264 944 1.0 945 1.0 946 1.0
 265 266 1.0 1331 1.0
 266 1332 1.0 1333 1.0 1334 1.0
 267 268 1.0 1335 1.0 1336 1.0 1337 1.0
 268 269 2.0 270 1.5
 269
 270 271 1.0 957 1.0
 271 272 1.0 274 1.0 956 1.0
 272 273 2.0 281 1.5
 273
 274 275 1.0 949 1.0 950 1.0
 275 276 1.5 277 1.5
 276 278 1.5 951 1.0
 277 279 1.5 952 1.0
 278 280 1.5 953 1.0
 279 280 1.5 954 1.0
 280 955 1.0
 281 282 1.0 966 1.0
 282 283 1.0 285 1.0 965 1.0
 283 284 2.0 289 1.5
 284
 285 286 1.0 958 1.0 959 1.0
 286 287 1.0 960 1.0 961 1.0
 287 288 1.0
 288 962 1.0 963 1.0 964 1.0
 289 290 1.0 970 1.0
 290 291 1.0 293 1.0 969 1.0
 291 292 2.0 297 1.5
 292
 293 294 1.0 967 1.0 968 1.0
 294 295 2.0 296 2.0
 295
 296
 297 298 1.0 977 1.0
 298 299 1.0 301 1.0 976 1.0
 299 300 2.0 304 1.5
 300
 301 302 1.0 303 1.0 971 1.0
 302 975 1.0
 303 972 1.0 973 1.0 974 1.0
 304 305 1.0 983 1.0
 305 306 1.0 308 1.0 982 1.0
 306 307 2.0 313 1.5
 307
 308 309 1.0 978 1.0 979 1.0
 309 310 1.0 980 1.0 981 1.0
 310 311 2.0 312 2.0
 311
 312
 313 314 1.0 990 1.0
 314 315 1.0 317 1.0 989 1.0
 315 316 2.0 320 1.5
 316
 317 318 1.0 319 1.0 984 1.0
 318 988 1.0
 319 985 1.0 986 1.0 987 1.0
 320 321 1.0 997 1.0
 321 322 1.0 324 1.0 996 1.0
 322 323 2.0 330 1.5
 323
 324 325 1.0 991 1.0 992 1.0
 325 326 1.0 327 2.0
 326 328 1.5
 327 329 1.5 993 1.0
 328 329 1.5 995 1.0
 329 994 1.0
 330 331 1.0 1006 1.0
 331 332 1.0 334 1.0 1005 1.0
 332 333 2.0 342 1.5
 333
 334 335 1.0 998 1.0 999 1.0
 335 336 1.5 337 1.5
 336 338 1.5 1000 1.0
 337 339 1.5 1001 1.0
 338 340 1.5 1002 1.0
 339 340 1.5 1003 1.0
 340 341 1.0
 341 1004 1.0
 342 343 1.0 1338 1.0
 343 1339 1.0 1340 1.0 1341 1.0
 344 345 1.0 1342 1.0 1343 1.0 1344 1.0
 345 346 2.0 347 1.5
 346
 347 348 1.0 1014 1.0
 348 349 1.0 351 1.0 1013 1.0
 349 350 2.0 356 1.5
 350
 351 352 1.0 1007 1.0 1008 1.0
 352 353 1.0 1009 1.0 1010 1.0
 353 354 2.0 355 2.0
 354
 355 1011 1.0 1012 1.0
 356 357 1.0 1025 1.0
 357 358 1.0 360 1.0 1024 1.0
 358 359 2.0 364 1.5
 359
 360 361 1.0 1015 1.0 1016 1.0
 361 362 1.0 363 1.0 1017 1.0
 362 1018 1.0 1019 1.0 1020 1.0
 363 1021 1.0 1022 1.0 1023 1.0
 364 365 1.0 1030 1.0
 365 366 1.0 368 1.0 1029 1.0
 366 367 2.0 370 1.5
 367
 368 369 1.0 1026 1.0 1027 1.0
 369 1028 1.0
 370 371 1.0 1043 1.0
 371 372 1.0 374 1.0 1042 1.0
 372 373 2.0 379 1.5
 373
 374 375 1.0 1031 1.0 1032 1.0
 375 376 1.0 1033 1.0 1034 1.0
 376 377 1.0 1035 1.0 1036 1.0
 377 378 1.0 1037 1.0 1038 1.0
 378 1039 1.0 1040 1.0 1041 1.0
 379 380 1.0 1046 1.0
 380 381 1.0 1044 1.0 1045 1.0
 381 382 2.0 383 1.5
 382
 383 384 1.0 1051 1.0
 384 385 1.0 387 1.0 1050 1.0
 385 386 2.0 388 1.5
 386
 387 1047 1.0 1048 1.0 1049 1.0
 388 389 1.0 1064 1.0
 389 390 1.0 392 1.0 1063 1.0
 390 391 2.0 397 1.5
 391
 392 393 1.0 1052 1.0 1053 1.0
 393 394 1.0 1054 1.0 1055 1.0
 394 395 1.0 1056 1.0 1057 1.0
 395 396 1.0 1058 1.0 1059 1.0
 396 1060 1.0 1061 1.0 1062 1.0
 397 398 1.0 1075 1.0
 398 399 1.0 401 1.0 1074 1.0
 399 400 2.0 405 1.5
 400
 401 402 1.0 1065 1.0 1066 1.0
 402 403 1.0 404 1.0 1067 1.0
 403 1068 1.0 1069 1.0 1070 1.0
 404 1071 1.0 1072 1.0 1073 1.0
 405 406 1.0 1084 1.0
 406 407 1.0 409 1.0 1083 1.0
 407 408 2.0 417 1.5
 408
 409 410 1.0 1076 1.0 1077 1.0
 410 411 1.5 412 1.5
 411 413 1.5 1078 1.0
 412 414 1.5 1079 1.0
 413 415 1.5 1080 1.0
 414 415 1.5 1081 1.0
 415 416 1.0
 416 1082 1.0
 417 418 1.0 1345 1.0
 418 1346 1.0 1347 1.0 1348 1.0
 419 420 1.0 1349 1.0 1350 1.0 1351 1.0
 420 421 2.0 422 1.5
 421
 422 423 1.0 1093 1.0
 423 424 1.0 426 1.0 1092 1.0
 424 425 2.0 433 1.5
 425
 426 427 1.0 1085 1.0 1086 1.0
 427 428 1.5 429 1.5
 428 430 1.5 1087 1.0
 429 431 1.5 1088 1.0
 430 432 1.5 1089 1.0
 431 432 1.5 1090 1.0
 432 1091 1.0
 433 434 1.0 1098 1.0
 434 435 1.0 437 1.0 1097 1.0
 435 436 2.0 438 1.5
 436
 437 1094 1.0 1095 1.0 1096 1.0
 438 439 1.0 1107 1.0
 439 440 1.0 442 1.0 1106 1.0
 440 441 2.0 449 1.5
 441
 442 443 1.0 1099 1.0 1100 1.0
 443 444 1.5 445 1.5
 444 446 1.5 1101 1.0
 445 447 1.5 1102 1.0
 446 448 1.5 1103 1.0
 447 448 1.5 1104 1.0
 448 1105 1.0
 449 450 1.0 1352 1.0
 450 1353 1.0 1354 1.0 1355 1.0
 451 452 1.0 1356 1.0 1357 1.0 1358 1.0
 452 453 2.0 454 1.5
 453
 454 455 1.0 1118 1.0
 455 456 1.0 458 1.0 1117 1.0
 456 457 2.0 462 1.5
 457
 458 459 1.0 1108 1.0 1109 1.0
 459 460 1.0 461 1.0 1110 1.0
 460 1111 1.0 1112 1.0 1113 1.0
 461 1114 1.0 1115 1.0 1116 1.0
 462 463 1.0 1124 1.0
 463 464 1.0 466 1.0 1123 1.0
 464 465 2.0 470 1.5
 465
 466 467 1.0 1119 1.0 1120 1.0
 467 468 2.0 469 2.0
 468
 469 1121 1.0 1122 1.0
 470 471 1.0 1134 1.0
 471 472 1.0 474 1.0 1133 1.0
 472 473 2.0 484 1.5
 473
 474 475 1.0 1125 1.0 1126 1.0
 475 476 2.0 477 1.5
 476 478 1.5 1127 1.0
 477 479 1.5 480 1.5
 478 479 1.5 1128 1.0
 479 481 1.5
 480 482 2.0 1129 1.0
 481 483 2.0 1131 1.0
 482 483 1.5 1130 1.0
 483 1132 1.0
 484 485 1.0 1143 1.0
 485 486 1.0 488 1.0 1142 1.0
 486 487 2.0 491 1.5
 487
 488 489 1.0 490 1.0 1135 1.0
 489 1136 1.0 1137 1.0 1138 1.0
 490 1139 1.0 1140 1.0 1141 1.0
 491 492 1.0 1151 1.0
 492 493 1.0 495 1.0 1150 1.0
 493 494 2.0 500 1.5
 494
 495 496 1.0 1144 1.0 1145 1.0
 496 497 1.0 1146 1.0 1147 1.0
 497 498 2.0 499 2.0
 498
 499 1148 1.0 1149 1.0
 500 501 1.0 1359 1.0
 501 1360 1.0 1361 1.0 1362 1.0
 502 503 1.0 1363 1.0 1364 1.0 1365 1.0
 503 504 2.0 505 1.5
 504
 505 506 1.0 1156 1.0
 506 507 1.0 509 1.0 1155 1.0
 507 508 2.0 511 1.5
 508
 509 510 1.0 1152 1.0 1153 1.0
 510 1154 1.0
 511 512 1.0 1167 1.0
 512 513 1.0 515 1.0 1166 1.0
 513 514 2.0 519 1.5
 514
 515 516 1.0 517 1.0 1157 1.0
 516 518 1.0 1161 1.0 1162 1.0
 517 1158 1.0 1159 1.0 1160 1.0
 518 1163 1.0 1164 1.0 1165 1.0
 519 520 1.0 1174 1.0
 520 521 1.0 523 1.0 1173 1.0
 521 522 2.0 526 1.5
 522
 523 524 1.0 525 1.0 1168 1.0
 524 1172 1.0
 525 1169 1.0 1170 1.0 1171 1.0
 526 527 1.0 1185 1.0
 527 528 1.0 530 1.0 1184 1.0
 528 529 2.0 534 1.5
 529
 530 531 1.0 532 1.0 1175 1.0
 531 533 1.0 1179 1.0 1180 1.0
 532 1176 1.0 1177 1.0 1178 1.0
 533 1181 1.0 1182 1.0 1183 1.0
 534 535 1.0 1190 1.0
 535 536 1.0 538 1.0 1189 1.0
 536 537 2.0 539 1.5
 537
 538 1186 1.0 1187 1.0 1188 1.0
 539 540 1.0 1366 1.0
 540 1367 1.0 1368 1.0 1369 1.0
 541 542 1.0 1370 1.0 1371 1.0 1372 1.0
 542 543 2.0 544 1.5
 543
 544 545 1.0 1200 1.0
 545 546 1.0 548 1.0 1199 1.0
 546 547 2.0 558 1.5
 547
 548 549 1.0 1191 1.0 1192 1.0
 549 550 2.0 551 1.0
 550 552 1.5 1193 1.0
 551 553 1.5 554 1.5
 552 553 1.5 1194 1.0
 553 555 1.5
 554 556 1.5 1195 1.0
 555 557 1.5 1197 1.0
 556 557 1.5 1196 1.0
 557 1198 1.0
 558 559 1.0 1373 1.0
 559 1374 1.0 1375 1.0 1376 1.0
 560 561 1.0 1377 1.0 1378 1.0 1379 1.0
 561 562 2.0 563 1.5
 562
 563 564 1.0 1205 1.0
 564 565 1.0 567 1.0 1204 1.0
 565 566 2.0 568 1.5
 566
 567 1201 1.0 1202 1.0 1203 1.0
 568 569 1.0 1215 1.0
 569 570 1.0 572 1.0 1214 1.0
 570 571 2.0 582 1.5
 571
 572 573 1.0 1206 1.0 1207 1.0
 573 574 2.0 575 1.5
 574 576 1.5 1208 1.0
 575 577 1.5 578 1.5
 576 577 1.5 1209 1.0
 577 579 1.5
 578 580 2.0 1210 1.0
 579 581 2.0 1212 1.0
 580 581 1.5 1211 1.0
 581 1213 1.0
 582 583 1.0 1220 1.0
 583 584 1.0 586 1.0 1219 1.0
 584 585 2.0 587 1.5
 585
 586 1216 1.0 1217 1.0 1218 1.0
 587 588 1.0 1225 1.0
 588 589 1.0 591 1.0 1224 1.0
 589 590 2.0 592 1.5
 590
 591 1221 1.0 1222 1.0 1223 1.0
 592 593 1.0 1234 1.0
 593 594 1.0 596 1.0 1233 1.0
 594 595 2.0 604 1.5
 595
 596 597 1.0 1226 1.0 1227 1.0
 597 598 1.5 599 1.5
 598 600 1.5 1229 1.0
 599 601 1.5 1228 1.0
 600 602 1.5 1231 1.0
 601 602 1.5 1230 1.0
 602 603 1.0
 603 1232 1.0
 604 605 1.0 1380 1.0
 605 1381 1.0 1382 1.0 1383 1.0
 606 607 1.0 1384 1.0 1385 1.0 1386 1.0
 607 608 2.0 609 1.5
 608
 609 610 1.0 1239 1.0
 610 611 1.0 613 1.0 1238 1.0
 611 612 2.0 614 1.5
 612
 613 1235 1.0 1236 1.0 1237 1.0
 614 615 1.0 1387 1.0
 615 1388 1.0 1389 1.0 1390 1.0
 616 617 1.0 1391 1.0 1392 1.0 1393 1.0
 617 618 2.0 619 1.5
 618
 619 620 1.0 1249 1.0
 620 621 1.0 623 1.0 1248 1.0
 621 622 2.0 633 1.5
 622
 623 624 1.0 1240 1.0 1241 1.0
 624 625 2.0 626 1.0
 625 627 1.5 1242 1.0
 626 628 1.5 629 1.5
 627 628 1.5 1243 1.0
 628 630 1.5
 629 631 1.5 1244 1.0
 630 632 1.5 1246 1.0
 631 632 1.5 1245 1.0
 632 1247 1.0
 633 634 1.0 1256 1.0
 634 635 1.0 637 1.0 1255 1.0
 635 636 2.0 643 1.5
 636
 637 638 1.0 1250 1.0 1251 1.0
 638 639 1.0 640 2.0
 639 641 1.5
 640 642 1.5 1252 1.0
 641 642 1.5 1254 1.0
 642 1253 1.0
 643 644 1.0 1261 1.0
 644 645 1.0 647 1.0 1260 1.0
 645 646 2.0 648 1.5
 646
 647 1257 1.0 1258 1.0 1259 1.0
 648 649 1.0 1267 1.0
 649 650 1.0 652 1.0 1266 1.0
 650 651 2.0 656 1.5
 651
 652 653 1.0 1262 1.0 1263 1.0
 653 654 2.0 655 2.0
 654
 655 1264 1.0 1265 1.0
 656 657 1.0 1278 1.0
 657 658 1.0 660 1.0 1277 1.0
 658 659 2.0 664 1.5
 659
 660 661 1.0 662 1.0 1268 1.0
 661 663 1.0 1272 1.0 1273 1.0
 662 1269 1.0 1270 1.0 1271 1.0
 663 1274 1.0 1275 1.0 1276 1.0
 664 665 1.0 1282 1.0
 665 666 1.0 668 1.0 1281 1.0
 666 667 2.0 672 1.5
 667
 668 669 1.0 1279 1.0 1280 1.0
 669 670 2.0 671 2.0
 670
 671
 672 673 1.0 1285 1.0
 673 674 1.0 1283 1.0 1284 1.0
 674 675 2.0 676 1.5
 675
 676 677 1.0 1394 1.0
 677 1395 1.0 1396 1.0 1397 1.0
 678 679 1.5 683 1.5
 679 680 1.5 1398 1.0
 680 681 1.5 685 1.0
 681 682 1.5 1399 1.0
 682 683 1.5 1400 1.0
 683 1401 1.0
 684 685 1.5 688 1.0 689 1.0
 685 686 1.0
 686 687 1.0 1436 1.0 1437 1.0
 687 688 1.0 1402 1.0 1403 1.0
 688 1438 1.0 1439 1.0
 689 1440 1.0 1441 1.0 1442 1.0
 690 691 1.5 707 2.0
 691 692 2.0 693 1.0
 692
 693 694 1.0 1404 1.0
 694 695 2.0 696 1.0
 695
 696 697 1.5 707 1.5
 697 698 1.0
 698 699 1.5 705 1.5
 699 700 1.5 1405 1.0
 700 701 1.0 702 1.5
 701 1406 1.0 1407 1.0 1408 1.0
 702 703 1.0 704 2.0
 703 1409 1.0 1410 1.0 1411 1.0
 704 705 1.5 1412 1.0
 705 706 1.0
 706 707 1.5 708 1.0
 707
 708 709 1.0 1413 1.0 1414 1.0
 709 710 1.0 711 1.0 1415 1.0
 710 1416 1.0
 711 712 1.0 713 1.0 1417 1.0
 712 1418 1.0
 713 714 1.0 715 1.0 1419 1.0
 714 1420 1.0
 715 1421 1.0 1422 1.0 1443 1.0
 716 1423 1.0 1424 1.0
 717 1425 1.0 1426 1.0
 718 1427 1.0 1428 1.0
 719 1429 1.0 1430 1.0
 720 1431 1.0 1432 1.0
 721 1433 1.0 1434 1.0
 722
 723
 724
 725
 726
 727
 728
 729
 730
 731
 732
 733
 734
 735
 736
 737
 738
 739
 740
 741
 742
 743
 744
 745
 746
 747
 748
 749
 750
 751
 752
 753
 754
 755
 756
 757
 758
 759
 760
 761
 762
 763
 764
 765
 766
 767
 768
 769
 770
 771
 772
 773
 774
 775
 776
 777
 778
 779
 780
 781
 782
 783
 784
 785
 786
 787
 788
 789
 790
 791
 792
 793
 794
 795
 796
 797
 798
 799
 800
 801
 802
 803
 804
 805
 806
 807
 808
 809
 810
 811
 812
 813
 814
 815
 816
 817
 818
 819
 820
 821
 822
 823
 824
 825
 826
 827
 828
 829
 830
 831
 832
 833
 834
 835
 836
 837
 838
 839
 840
 841
 842
 843
 844
 845
 846
 847
 848
 849
 850
 851
 852
 853
 854
 855
 856
 857
 858
 859
 860
 861
 862
 863
 864
 865
 866
 867
 868
 869
 870
 871
 872
 873
 874
 875
 876
 877
 878
 879
 880
 881
 882
 883
 884
 885
 886
 887
 888
 889
 890
 891
 892
 893
 894
 895
 896
 897
 898
 899
 900
 901
 902
 903
 904
 905
 906
 907
 908
 909
 910
 911
 912
 913
 914
 915
 916
 917
 918
 919
 920
 921
 922
 923
 924
 925
 926
 927
 928
 929
 930
 931
 932
 933
 934
 935
 936
 937
 938
 939
 940
 941
 942
 943
 944
 945
 946
 947
 948
 949
 950
 951
 952
 953
 954
 955
 956
 957
 958
 959
 960
 961
 962
 963
 964
 965
 966
 967
 968
 969
 970
 971
 972
 973
 974
 975
 976
 977
 978
 979
 980
 981
 982
 983
 984
 985
 986
 987
 988
 989
 990
 991
 992
 993
 994
 995
 996
 997
 998
 999
 1000
 1001
 1002
 1003
 1004
 1005
 1006
 1007
 1008
 1009
 1010
 1011
 1012
 1013
 1014
 1015
 1016
 1017
 1018
 1019
 1020
 1021
 1022
 1023
 1024
 1025
 1026
 1027
 1028
 1029
 1030
 1031
 1032
 1033
 1034
 1035
 1036
 1037
 1038
 1039
 1040
 1041
 1042
 1043
 1044
 1045
 1046
 1047
 1048
 1049
 1050
 1051
 1052
 1053
 1054
 1055
 1056
 1057
 1058
 1059
 1060
 1061
 1062
 1063
 1064
 1065
 1066
 1067
 1068
 1069
 1070
 1071
 1072
 1073
 1074
 1075
 1076
 1077
 1078
 1079
 1080
 1081
 1082
 1083
 1084
 1085
 1086
 1087
 1088
 1089
 1090
 1091
 1092
 1093
 1094
 1095
 1096
 1097
 1098
 1099
 1100
 1101
 1102
 1103
 1104
 1105
 1106
 1107
 1108
 1109
 1110
 1111
 1112
 1113
 1114
 1115
 1116
 1117
 1118
 1119
 1120
 1121
 1122
 1123
 1124
 1125
 1126
 1127
 1128
 1129
 1130
 1131
 1132
 1133
 1134
 1135
 1136
 1137
 1138
 1139
 1140
 1141
 1142
 1143
 1144
 1145
 1146
 1147
 1148
 1149
 1150
 1151
 1152
 1153
 1154
 1155
 1156
 1157
 1158
 1159
 1160
 1161
 1162
 1163
 1164
 1165
 1166
 1167
 1168
 1169
 1170
 1171
 1172
 1173
 1174
 1175
 1176
 1177
 1178
 1179
 1180
 1181
 1182
 1183
 1184
 1185
 1186
 1187
 1188
 1189
 1190
 1191
 1192
 1193
 1194
 1195
 1196
 1197
 1198
 1199
 1200
 1201
 1202
 1203
 1204
 1205
 1206
 1207
 1208
 1209
 1210
 1211
 1212
 1213
 1214
 1215
 1216
 1217
 1218
 1219
 1220
 1221
 1222
 1223
 1224
 1225
 1226
 1227
 1228
 1229
 1230
 1231
 1232
 1233
 1234
 1235
 1236
 1237
 1238
 1239
 1240
 1241
 1242
 1243
 1244
 1245
 1246
 1247
 1248
 1249
 1250
 1251
 1252
 1253
 1254
 1255
 1256
 1257
 1258
 1259
 1260
 1261
 1262
 1263
 1264
 1265
 1266
 1267
 1268
 1269
 1270
 1271
 1272
 1273
 1274
 1275
 1276
 1277
 1278
 1279
 1280
 1281
 1282
 1283
 1284
 1285
 1286
 1287
 1288
 1289
 1290
 1291
 1292
 1293
 1294
 1295
 1296
 1297
 1298
 1299
 1300
 1301
 1302
 1303
 1304
 1305
 1306
 1307
 1308
 1309
 1310
 1311
 1312
 1313
 1314
 1315
 1316
 1317
 1318
 1319
 1320
 1321
 1322
 1323
 1324
 1325
 1326
 1327
 1328
 1329
 1330
 1331
 1332
 1333
 1334
 1335
 1336
 1337
 1338
 1339
 1340
 1341
 1342
 1343
 1344
 1345
 1346
 1347
 1348
 1349
 1350
 1351
 1352
 1353
 1354
 1355
 1356
 1357
 1358
 1359
 1360
 1361
 1362
 1363
 1364
 1365
 1366
 1367
 1368
 1369
 1370
 1371
 1372
 1373
 1374
 1375
 1376
 1377
 1378
 1379
 1380
 1381
 1382
 1383
 1384
 1385
 1386
 1387
 1388
 1389
 1390
 1391
 1392
 1393
 1394
 1395
 1396
 1397
 1398
 1399
 1400
 1401
 1402
 1403
 1404
 1405
 1406
 1407
 1408
 1409
 1410
 1411
 1412
 1413
 1414
 1415
 1416
 1417
 1418
 1419
 1420
 1421
 1422
 1423
 1424
 1425
 1426
 1427
 1428
 1429
 1430
 1431
 1432
 1433
 1434
 1435
 1436
 1437
 1438
 1439
 1440
 1441
 1442
 1443


HrmStr1	CM	NC	431.60  1.376
HrmStr1	CA	N*	411.10  1.391
HrmBnd1	NC	CA	H4	50.490	113.400
HrmBnd1	NC	CA	CA	70.140	119.720
HrmBnd1	NA	CA	H4	50.490	113.400
HrmBnd1	CA	NC	CA	67.800	110.370
HrmBnd1	CA	CT	N3	70.790	115.080
HrmBnd1	CA	CT	H1	47.030	110.490
HrmBnd1	NC	C	N	73.159	111.845
HrmBnd1	NC	C	NA	73.159	111.845
HrmBnd1	NC	CM	CM	67.690	120.670
HrmBnd1	NC	CM	N*	71.710	123.620
HrmBnd1	C	NC	CM	70.000	121.600
HrmBnd1	C	CM	NC	71.687	116.350
HrmBnd1	CM	NC	CA	70.562	107.145
HrmBnd1	CA	CA	N*	69.830	121.380
HrmBnd1	CM	CA	CA	63.000	120.000
HrmBnd1	CM	CA	CT	70.000	120.000
HrmBnd1	CT	CM	CA	70.000	120.000
HrmBnd1	CA	N*	CM	67.800	110.370
HrmBnd1	CA	N*	CT	64.230	117.200
